# Supplementary material for: The role of coral colony health state in the recovery of lesions
Source: PeerJ. 2016 Jan 5;4:e1531. doi: 10.7717/peerj.1531 (PMC4715433; doi:10.7717/peerj.1531)
Supplement: Supplemental Information 1 — Data collection of the recovery lesions of the coral fragments and environmental factors: temperature, light intensity and water motion. [file peerj-04-1531-s001.xlsx]

## Sheet: Abril26-Temp
Date Time, GMT-04:00	Temp, °C-LLANO	Temp, °C-PROFUNDO
2013-04-26 17:00:00	27.665	27.272
2013-04-26 17:15:00	27.567	27.272
2013-04-26 17:30:00	27.468	27.173
2013-04-26 17:45:00	27.468	27.173
2013-04-26 18:00:00	27.37	27.173
2013-04-26 18:15:00	27.37	27.173
2013-04-26 18:30:00	27.272	27.173
2013-04-26 18:45:00	27.272	27.173
2013-04-26 19:00:00	27.272	27.173
2013-04-26 19:15:00	27.272	27.173
2013-04-26 19:30:00	27.173	27.173
2013-04-26 19:45:00	27.272	27.173
2013-04-26 20:00:00	27.272	27.173
2013-04-26 20:15:00	27.272	27.173
2013-04-26 20:30:00	27.272	27.173
2013-04-26 20:45:00	27.272	27.272
2013-04-26 21:00:00	27.272	27.173
2013-04-26 21:15:00	27.272	27.173
2013-04-26 21:30:00	27.272	27.173
2013-04-26 21:45:00	27.173	27.173
2013-04-26 22:00:00	27.173	27.173
2013-04-26 22:15:00	27.173	27.173
2013-04-26 22:30:00	27.173	27.173
2013-04-26 22:45:00	27.173	27.173
2013-04-26 23:00:00	27.173	27.173
2013-04-26 23:15:00	27.173	27.173
2013-04-26 23:30:00	27.173	27.173
2013-04-26 23:45:00	27.173	27.173
2013-04-27	27.173	27.173
2013-04-27 00:15:00	27.075	27.173
2013-04-27 00:30:00	27.075	27.173
2013-04-27 00:45:00	27.075	27.075
2013-04-27 01:00:00	27.075	27.075
2013-04-27 01:15:00	27.075	27.075
2013-04-27 01:30:00	26.977	27.075
2013-04-27 01:45:00	26.977	27.075
2013-04-27 02:00:00	26.977	27.075
2013-04-27 02:15:00	26.977	27.075
2013-04-27 02:30:00	26.977	27.173
2013-04-27 02:45:00	26.977	27.075
2013-04-27 03:00:00	26.977	27.173
2013-04-27 03:15:00	26.977	27.173
2013-04-27 03:30:00	26.977	27.173
2013-04-27 03:45:00	26.977	27.173
2013-04-27 04:00:00	26.977	27.173
2013-04-27 04:15:00	26.977	27.173
2013-04-27 04:30:00	26.977	27.173
2013-04-27 04:45:00	26.977	27.173
2013-04-27 05:00:00	26.977	27.173
2013-04-27 05:15:00	26.977	27.173
2013-04-27 05:30:00	26.977	27.173
2013-04-27 05:45:00	27.075	27.173
2013-04-27 06:00:00	27.075	27.075
2013-04-27 06:15:00	26.977	27.075
2013-04-27 06:30:00	27.075	27.075
2013-04-27 06:45:00	27.075	27.075
2013-04-27 07:00:00	27.173	27.075
2013-04-27 07:15:00	27.173	27.075
2013-04-27 07:30:00	27.272	27.173
2013-04-27 07:45:00	27.173	27.075
2013-04-27 08:00:00	27.272	27.173
2013-04-27 08:15:00	27.567	27.272
2013-04-27 08:30:00	27.764	27.37
2013-04-27 08:45:00	27.764	27.272
2013-04-27 09:00:00	27.468	27.173
2013-04-27 09:15:00	27.468	27.272
2013-04-27 09:30:00	27.37	27.173
2013-04-27 09:45:00	27.468	27.272
2013-04-27 10:00:00	28.159	27.567
2013-04-27 10:15:00	28.159	27.567
2013-04-27 10:30:00	28.258	27.665
2013-04-27 10:45:00	27.665	27.37
2013-04-27 11:00:00	27.665	27.272
2013-04-27 11:15:00	28.555	27.665
2013-04-27 11:30:00	28.555	27.764
2013-04-27 11:45:00	28.555	27.665
2013-04-27 12:00:00	28.555	27.764
2013-04-27 12:15:00	28.655	27.764
2013-04-27 12:30:00	28.456	27.665
2013-04-27 12:45:00	28.555	27.665
2013-04-27 13:00:00	28.655	27.764
2013-04-27 13:15:00	28.655	27.665
2013-04-27 13:30:00	28.555	27.665
2013-04-27 13:45:00	28.555	27.665
2013-04-27 14:00:00	28.555	27.665
2013-04-27 14:15:00	28.456	27.665
2013-04-27 14:30:00	28.456	27.567
2013-04-27 14:45:00	28.456	27.567
2013-04-27 15:00:00	28.258	27.567
2013-04-27 15:15:00	28.258	27.468
2013-04-27 15:30:00	28.159	27.37
2013-04-27 15:45:00	28.258	27.468
2013-04-27 16:00:00	28.159	27.468
2013-04-27 16:15:00	27.961	27.37
2013-04-27 16:30:00	27.961	27.37
2013-04-27 16:45:00	27.961	27.37
2013-04-27 17:00:00	27.764	27.272
2013-04-27 17:15:00	27.665	27.272
2013-04-27 17:30:00	27.567	27.272
2013-04-27 17:45:00	27.567	27.272
2013-04-27 18:00:00	27.567	27.272
2013-04-27 18:15:00	27.567	27.272
2013-04-27 18:30:00	27.468	27.272
2013-04-27 18:45:00	27.37	27.272
2013-04-27 19:00:00	27.37	27.272
2013-04-27 19:15:00	27.468	27.272
2013-04-27 19:30:00	27.468	27.272
2013-04-27 19:45:00	27.468	27.272
2013-04-27 20:00:00	27.37	27.272
2013-04-27 20:15:00	27.37	27.272
2013-04-27 20:30:00	27.37	27.272
2013-04-27 20:45:00	27.37	27.272
2013-04-27 21:00:00	27.272	27.272
2013-04-27 21:15:00	27.272	27.272
2013-04-27 21:30:00	27.272	27.272
2013-04-27 21:45:00	27.272	27.272
2013-04-27 22:00:00	27.272	27.272
2013-04-27 22:15:00	27.37	27.272
2013-04-27 22:30:00	27.272	27.272
2013-04-27 22:45:00	27.272	27.272
2013-04-27 23:00:00	27.272	27.272
2013-04-27 23:15:00	27.272	27.272
2013-04-27 23:30:00	27.272	27.272
2013-04-27 23:45:00	27.272	27.272
2013-04-28	27.272	27.272
2013-04-28 00:15:00	27.272	27.272
2013-04-28 00:30:00	27.272	27.272
2013-04-28 00:45:00	27.272	27.272
2013-04-28 01:00:00	27.173	27.173
2013-04-28 01:15:00	27.173	27.173
2013-04-28 01:30:00	27.173	27.173
2013-04-28 01:45:00	27.173	27.173
2013-04-28 02:00:00	27.173	27.173
2013-04-28 02:15:00	27.173	27.173
2013-04-28 02:30:00	27.173	27.173
2013-04-28 02:45:00	27.173	27.173
2013-04-28 03:00:00	27.173	27.173
2013-04-28 03:15:00	27.173	27.173
2013-04-28 03:30:00	27.075	27.173
2013-04-28 03:45:00	27.075	27.075
2013-04-28 04:00:00	27.075	27.075
2013-04-28 04:15:00	27.075	27.075
2013-04-28 04:30:00	27.075	27.075
2013-04-28 04:45:00	27.075	27.173
2013-04-28 05:00:00	27.075	27.173
2013-04-28 05:15:00	27.075	27.173
2013-04-28 05:30:00	27.075	27.173
2013-04-28 05:45:00	27.075	27.075
2013-04-28 06:00:00	27.075	27.075
2013-04-28 06:15:00	27.075	26.977
2013-04-28 06:30:00	27.075	26.977
2013-04-28 06:45:00	27.173	27.075
2013-04-28 07:00:00	27.173	27.075
2013-04-28 07:15:00	27.37	27.075
2013-04-28 07:30:00	27.37	27.075
2013-04-28 07:45:00	27.468	27.173
2013-04-28 08:00:00	27.567	27.173
2013-04-28 08:15:00	27.665	27.173
2013-04-28 08:30:00	27.764	27.272
2013-04-28 08:45:00	27.764	27.272
2013-04-28 09:00:00	27.862	27.37
2013-04-28 09:15:00	27.961	27.37
2013-04-28 09:30:00	28.06	27.37
2013-04-28 09:45:00	28.159	27.468
2013-04-28 10:00:00	28.258	27.468
2013-04-28 10:15:00	28.159	27.567
2013-04-28 10:30:00	28.357	27.567
2013-04-28 10:45:00	28.357	27.567
2013-04-28 11:00:00	28.555	27.567
2013-04-28 11:15:00	28.555	27.665
2013-04-28 11:30:00	28.555	27.665
2013-04-28 11:45:00	28.655	27.665
2013-04-28 12:00:00	28.655	27.665
2013-04-28 12:15:00	28.754	27.764
2013-04-28 12:30:00	28.754	27.764
2013-04-28 12:45:00	28.754	27.764
2013-04-28 13:00:00	28.754	27.764
2013-04-28 13:15:00	28.655	27.764
2013-04-28 13:30:00	28.555	27.665
2013-04-28 13:45:00	28.555	27.665
2013-04-28 14:00:00	28.555	27.665
2013-04-28 14:15:00	28.357	27.567
2013-04-28 14:30:00	28.555	27.665
2013-04-28 14:45:00	28.456	27.567
2013-04-28 15:00:00	28.258	27.665
2013-04-28 15:15:00	28.258	27.567
2013-04-28 15:30:00	28.258	27.567
2013-04-28 15:45:00	28.258	27.468
2013-04-28 16:00:00	28.159	27.468
2013-04-28 16:15:00	28.06	27.468
2013-04-28 16:30:00	28.06	27.468
2013-04-28 16:45:00	27.862	27.37
2013-04-28 17:00:00	27.764	27.37
2013-04-28 17:15:00	27.764	27.37
2013-04-28 17:30:00	27.665	27.37
2013-04-28 17:45:00	27.567	27.37
2013-04-28 18:00:00	27.567	27.37
2013-04-28 18:15:00	27.468	27.37
2013-04-28 18:30:00	27.468	27.37
2013-04-28 18:45:00	27.468	27.37
2013-04-28 19:00:00	27.37	27.37
2013-04-28 19:15:00	27.37	27.37
2013-04-28 19:30:00	27.37	27.37
2013-04-28 19:45:00	27.37	27.37
2013-04-28 20:00:00	27.37	27.37
2013-04-28 20:15:00	27.37	27.37
2013-04-28 20:30:00	27.37	27.37
2013-04-28 20:45:00	27.272	27.37
2013-04-28 21:00:00	27.272	27.37
2013-04-28 21:15:00	27.272	27.37
2013-04-28 21:30:00	27.272	27.37
2013-04-28 21:45:00	27.272	27.37
2013-04-28 22:00:00	27.272	27.37
2013-04-28 22:15:00	27.272	27.37
2013-04-28 22:30:00	27.272	27.37
2013-04-28 22:45:00	27.272	27.272
2013-04-28 23:00:00	27.272	27.272
2013-04-28 23:15:00	27.272	27.272
2013-04-28 23:30:00	27.272	27.272
2013-04-28 23:45:00	27.173	27.272
2013-04-29	27.173	27.272
2013-04-29 00:15:00	27.173	27.272
2013-04-29 00:30:00	27.173	27.272
2013-04-29 00:45:00	27.173	27.173
2013-04-29 01:00:00	27.173	27.173
2013-04-29 01:15:00	27.173	27.173
2013-04-29 01:30:00	27.173	27.173
2013-04-29 01:45:00	27.173	27.173
2013-04-29 02:00:00	27.075	27.173
2013-04-29 02:15:00	27.075	27.173
2013-04-29 02:30:00	27.075	27.173
2013-04-29 02:45:00	27.075	27.075
2013-04-29 03:00:00	27.075	27.173
2013-04-29 03:15:00	27.075	27.173
2013-04-29 03:30:00	27.075	27.075
2013-04-29 03:45:00	27.075	27.173
2013-04-29 04:00:00	27.075	27.173
2013-04-29 04:15:00	27.075	27.173
2013-04-29 04:30:00	27.075	27.173
2013-04-29 04:45:00	27.075	27.173
2013-04-29 05:00:00	27.075	27.173
2013-04-29 05:15:00	26.977	27.272
2013-04-29 05:30:00	27.075	27.272
2013-04-29 05:45:00	27.075	27.272
2013-04-29 06:00:00	27.075	27.272
2013-04-29 06:15:00	27.075	27.272
2013-04-29 06:30:00	27.075	27.272
2013-04-29 06:45:00	27.173	27.272
2013-04-29 07:00:00	27.173	27.272
2013-04-29 07:15:00	27.272	27.272
2013-04-29 07:30:00	27.37	27.173
2013-04-29 07:45:00	27.468	27.173
2013-04-29 08:00:00	27.567	27.272
2013-04-29 08:15:00	27.764	27.272
2013-04-29 08:30:00	27.764	27.272
2013-04-29 08:45:00	27.862	27.37
2013-04-29 09:00:00	27.862	27.37
2013-04-29 09:15:00	28.06	27.468
2013-04-29 09:30:00	28.159	27.37
2013-04-29 09:45:00	28.159	27.468
2013-04-29 10:00:00	28.258	27.468
2013-04-29 10:15:00	28.357	27.567
2013-04-29 10:30:00	28.456	27.567
2013-04-29 10:45:00	28.456	27.665
2013-04-29 11:00:00	28.555	27.665
2013-04-29 11:15:00	28.555	27.665
2013-04-29 11:30:00	28.655	27.764
2013-04-29 11:45:00	28.655	27.764
2013-04-29 12:00:00	28.456	27.665
2013-04-29 12:15:00	28.06	27.468
2013-04-29 12:30:00	27.764	27.468
2013-04-29 12:45:00	27.862	27.468
2013-04-29 13:00:00	28.159	27.567
2013-04-29 13:15:00	28.06	27.468
2013-04-29 13:30:00	27.961	27.468
2013-04-29 13:45:00	28.357	27.567
2013-04-29 14:00:00	27.862	27.468
2013-04-29 14:15:00	27.665	27.37
2013-04-29 14:30:00	27.665	27.37
2013-04-29 14:45:00	27.665	27.37
2013-04-29 15:00:00	27.468	27.37
2013-04-29 15:15:00	27.468	27.37
2013-04-29 15:30:00	27.37	27.37
2013-04-29 15:45:00	27.37	27.37
2013-04-29 16:00:00	27.37	27.37
2013-04-29 16:15:00	27.567	27.468
2013-04-29 16:30:00	27.567	27.37
2013-04-29 16:45:00	27.567	27.37
2013-04-29 17:00:00	27.567	27.37
2013-04-29 17:15:00	27.468	27.37
2013-04-29 17:30:00	27.468	27.37
2013-04-29 17:45:00	27.37	27.37
2013-04-29 18:00:00	27.37	27.37
2013-04-29 18:15:00	27.37	27.37
2013-04-29 18:30:00	27.37	27.37
2013-04-29 18:45:00	27.272	27.37
2013-04-29 19:00:00	27.272	27.37
2013-04-29 19:15:00	27.272	27.37
2013-04-29 19:30:00	27.272	27.37
2013-04-29 19:45:00	27.272	27.272
2013-04-29 20:00:00	27.272	27.272
2013-04-29 20:15:00	27.173	27.272
2013-04-29 20:30:00	27.272	27.272
2013-04-29 20:45:00	27.272	27.173
2013-04-29 21:00:00	27.173	27.173
2013-04-29 21:15:00	27.173	27.173
2013-04-29 21:30:00	27.173	27.173
2013-04-29 21:45:00	27.173	27.272
2013-04-29 22:00:00	27.272	27.272
2013-04-29 22:15:00	27.173	27.173
2013-04-29 22:30:00	27.173	27.272
2013-04-29 22:45:00	27.173	27.272
2013-04-29 23:00:00	27.173	27.173
2013-04-29 23:15:00	27.173	27.173
2013-04-29 23:30:00	27.173	27.173
2013-04-29 23:45:00	27.173	27.173
2013-04-30	27.173	27.173
2013-04-30 00:15:00	27.173	27.173
2013-04-30 00:30:00	27.173	27.173
2013-04-30 00:45:00	27.173	27.173
2013-04-30 01:00:00	27.173	27.173
2013-04-30 01:15:00	27.173	27.173
2013-04-30 01:30:00	27.173	27.173
2013-04-30 01:45:00	27.173	27.173
2013-04-30 02:00:00	27.173	27.173
2013-04-30 02:15:00	27.075	27.173
2013-04-30 02:30:00	27.075	27.173
2013-04-30 02:45:00	27.075	27.075
2013-04-30 03:00:00	27.075	27.075
2013-04-30 03:15:00	27.075	27.075
2013-04-30 03:30:00	27.075	27.075
2013-04-30 03:45:00	27.075	27.075
2013-04-30 04:00:00	27.075	27.075
2013-04-30 04:15:00	26.977	26.977
2013-04-30 04:30:00	26.977	26.977
2013-04-30 04:45:00	26.977	27.075
2013-04-30 05:00:00	26.977	27.075
2013-04-30 05:15:00	26.977	27.075
2013-04-30 05:30:00	26.977	27.075
2013-04-30 05:45:00	26.977	27.075
2013-04-30 06:00:00	26.977	27.075
2013-04-30 06:15:00	27.075	27.075
2013-04-30 06:30:00	27.075	27.075
2013-04-30 06:45:00	27.075	27.173
2013-04-30 07:00:00	27.173	27.173
2013-04-30 07:15:00	27.173	27.173
2013-04-30 07:30:00	27.272	27.173
2013-04-30 07:45:00	27.37	27.173
2013-04-30 08:00:00	27.468	27.173
2013-04-30 08:15:00	27.468	27.272
2013-04-30 08:30:00	27.567	27.272
2013-04-30 08:45:00	27.567	27.272
2013-04-30 09:00:00	27.665	27.272
2013-04-30 09:15:00	27.764	27.37
2013-04-30 09:30:00	27.862	27.37
2013-04-30 09:45:00	27.862	27.468
2013-04-30 10:00:00	27.961	27.567
2013-04-30 10:15:00	28.159	27.468
2013-04-30 10:30:00	28.159	27.468
2013-04-30 10:45:00	28.258	27.567
2013-04-30 11:00:00	28.258	27.567
2013-04-30 11:15:00	28.06	27.37
2013-04-30 11:30:00	28.456	27.665
2013-04-30 11:45:00	28.357	27.468
2013-04-30 12:00:00	27.961	27.37
2013-04-30 12:15:00	27.665	27.272
2013-04-30 12:30:00	27.567	27.272
2013-04-30 12:45:00	27.468	27.272
2013-04-30 13:00:00	27.764	27.37
2013-04-30 13:15:00	28.357	27.567
2013-04-30 13:30:00	28.456	27.665
2013-04-30 13:45:00	28.555	27.665
2013-04-30 14:00:00	27.862	27.37
2013-04-30 14:15:00	27.961	27.468
2013-04-30 14:30:00	28.159	27.567
2013-04-30 14:45:00	28.357	27.567
2013-04-30 15:00:00	28.357	27.567
2013-04-30 15:15:00	28.258	27.567
2013-04-30 15:30:00	28.258	27.468
2013-04-30 15:45:00	27.665	27.37
2013-04-30 16:00:00	27.961	27.567
2013-04-30 16:15:00	27.961	27.468
2013-04-30 16:30:00	28.06	27.468
2013-04-30 16:45:00	27.862	27.468
2013-04-30 17:00:00	27.764	27.37
2013-04-30 17:15:00	27.665	27.37
2013-04-30 17:30:00	27.567	27.37
2013-04-30 17:45:00	27.468	27.37
2013-04-30 18:00:00	27.468	27.272
2013-04-30 18:15:00	27.468	27.272
2013-04-30 18:30:00	27.37	27.272
2013-04-30 18:45:00	27.37	27.272
2013-04-30 19:00:00	27.37	27.272
2013-04-30 19:15:00	27.272	27.272
2013-04-30 19:30:00	27.272	27.272
2013-04-30 19:45:00	27.272	27.272
2013-04-30 20:00:00	27.272	27.272
2013-04-30 20:15:00	27.272	27.272
2013-04-30 20:30:00	27.272	27.272
2013-04-30 20:45:00	27.272	27.272
2013-04-30 21:00:00	27.173	27.272
2013-04-30 21:15:00	27.173	27.272
2013-04-30 21:30:00	27.173	27.272
2013-04-30 21:45:00	27.173	27.173
2013-04-30 22:00:00	27.173	27.173
2013-04-30 22:15:00	27.173	27.173
2013-04-30 22:30:00	27.173	27.173
2013-04-30 22:45:00	27.173	27.173
2013-04-30 23:00:00	27.173	27.173
2013-04-30 23:15:00	27.173	27.173
2013-04-30 23:30:00	27.173	27.173
2013-04-30 23:45:00	27.173	27.173
2013-05-01	27.173	27.173
2013-05-01 00:15:00	27.173	27.173
2013-05-01 00:30:00	27.173	27.173
2013-05-01 00:45:00	27.173	27.173
2013-05-01 01:00:00	27.173	27.173
2013-05-01 01:15:00	27.173	27.173
2013-05-01 01:30:00	27.173	27.173
2013-05-01 01:45:00	27.173	27.173
2013-05-01 02:00:00	27.173	27.173
2013-05-01 02:15:00	27.075	27.173
2013-05-01 02:30:00	27.075	27.075
2013-05-01 02:45:00	27.075	27.075
2013-05-01 03:00:00	27.075	27.075
2013-05-01 03:15:00	27.075	27.075
2013-05-01 03:30:00	27.075	27.075
2013-05-01 03:45:00	27.075	27.075
2013-05-01 04:00:00	27.075	27.075
2013-05-01 04:15:00	27.075	27.075
2013-05-01 04:30:00	27.075	26.977
2013-05-01 04:45:00	26.977	26.977
2013-05-01 05:00:00	26.977	26.977
2013-05-01 05:15:00	26.977	26.977
2013-05-01 05:30:00	26.977	26.977
2013-05-01 05:45:00	26.977	27.075
2013-05-01 06:00:00	26.977	27.075
2013-05-01 06:15:00	26.977	27.075
2013-05-01 06:30:00	27.075	27.075
2013-05-01 06:45:00	27.075	27.075
2013-05-01 07:00:00	27.173	27.075
2013-05-01 07:15:00	27.173	27.173
2013-05-01 07:30:00	27.272	27.173
2013-05-01 07:45:00	27.37	27.173
2013-05-01 08:00:00	27.37	27.173
2013-05-01 08:15:00	27.468	27.272
2013-05-01 08:30:00	27.567	27.272
2013-05-01 08:45:00	27.567	27.272
2013-05-01 09:00:00	27.665	27.37
2013-05-01 09:15:00	27.764	27.37
2013-05-01 09:30:00	27.862	27.37
2013-05-01 09:45:00	27.961	27.468
2013-05-01 10:00:00	28.06	27.468
2013-05-01 10:15:00	28.159	27.468
2013-05-01 10:30:00	28.159	27.468
2013-05-01 10:45:00	28.258	27.567
2013-05-01 11:00:00	28.357	27.567
2013-05-01 11:15:00	28.357	27.567
2013-05-01 11:30:00	28.357	27.468
2013-05-01 11:45:00	28.357	27.567
2013-05-01 12:00:00	28.456	27.567
2013-05-01 12:15:00	28.456	27.567
2013-05-01 12:30:00	28.456	27.567
2013-05-01 12:45:00	28.456	27.567
2013-05-01 13:00:00	28.456	27.567
2013-05-01 13:15:00	28.655	27.665
2013-05-01 13:30:00	28.555	27.665
2013-05-01 13:45:00	28.555	27.665
2013-05-01 14:00:00	28.456	27.665
2013-05-01 14:15:00	28.555	27.665
2013-05-01 14:30:00	28.456	27.665
2013-05-01 14:45:00	28.357	27.567
2013-05-01 15:00:00	28.258	27.567
2013-05-01 15:15:00	28.258	27.567
2013-05-01 15:30:00	27.862	27.468
2013-05-01 15:45:00	27.961	27.468
2013-05-01 16:00:00	27.862	27.468
2013-05-01 16:15:00	27.862	27.468
2013-05-01 16:30:00	27.862	27.468
2013-05-01 16:45:00	27.665	27.468
2013-05-01 17:00:00	27.764	27.468
2013-05-01 17:15:00	27.665	27.37
2013-05-01 17:30:00	27.665	27.468
2013-05-01 17:45:00	27.567	27.468
2013-05-01 18:00:00	27.567	27.468
2013-05-01 18:15:00	27.468	27.37
2013-05-01 18:30:00	27.468	27.37
2013-05-01 18:45:00	27.37	27.37
2013-05-01 19:00:00	27.37	27.468
2013-05-01 19:15:00	27.37	27.37
2013-05-01 19:30:00	27.37	27.37
2013-05-01 19:45:00	27.37	27.37
2013-05-01 20:00:00	27.37	27.37
2013-05-01 20:15:00	27.272	27.37
2013-05-01 20:30:00	27.37	27.37
2013-05-01 20:45:00	27.272	27.37
2013-05-01 21:00:00	27.272	27.37
2013-05-01 21:15:00	27.272	27.37
2013-05-01 21:30:00	27.272	27.37
2013-05-01 21:45:00	27.272	27.37
2013-05-01 22:00:00	27.272	27.37
2013-05-01 22:15:00	27.272	27.37
2013-05-01 22:30:00	27.272	27.272
2013-05-01 22:45:00	27.272	27.272
2013-05-01 23:00:00	27.272	27.272
2013-05-01 23:15:00	27.272	27.272
2013-05-01 23:30:00	27.272	27.272
2013-05-01 23:45:00	27.272	27.272
2013-05-02	27.272	27.272
2013-05-02 00:15:00	27.272	27.272
2013-05-02 00:30:00	27.272	27.272
2013-05-02 00:45:00	27.272	27.272
2013-05-02 01:00:00	27.272	27.272
2013-05-02 01:15:00	27.272	27.272
2013-05-02 01:30:00	27.272	27.272
2013-05-02 01:45:00	27.272	27.272
2013-05-02 02:00:00	27.173	27.272
2013-05-02 02:15:00	27.173	27.272
2013-05-02 02:30:00	27.173	27.272
2013-05-02 02:45:00	27.272	27.173
2013-05-02 03:00:00	27.272	27.272
2013-05-02 03:15:00	27.272	27.272
2013-05-02 03:30:00	27.173	27.173
2013-05-02 03:45:00	27.173	27.173
2013-05-02 04:00:00	27.173	27.173
2013-05-02 04:15:00	27.173	27.173
2013-05-02 04:30:00	27.173	27.173
2013-05-02 04:45:00	27.173	27.173
2013-05-02 05:00:00	27.173	27.173
2013-05-02 05:15:00	27.173	27.173
2013-05-02 05:30:00	27.173	27.173
2013-05-02 05:45:00	27.173	27.075
2013-05-02 06:00:00	27.173	27.075
2013-05-02 06:15:00	27.173	27.075
2013-05-02 06:30:00	27.173	27.075
2013-05-02 06:45:00	27.272	27.173
2013-05-02 07:00:00	27.272	27.173
2013-05-02 07:15:00	27.272	27.173
2013-05-02 07:30:00	27.37	27.272
2013-05-02 07:45:00	27.468	27.272
2013-05-02 08:00:00	27.468	27.272
2013-05-02 08:15:00	27.567	27.37
2013-05-02 08:30:00	27.567	27.37
2013-05-02 08:45:00	27.567	27.37
2013-05-02 09:00:00	27.764	27.468
2013-05-02 09:15:00	27.764	27.468
2013-05-02 09:30:00	27.665	27.468
2013-05-02 09:45:00	28.159	27.665
2013-05-02 10:00:00	28.159	27.567
2013-05-02 10:15:00	28.258	27.665
2013-05-02 10:30:00	28.258	27.665
2013-05-02 10:45:00	28.357	27.665
2013-05-02 11:00:00	28.357	27.665
2013-05-02 11:15:00	28.456	27.764
2013-05-02 11:30:00	28.357	27.764
2013-05-02 11:45:00	28.357	27.665
2013-05-02 12:00:00	28.357	27.665
2013-05-02 12:15:00	28.357	27.764
2013-05-02 12:30:00	28.258	27.665
2013-05-02 12:45:00	28.456	27.764
2013-05-02 13:00:00	28.456	27.764
2013-05-02 13:15:00	28.456	27.764
2013-05-02 13:30:00	28.456	27.764
2013-05-02 13:45:00	28.555	27.665
2013-05-02 14:00:00	27.961	27.468
2013-05-02 14:15:00	28.258	27.567
2013-05-02 14:30:00	27.862	27.468
2013-05-02 14:45:00	27.862	27.468
2013-05-02 15:00:00	27.764	27.468
2013-05-02 15:15:00	27.961	27.567
2013-05-02 15:30:00	27.961	27.567
2013-05-02 15:45:00	27.961	27.567
2013-05-02 16:00:00	28.06	27.567
2013-05-02 16:15:00	28.06	27.567
2013-05-02 16:30:00	27.862	27.567
2013-05-02 16:45:00	27.862	27.567
2013-05-02 17:00:00	27.862	27.567
2013-05-02 17:15:00	27.764	27.567
2013-05-02 17:30:00	27.764	27.567
2013-05-02 17:45:00	27.665	27.567
2013-05-02 18:00:00	27.665	27.567
2013-05-02 18:15:00	27.567	27.468
2013-05-02 18:30:00	27.567	27.468
2013-05-02 18:45:00	27.567	27.468
2013-05-02 19:00:00	27.468	27.468
2013-05-02 19:15:00	27.468	27.468
2013-05-02 19:30:00	27.468	27.468
2013-05-02 19:45:00	27.468	27.468
2013-05-02 20:00:00	27.468	27.468
2013-05-02 20:15:00	27.468	27.468
2013-05-02 20:30:00	27.37	27.468
2013-05-02 20:45:00	27.37	27.468
2013-05-02 21:00:00	27.37	27.468
2013-05-02 21:15:00	27.468	27.468
2013-05-02 21:30:00	27.468	27.468
2013-05-02 21:45:00	27.468	27.468
2013-05-02 22:00:00	27.468	27.468
2013-05-02 22:15:00	27.468	27.468
2013-05-02 22:30:00	27.468	27.468
2013-05-02 22:45:00	27.468	27.468
2013-05-02 23:00:00	27.468	27.468
2013-05-02 23:15:00	27.468	27.468
2013-05-02 23:30:00	27.468	27.468
2013-05-02 23:45:00	27.37	27.468
2013-05-03	27.37	27.468
2013-05-03 00:15:00	27.37	27.468
2013-05-03 00:30:00	27.37	27.468
2013-05-03 00:45:00	27.37	27.468
2013-05-03 01:00:00	27.468	27.468
2013-05-03 01:15:00	27.468	27.468
2013-05-03 01:30:00	27.468	27.468
2013-05-03 01:45:00	27.468	27.468
2013-05-03 02:00:00	27.468	27.37
2013-05-03 02:15:00	27.468	27.468
2013-05-03 02:30:00	27.37	27.468
2013-05-03 02:45:00	27.37	27.468
2013-05-03 03:00:00	27.37	27.468
2013-05-03 03:15:00	27.37	27.468
2013-05-03 03:30:00	27.468	27.468
2013-05-03 03:45:00	27.37	27.468
2013-05-03 04:00:00	27.37	27.468
2013-05-03 04:15:00	27.37	27.468
2013-05-03 04:30:00	27.37	27.468
2013-05-03 04:45:00	27.37	27.468
2013-05-03 05:00:00	27.37	27.468
2013-05-03 05:15:00	27.37	27.468
2013-05-03 05:30:00	27.37	27.468
2013-05-03 05:45:00	27.37	27.37
2013-05-03 06:00:00	27.37	27.37
2013-05-03 06:15:00	27.37	27.37
2013-05-03 06:30:00	27.37	27.468
2013-05-03 06:45:00	27.468	27.468
2013-05-03 07:00:00	27.468	27.37
2013-05-03 07:15:00	27.468	27.37
2013-05-03 07:30:00	27.567	27.468
2013-05-03 07:45:00	27.665	27.468
2013-05-03 08:00:00	27.764	27.567
2013-05-03 08:15:00	27.764	27.567
2013-05-03 08:30:00	27.862	27.567
2013-05-03 08:45:00	27.961	27.567
2013-05-03 09:00:00	28.06	27.567
2013-05-03 09:15:00	28.06	27.665
2013-05-03 09:30:00	28.159	27.665
2013-05-03 09:45:00	28.258	27.764
2013-05-03 10:00:00	28.357	27.764

## Sheet: Abril26-Int
Date Time, GMT-04:00	Intensity, Lux-LLANO	Intensity, Lux-PROFUNDO
2013-04-26 17:00:00	6200	1894.5
2013-04-26 17:15:00	5511.1	1636.1
2013-04-26 17:30:00	2325	1076.4
2013-04-26 17:45:00	2927.8	818.1
2013-04-26 18:00:00	1377.8	366
2013-04-26 18:15:00	796.5	204.5
2013-04-26 18:30:00	409	107.6
2013-04-26 18:45:00	75.3	10.8
2013-04-26 19:00:00	0	0
2013-04-26 19:15:00	0	0
2013-04-26 19:30:00	0	0
2013-04-26 19:45:00	0	0
2013-04-26 20:00:00	0	0
2013-04-26 20:15:00	0	0
2013-04-26 20:30:00	0	0
2013-04-26 20:45:00	0	0
2013-04-26 21:00:00	0	0
2013-04-26 21:15:00	0	0
2013-04-26 21:30:00	0	0
2013-04-26 21:45:00	0	0
2013-04-26 22:00:00	0	0
2013-04-26 22:15:00	0	0
2013-04-26 22:30:00	0	0
2013-04-26 22:45:00	0	0
2013-04-26 23:00:00	0	0
2013-04-26 23:15:00	0	0
2013-04-26 23:30:00	0	0
2013-04-26 23:45:00	0	0
2013-04-27	0	0
2013-04-27 00:15:00	0	0
2013-04-27 00:30:00	0	0
2013-04-27 00:45:00	0	0
2013-04-27 01:00:00	0	0
2013-04-27 01:15:00	0	0
2013-04-27 01:30:00	0	0
2013-04-27 01:45:00	0	0
2013-04-27 02:00:00	0	0
2013-04-27 02:15:00	0	0
2013-04-27 02:30:00	0	0
2013-04-27 02:45:00	0	0
2013-04-27 03:00:00	0	0
2013-04-27 03:15:00	0	0
2013-04-27 03:30:00	0	0
2013-04-27 03:45:00	0	0
2013-04-27 04:00:00	0	0
2013-04-27 04:15:00	0	0
2013-04-27 04:30:00	0	0
2013-04-27 04:45:00	0	0
2013-04-27 05:00:00	0	0
2013-04-27 05:15:00	0	0
2013-04-27 05:30:00	0	0
2013-04-27 05:45:00	0	0
2013-04-27 06:00:00	204.5	43.1
2013-04-27 06:15:00	624.3	172.2
2013-04-27 06:30:00	1151.7	322.9
2013-04-27 06:45:00	1722.2	592
2013-04-27 07:00:00	2497.2	688.9
2013-04-27 07:15:00	4477.8	882.6
2013-04-27 07:30:00	4305.6	1980.6
2013-04-27 07:45:00	2755.6	807.3
2013-04-27 08:00:00	5166.7	1463.9
2013-04-27 08:15:00	19289	4305.6
2013-04-27 08:30:00	14466.8	3961.1
2013-04-27 08:45:00	16533.4	4477.8
2013-04-27 09:00:00	6544.5	1808.3
2013-04-27 09:15:00	5166.7	1463.9
2013-04-27 09:30:00	6200	1722.2
2013-04-27 09:45:00	5511.1	1722.2
2013-04-27 10:00:00	18600.1	8266.7
2013-04-27 10:15:00	20666.8	7577.8
2013-04-27 10:30:00	17222.3	8266.7
2013-04-27 10:45:00	4650	1636.1
2013-04-27 11:00:00	11022.3	3100
2013-04-27 11:15:00	27555.7	11022.3
2013-04-27 11:30:00	57867	11022.3
2013-04-27 11:45:00	23422.4	10333.4
2013-04-27 12:00:00	88178.4	10333.4
2013-04-27 12:15:00	66133.8	10677.8
2013-04-27 12:30:00	39955.8	8611.2
2013-04-27 12:45:00	22044.6	8611.2
2013-04-27 13:00:00	57867	9644.5
2013-04-27 13:15:00	30311.3	8266.7
2013-04-27 13:30:00	38578	8611.2
2013-04-27 13:45:00	26178	8611.2
2013-04-27 14:00:00	37200.2	8266.7
2013-04-27 14:15:00	28933.5	6544.5
2013-04-27 14:30:00	28933.5	6200
2013-04-27 14:45:00	30311.3	6200
2013-04-27 15:00:00	31689.1	6200
2013-04-27 15:15:00	20666.8	4994.5
2013-04-27 15:30:00	21355.7	4305.6
2013-04-27 15:45:00	20666.8	4305.6
2013-04-27 16:00:00	20666.8	3961.1
2013-04-27 16:15:00	11711.2	2325
2013-04-27 16:30:00	16533.4	3100
2013-04-27 16:45:00	11711.2	2411.1
2013-04-27 17:00:00	6200	1356.3
2013-04-27 17:15:00	4822.3	1184
2013-04-27 17:30:00	2066.7	559.7
2013-04-27 17:45:00	1280.9	333.7
2013-04-27 18:00:00	1227.1	279.9
2013-04-27 18:15:00	818.1	183
2013-04-27 18:30:00	398.3	86.1
2013-04-27 18:45:00	86.1	10.8
2013-04-27 19:00:00	0	0
2013-04-27 19:15:00	0	0
2013-04-27 19:30:00	0	0
2013-04-27 19:45:00	0	0
2013-04-27 20:00:00	0	0
2013-04-27 20:15:00	0	0
2013-04-27 20:30:00	0	0
2013-04-27 20:45:00	0	0
2013-04-27 21:00:00	0	0
2013-04-27 21:15:00	0	0
2013-04-27 21:30:00	0	0
2013-04-27 21:45:00	0	0
2013-04-27 22:00:00	0	0
2013-04-27 22:15:00	0	0
2013-04-27 22:30:00	0	0
2013-04-27 22:45:00	0	0
2013-04-27 23:00:00	0	0
2013-04-27 23:15:00	0	0
2013-04-27 23:30:00	0	0
2013-04-27 23:45:00	0	0
2013-04-28	0	0
2013-04-28 00:15:00	0	0
2013-04-28 00:30:00	0	0
2013-04-28 00:45:00	0	0
2013-04-28 01:00:00	0	0
2013-04-28 01:15:00	0	0
2013-04-28 01:30:00	0	0
2013-04-28 01:45:00	0	0
2013-04-28 02:00:00	0	0
2013-04-28 02:15:00	0	0
2013-04-28 02:30:00	0	0
2013-04-28 02:45:00	0	0
2013-04-28 03:00:00	0	0
2013-04-28 03:15:00	0	0
2013-04-28 03:30:00	0	0
2013-04-28 03:45:00	0	0
2013-04-28 04:00:00	0	0
2013-04-28 04:15:00	0	0
2013-04-28 04:30:00	0	0
2013-04-28 04:45:00	0	0
2013-04-28 05:00:00	0	0
2013-04-28 05:15:00	0	0
2013-04-28 05:30:00	0	0
2013-04-28 05:45:00	10.8	0
2013-04-28 06:00:00	204.5	32.3
2013-04-28 06:15:00	828.8	161.5
2013-04-28 06:30:00	1636.1	344.4
2013-04-28 06:45:00	2927.8	645.8
2013-04-28 07:00:00	3444.5	850.4
2013-04-28 07:15:00	6200	1334.7
2013-04-28 07:30:00	6544.5	1722.2
2013-04-28 07:45:00	8611.2	1980.6
2013-04-28 08:00:00	9300.1	2325
2013-04-28 08:15:00	8611.2	2755.6
2013-04-28 08:30:00	7577.8	3272.2
2013-04-28 08:45:00	20666.8	3788.9
2013-04-28 09:00:00	15844.5	3961.1
2013-04-28 09:15:00	14466.8	4477.8
2013-04-28 09:30:00	26178	4477.8
2013-04-28 09:45:00	28933.5	5338.9
2013-04-28 10:00:00	28933.5	6200
2013-04-28 10:15:00	38578	6200
2013-04-28 10:30:00	27555.7	6544.5
2013-04-28 10:45:00	38578	7233.4
2013-04-28 11:00:00	34444.7	7233.4
2013-04-28 11:15:00	46844.8	8266.7
2013-04-28 11:30:00	27555.7	7577.8
2013-04-28 11:45:00	34444.7	7577.8
2013-04-28 12:00:00	41333.6	7577.8
2013-04-28 12:15:00	38578	8266.7
2013-04-28 12:30:00	55111.5	8266.7
2013-04-28 12:45:00	30311.3	8611.2
2013-04-28 13:00:00	22044.6	7233.4
2013-04-28 13:15:00	37200.2	7233.4
2013-04-28 13:30:00	31689.1	6544.5
2013-04-28 13:45:00	23422.4	6200
2013-04-28 14:00:00	46844.8	6544.5
2013-04-28 14:15:00	28933.5	5511.1
2013-04-28 14:30:00	30311.3	5166.7
2013-04-28 14:45:00	27555.7	5166.7
2013-04-28 15:00:00	20666.8	5511.1
2013-04-28 15:15:00	20666.8	4305.6
2013-04-28 15:30:00	22044.6	3616.7
2013-04-28 15:45:00	17222.3	3444.5
2013-04-28 16:00:00	13777.9	2755.6
2013-04-28 16:15:00	14466.8	2497.2
2013-04-28 16:30:00	7233.4	2066.7
2013-04-28 16:45:00	6200	1808.3
2013-04-28 17:00:00	4133.4	958
2013-04-28 17:15:00	5166.7	1270.1
2013-04-28 17:30:00	1636.1	398.3
2013-04-28 17:45:00	1119.5	269.1
2013-04-28 18:00:00	699.7	193.8
2013-04-28 18:15:00	592	139.9
2013-04-28 18:30:00	301.4	64.6
2013-04-28 18:45:00	75.3	10.8
2013-04-28 19:00:00	0	0
2013-04-28 19:15:00	0	0
2013-04-28 19:30:00	0	0
2013-04-28 19:45:00	0	0
2013-04-28 20:00:00	0	0
2013-04-28 20:15:00	0	0
2013-04-28 20:30:00	0	0
2013-04-28 20:45:00	0	0
2013-04-28 21:00:00	0	0
2013-04-28 21:15:00	0	0
2013-04-28 21:30:00	0	0
2013-04-28 21:45:00	0	0
2013-04-28 22:00:00	0	0
2013-04-28 22:15:00	0	0
2013-04-28 22:30:00	0	0
2013-04-28 22:45:00	0	0
2013-04-28 23:00:00	0	0
2013-04-28 23:15:00	0	0
2013-04-28 23:30:00	0	0
2013-04-28 23:45:00	0	0
2013-04-29	0	0
2013-04-29 00:15:00	0	0
2013-04-29 00:30:00	0	0
2013-04-29 00:45:00	0	0
2013-04-29 01:00:00	0	0
2013-04-29 01:15:00	0	0
2013-04-29 01:30:00	0	0
2013-04-29 01:45:00	0	0
2013-04-29 02:00:00	0	0
2013-04-29 02:15:00	0	0
2013-04-29 02:30:00	0	0
2013-04-29 02:45:00	0	0
2013-04-29 03:00:00	0	0
2013-04-29 03:15:00	0	0
2013-04-29 03:30:00	0	0
2013-04-29 03:45:00	0	0
2013-04-29 04:00:00	0	0
2013-04-29 04:15:00	0	0
2013-04-29 04:30:00	0	0
2013-04-29 04:45:00	0	0
2013-04-29 05:00:00	0	0
2013-04-29 05:15:00	0	0
2013-04-29 05:30:00	0	0
2013-04-29 05:45:00	10.8	0
2013-04-29 06:00:00	226	43.1
2013-04-29 06:15:00	807.3	161.5
2013-04-29 06:30:00	1463.9	344.4
2013-04-29 06:45:00	2411.1	538.2
2013-04-29 07:00:00	3444.5	710.4
2013-04-29 07:15:00	4650	1001
2013-04-29 07:30:00	6200	1280.9
2013-04-29 07:45:00	5511.1	1636.1
2013-04-29 08:00:00	10677.8	2152.8
2013-04-29 08:15:00	10677.8	1270.1
2013-04-29 08:30:00	12400.1	2755.6
2013-04-29 08:45:00	15844.5	3100
2013-04-29 09:00:00	19977.9	3961.1
2013-04-29 09:15:00	22044.6	4650
2013-04-29 09:30:00	30311.3	4477.8
2013-04-29 09:45:00	46844.8	4994.5
2013-04-29 10:00:00	26178	5166.7
2013-04-29 10:15:00	24800.2	6200
2013-04-29 10:30:00	39955.8	6200
2013-04-29 10:45:00	44089.2	6200
2013-04-29 11:00:00	42711.4	6544.5
2013-04-29 11:15:00	22044.6	6544.5
2013-04-29 11:30:00	27555.7	6544.5
2013-04-29 11:45:00	46844.8	8266.7
2013-04-29 12:00:00	13777.9	4650
2013-04-29 12:15:00	15155.7	3100
2013-04-29 12:30:00	6200	1291.7
2013-04-29 12:45:00	11022.3	2497.2
2013-04-29 13:00:00	31689.1	6200
2013-04-29 13:15:00	10677.8	2152.8
2013-04-29 13:30:00	11711.2	2066.7
2013-04-29 13:45:00	37200.2	4994.5
2013-04-29 14:00:00	8611.2	1550
2013-04-29 14:15:00	6200	1044.1
2013-04-29 14:30:00	6544.5	1313.2
2013-04-29 14:45:00	4650	882.6
2013-04-29 15:00:00	3100	624.3
2013-04-29 15:15:00	4133.4	828.8
2013-04-29 15:30:00	2669.5	484.4
2013-04-29 15:45:00	1894.5	355.2
2013-04-29 16:00:00	1980.6	322.9
2013-04-29 16:15:00	7233.4	1270.1
2013-04-29 16:30:00	6200	1173.3
2013-04-29 16:45:00	6200	1087.2
2013-04-29 17:00:00	5511.1	1291.7
2013-04-29 17:15:00	3788.9	667.4
2013-04-29 17:30:00	2669.5	505.9
2013-04-29 17:45:00	1808.3	344.4
2013-04-29 18:00:00	1130.2	236.8
2013-04-29 18:15:00	818.1	172.2
2013-04-29 18:30:00	376.7	75.3
2013-04-29 18:45:00	75.3	10.8
2013-04-29 19:00:00	0	0
2013-04-29 19:15:00	0	0
2013-04-29 19:30:00	0	0
2013-04-29 19:45:00	0	0
2013-04-29 20:00:00	0	0
2013-04-29 20:15:00	0	0
2013-04-29 20:30:00	0	0
2013-04-29 20:45:00	0	0
2013-04-29 21:00:00	0	0
2013-04-29 21:15:00	0	0
2013-04-29 21:30:00	0	0
2013-04-29 21:45:00	0	0
2013-04-29 22:00:00	0	0
2013-04-29 22:15:00	0	0
2013-04-29 22:30:00	0	0
2013-04-29 22:45:00	0	0
2013-04-29 23:00:00	0	0
2013-04-29 23:15:00	0	0
2013-04-29 23:30:00	0	0
2013-04-29 23:45:00	0	0
2013-04-30	0	0
2013-04-30 00:15:00	0	0
2013-04-30 00:30:00	0	0
2013-04-30 00:45:00	0	0
2013-04-30 01:00:00	0	0
2013-04-30 01:15:00	0	0
2013-04-30 01:30:00	0	0
2013-04-30 01:45:00	0	0
2013-04-30 02:00:00	0	0
2013-04-30 02:15:00	0	0
2013-04-30 02:30:00	0	0
2013-04-30 02:45:00	0	0
2013-04-30 03:00:00	0	0
2013-04-30 03:15:00	0	0
2013-04-30 03:30:00	0	0
2013-04-30 03:45:00	0	0
2013-04-30 04:00:00	0	0
2013-04-30 04:15:00	0	0
2013-04-30 04:30:00	0	0
2013-04-30 04:45:00	0	0
2013-04-30 05:00:00	0	0
2013-04-30 05:15:00	0	0
2013-04-30 05:30:00	0	0
2013-04-30 05:45:00	10.8	0
2013-04-30 06:00:00	215.3	43.1
2013-04-30 06:15:00	710.4	161.5
2013-04-30 06:30:00	1377.8	322.9
2013-04-30 06:45:00	2325	570.5
2013-04-30 07:00:00	2755.6	785.8
2013-04-30 07:15:00	3788.9	1119.5
2013-04-30 07:30:00	5338.9	1463.9
2013-04-30 07:45:00	7577.8	1808.3
2013-04-30 08:00:00	8266.7	2066.7
2013-04-30 08:15:00	8266.7	2497.2
2013-04-30 08:30:00	13089	2755.6
2013-04-30 08:45:00	13089	3272.2
2013-04-30 09:00:00	18600.1	3616.7
2013-04-30 09:15:00	21355.7	3961.1
2013-04-30 09:30:00	17911.2	4477.8
2013-04-30 09:45:00	21355.7	4994.5
2013-04-30 10:00:00	26178	6200
2013-04-30 10:15:00	21355.7	6544.5
2013-04-30 10:30:00	23422.4	6200
2013-04-30 10:45:00	23422.4	6200
2013-04-30 11:00:00	27555.7	6200
2013-04-30 11:15:00	17222.3	1808.3
2013-04-30 11:30:00	41333.6	6544.5
2013-04-30 11:45:00	16533.4	8266.7
2013-04-30 12:00:00	10333.4	1894.5
2013-04-30 12:15:00	4822.3	1184
2013-04-30 12:30:00	3961.1	775
2013-04-30 12:45:00	6544.5	1270.1
2013-04-30 13:00:00	17911.2	2927.8
2013-04-30 13:15:00	42711.4	6200
2013-04-30 13:30:00	42711.4	6544.5
2013-04-30 13:45:00	63378.2	6200
2013-04-30 14:00:00	9300.1	1636.1
2013-04-30 14:15:00	27555.7	3272.2
2013-04-30 14:30:00	37200.2	2927.8
2013-04-30 14:45:00	30311.3	4650
2013-04-30 15:00:00	42711.4	4477.8
2013-04-30 15:15:00	23422.4	3961.1
2013-04-30 15:30:00	26178	1808.3
2013-04-30 15:45:00	5166.7	893.4
2013-04-30 16:00:00	11711.2	3272.2
2013-04-30 16:15:00	20666.8	2411.1
2013-04-30 16:30:00	16533.4	2411.1
2013-04-30 16:45:00	7577.8	1141
2013-04-30 17:00:00	9300.1	1248.6
2013-04-30 17:15:00	5511.1	968.8
2013-04-30 17:30:00	2755.6	505.9
2013-04-30 17:45:00	1550	269.1
2013-04-30 18:00:00	1119.5	193.8
2013-04-30 18:15:00	538.2	86.1
2013-04-30 18:30:00	322.9	53.8
2013-04-30 18:45:00	96.9	10.8
2013-04-30 19:00:00	0	0
2013-04-30 19:15:00	0	0
2013-04-30 19:30:00	0	0
2013-04-30 19:45:00	0	0
2013-04-30 20:00:00	0	0
2013-04-30 20:15:00	0	0
2013-04-30 20:30:00	0	0
2013-04-30 20:45:00	0	0
2013-04-30 21:00:00	0	0
2013-04-30 21:15:00	0	0
2013-04-30 21:30:00	0	0
2013-04-30 21:45:00	0	0
2013-04-30 22:00:00	0	0
2013-04-30 22:15:00	0	0
2013-04-30 22:30:00	0	0
2013-04-30 22:45:00	0	0
2013-04-30 23:00:00	0	0
2013-04-30 23:15:00	0	0
2013-04-30 23:30:00	0	0
2013-04-30 23:45:00	0	0
2013-05-01	0	0
2013-05-01 00:15:00	0	0
2013-05-01 00:30:00	0	0
2013-05-01 00:45:00	0	0
2013-05-01 01:00:00	0	0
2013-05-01 01:15:00	0	0
2013-05-01 01:30:00	0	0
2013-05-01 01:45:00	0	0
2013-05-01 02:00:00	0	0
2013-05-01 02:15:00	0	0
2013-05-01 02:30:00	0	0
2013-05-01 02:45:00	0	0
2013-05-01 03:00:00	0	0
2013-05-01 03:15:00	0	0
2013-05-01 03:30:00	0	0
2013-05-01 03:45:00	0	0
2013-05-01 04:00:00	0	0
2013-05-01 04:15:00	0	0
2013-05-01 04:30:00	0	0
2013-05-01 04:45:00	0	0
2013-05-01 05:00:00	0	0
2013-05-01 05:15:00	0	0
2013-05-01 05:30:00	0	0
2013-05-01 05:45:00	10.8	0
2013-05-01 06:00:00	247.6	43.1
2013-05-01 06:15:00	947.2	204.5
2013-05-01 06:30:00	1463.9	376.7
2013-05-01 06:45:00	2497.2	570.5
2013-05-01 07:00:00	3272.2	753.5
2013-05-01 07:15:00	3788.9	1011.8
2013-05-01 07:30:00	5166.7	1313.2
2013-05-01 07:45:00	5166.7	1636.1
2013-05-01 08:00:00	8611.2	1894.5
2013-05-01 08:15:00	10677.8	2238.9
2013-05-01 08:30:00	17911.2	2583.4
2013-05-01 08:45:00	9300.1	2927.8
2013-05-01 09:00:00	15844.5	3272.2
2013-05-01 09:15:00	14466.8	3444.5
2013-05-01 09:30:00	30311.3	4133.4
2013-05-01 09:45:00	35822.5	4822.3
2013-05-01 10:00:00	20666.8	4822.3
2013-05-01 10:15:00	41333.6	5166.7
2013-05-01 10:30:00	33066.9	5511.1
2013-05-01 10:45:00	26178	6200
2013-05-01 11:00:00	22044.6	6544.5
2013-05-01 11:15:00	38578	6544.5
2013-05-01 11:30:00	49600.3	6200
2013-05-01 11:45:00	16533.4	6200
2013-05-01 12:00:00	49600.3	6200
2013-05-01 12:15:00	23422.4	6200
2013-05-01 12:30:00	24800.2	6200
2013-05-01 12:45:00	23422.4	6200
2013-05-01 13:00:00	33066.9	6200
2013-05-01 13:15:00	37200.2	6544.5
2013-05-01 13:30:00	46844.8	6200
2013-05-01 13:45:00	24800.2	5166.7
2013-05-01 14:00:00	23422.4	5338.9
2013-05-01 14:15:00	37200.2	4822.3
2013-05-01 14:30:00	33066.9	4650
2013-05-01 14:45:00	28933.5	4305.6
2013-05-01 15:00:00	41333.6	3961.1
2013-05-01 15:15:00	20666.8	3961.1
2013-05-01 15:30:00	8611.2	1377.8
2013-05-01 15:45:00	12400.1	1894.5
2013-05-01 16:00:00	9300.1	1636.1
2013-05-01 16:15:00	12400.1	1550
2013-05-01 16:30:00	9300.1	1367
2013-05-01 16:45:00	4822.3	721.2
2013-05-01 17:00:00	8266.7	1119.5
2013-05-01 17:15:00	2411.1	355.2
2013-05-01 17:30:00	5511.1	764.2
2013-05-01 17:45:00	2238.9	322.9
2013-05-01 18:00:00	1550	236.8
2013-05-01 18:15:00	1377.8	193.8
2013-05-01 18:30:00	613.5	75.3
2013-05-01 18:45:00	107.6	10.8
2013-05-01 19:00:00	0	0
2013-05-01 19:15:00	0	0
2013-05-01 19:30:00	0	0
2013-05-01 19:45:00	0	0
2013-05-01 20:00:00	0	0
2013-05-01 20:15:00	0	0
2013-05-01 20:30:00	0	0
2013-05-01 20:45:00	0	0
2013-05-01 21:00:00	0	0
2013-05-01 21:15:00	0	0
2013-05-01 21:30:00	0	0
2013-05-01 21:45:00	0	0
2013-05-01 22:00:00	0	0
2013-05-01 22:15:00	0	0
2013-05-01 22:30:00	0	0
2013-05-01 22:45:00	0	0
2013-05-01 23:00:00	0	0
2013-05-01 23:15:00	0	0
2013-05-01 23:30:00	0	0
2013-05-01 23:45:00	0	0
2013-05-02	0	0
2013-05-02 00:15:00	0	0
2013-05-02 00:30:00	0	0
2013-05-02 00:45:00	0	0
2013-05-02 01:00:00	0	0
2013-05-02 01:15:00	0	0
2013-05-02 01:30:00	0	0
2013-05-02 01:45:00	0	0
2013-05-02 02:00:00	0	0
2013-05-02 02:15:00	0	0
2013-05-02 02:30:00	0	0
2013-05-02 02:45:00	0	0
2013-05-02 03:00:00	0	0
2013-05-02 03:15:00	0	0
2013-05-02 03:30:00	0	0
2013-05-02 03:45:00	0	0
2013-05-02 04:00:00	0	0
2013-05-02 04:15:00	0	0
2013-05-02 04:30:00	0	0
2013-05-02 04:45:00	0	0
2013-05-02 05:00:00	0	0
2013-05-02 05:15:00	0	0
2013-05-02 05:30:00	0	0
2013-05-02 05:45:00	10.8	0
2013-05-02 06:00:00	215.3	43.1
2013-05-02 06:15:00	656.6	161.5
2013-05-02 06:30:00	1216.3	322.9
2013-05-02 06:45:00	2066.7	538.2
2013-05-02 07:00:00	2755.6	775
2013-05-02 07:15:00	3788.9	1054.9
2013-05-02 07:30:00	4477.8	1345.5
2013-05-02 07:45:00	7577.8	1550
2013-05-02 08:00:00	7577.8	1980.6
2013-05-02 08:15:00	7577.8	2497.2
2013-05-02 08:30:00	8266.7	2152.8
2013-05-02 08:45:00	7233.4	1636.1
2013-05-02 09:00:00	19289	3616.7
2013-05-02 09:15:00	8611.2	2669.5
2013-05-02 09:30:00	17222.3	3788.9
2013-05-02 09:45:00	17911.2	5166.7
2013-05-02 10:00:00	38578	4477.8
2013-05-02 10:15:00	26178	4994.5
2013-05-02 10:30:00	41333.6	5338.9
2013-05-02 10:45:00	37200.2	5511.1
2013-05-02 11:00:00	17222.3	5511.1
2013-05-02 11:15:00	24800.2	6200
2013-05-02 11:30:00	39955.8	6200
2013-05-02 11:45:00	26178	5511.1
2013-05-02 12:00:00	24800.2	5511.1
2013-05-02 12:15:00	20666.8	6200
2013-05-02 12:30:00	26178	4822.3
2013-05-02 12:45:00	44089.2	6544.5
2013-05-02 13:00:00	38578	6200
2013-05-02 13:15:00	20666.8	5511.1
2013-05-02 13:30:00	27555.7	5511.1
2013-05-02 13:45:00	28933.5	4650
2013-05-02 14:00:00	8611.2	1550
2013-05-02 14:15:00	13089	3272.2
2013-05-02 14:30:00	6200	1259.4
2013-05-02 14:45:00	4650	968.8
2013-05-02 15:00:00	3788.9	785.8
2013-05-02 15:15:00	12400.1	3616.7
2013-05-02 15:30:00	8266.7	1980.6
2013-05-02 15:45:00	8266.7	1550
2013-05-02 16:00:00	10677.8	1636.1
2013-05-02 16:15:00	12400.1	2066.7
2013-05-02 16:30:00	5511.1	1377.8
2013-05-02 16:45:00	7577.8	1377.8
2013-05-02 17:00:00	5166.7	1205.6
2013-05-02 17:15:00	3100	947.2
2013-05-02 17:30:00	3788.9	785.8
2013-05-02 17:45:00	1722.2	355.2
2013-05-02 18:00:00	1550	312.2
2013-05-02 18:15:00	495.1	96.9
2013-05-02 18:30:00	419.8	75.3
2013-05-02 18:45:00	32.3	0
2013-05-02 19:00:00	0	0
2013-05-02 19:15:00	0	0
2013-05-02 19:30:00	0	0
2013-05-02 19:45:00	0	0
2013-05-02 20:00:00	0	0
2013-05-02 20:15:00	0	0
2013-05-02 20:30:00	0	0
2013-05-02 20:45:00	0	0
2013-05-02 21:00:00	0	0
2013-05-02 21:15:00	0	0
2013-05-02 21:30:00	0	0
2013-05-02 21:45:00	0	0
2013-05-02 22:00:00	0	0
2013-05-02 22:15:00	0	0
2013-05-02 22:30:00	0	0
2013-05-02 22:45:00	0	0
2013-05-02 23:00:00	0	0
2013-05-02 23:15:00	0	0
2013-05-02 23:30:00	0	0
2013-05-02 23:45:00	0	0
2013-05-03	0	0
2013-05-03 00:15:00	0	0
2013-05-03 00:30:00	0	0
2013-05-03 00:45:00	0	0
2013-05-03 01:00:00	0	0
2013-05-03 01:15:00	0	0
2013-05-03 01:30:00	0	0
2013-05-03 01:45:00	0	0
2013-05-03 02:00:00	0	0
2013-05-03 02:15:00	0	0
2013-05-03 02:30:00	0	0
2013-05-03 02:45:00	0	0
2013-05-03 03:00:00	0	0
2013-05-03 03:15:00	0	0
2013-05-03 03:30:00	0	0
2013-05-03 03:45:00	0	0
2013-05-03 04:00:00	0	0
2013-05-03 04:15:00	0	0
2013-05-03 04:30:00	0	0
2013-05-03 04:45:00	0	0
2013-05-03 05:00:00	0	0
2013-05-03 05:15:00	0	0
2013-05-03 05:30:00	0	0
2013-05-03 05:45:00	0	0
2013-05-03 06:00:00	172.2	32.3
2013-05-03 06:15:00	516.7	129.2
2013-05-03 06:30:00	1108.7	269.1
2013-05-03 06:45:00	1894.5	430.6
2013-05-03 07:00:00	2152.8	613.5
2013-05-03 07:15:00	5511.1	871.9
2013-05-03 07:30:00	6200	1054.9
2013-05-03 07:45:00	13777.9	1345.5
2013-05-03 08:00:00	6200	1463.9
2013-05-03 08:15:00	5166.7	1722.2
2013-05-03 08:30:00	9300.1	2066.7
2013-05-03 08:45:00	14466.8	2152.8
2013-05-03 09:00:00	16533.4	2325
2013-05-03 09:15:00	14466.8	2669.5
2013-05-03 09:30:00	8266.7	2927.8
2013-05-03 09:45:00	11022.3	3444.5
2013-05-03 10:00:00	14466.8	3961.1

## Sheet: Mayo16-Temp
Date Time, GMT-04:00	Temp, °C-LLANO	Temp, °C-ProFUNDO
2013-05-16 10:00:00	29.452	28.555
2013-05-16 10:15:00	29.452	28.655
2013-05-16 10:30:00	29.552	28.655
2013-05-16 10:45:00	29.552	28.655
2013-05-16 11:00:00	29.452	28.655
2013-05-16 11:15:00	29.652	28.754
2013-05-16 11:30:00	29.853	28.853
2013-05-16 11:45:00	29.652	28.853
2013-05-16 12:00:00	29.452	28.754
2013-05-16 12:15:00	29.152	28.456
2013-05-16 12:30:00	28.953	28.456
2013-05-16 12:45:00	29.053	28.456
2013-05-16 13:00:00	29.053	28.456
2013-05-16 13:15:00	28.953	28.456
2013-05-16 13:30:00	28.655	28.456
2013-05-16 13:45:00	28.655	28.357
2013-05-16 14:00:00	28.655	28.456
2013-05-16 14:15:00	28.655	28.456
2013-05-16 14:30:00	28.754	28.456
2013-05-16 14:45:00	28.853	28.555
2013-05-16 15:00:00	28.754	28.456
2013-05-16 15:15:00	28.953	28.655
2013-05-16 15:30:00	28.655	28.456
2013-05-16 15:45:00	28.754	28.555
2013-05-16 16:00:00	28.655	28.456
2013-05-16 16:15:00	28.655	28.456
2013-05-16 16:30:00	28.655	28.456
2013-05-16 16:45:00	28.555	28.357
2013-05-16 17:00:00	28.555	28.357
2013-05-16 17:15:00	28.555	28.357
2013-05-16 17:30:00	28.555	28.357
2013-05-16 17:45:00	28.555	28.357
2013-05-16 18:00:00	28.456	28.357
2013-05-16 18:15:00	28.456	28.357
2013-05-16 18:30:00	28.456	28.357
2013-05-16 18:45:00	28.456	28.357
2013-05-16 19:00:00	28.456	28.357
2013-05-16 19:15:00	28.456	28.357
2013-05-16 19:30:00	28.357	28.258
2013-05-16 19:45:00	28.357	28.258
2013-05-16 20:00:00	28.357	28.258
2013-05-16 20:15:00	28.357	28.258
2013-05-16 20:30:00	28.357	28.258
2013-05-16 20:45:00	28.357	28.258
2013-05-16 21:00:00	28.357	28.258
2013-05-16 21:15:00	28.357	28.258
2013-05-16 21:30:00	28.357	28.258
2013-05-16 21:45:00	28.357	28.258
2013-05-16 22:00:00	28.357	28.258
2013-05-16 22:15:00	28.357	28.258
2013-05-16 22:30:00	28.258	28.258
2013-05-16 22:45:00	28.258	28.258
2013-05-16 23:00:00	28.258	28.258
2013-05-16 23:15:00	28.258	28.258
2013-05-16 23:30:00	28.258	28.258
2013-05-16 23:45:00	28.258	28.258
2013-05-17	28.258	28.258
2013-05-17 00:15:00	28.258	28.258
2013-05-17 00:30:00	28.258	28.258
2013-05-17 00:45:00	28.258	28.258
2013-05-17 01:00:00	28.258	28.258
2013-05-17 01:15:00	28.258	28.258
2013-05-17 01:30:00	28.258	28.159
2013-05-17 01:45:00	28.258	28.159
2013-05-17 02:00:00	28.258	28.159
2013-05-17 02:15:00	28.258	28.159
2013-05-17 02:30:00	28.258	28.159
2013-05-17 02:45:00	28.258	28.159
2013-05-17 03:00:00	28.258	28.159
2013-05-17 03:15:00	28.258	28.159
2013-05-17 03:30:00	28.258	28.159
2013-05-17 03:45:00	28.258	28.159
2013-05-17 04:00:00	28.258	28.159
2013-05-17 04:15:00	28.159	28.159
2013-05-17 04:30:00	28.159	28.159
2013-05-17 04:45:00	28.159	28.159
2013-05-17 05:00:00	28.159	28.159
2013-05-17 05:15:00	28.159	28.159
2013-05-17 05:30:00	28.159	28.159
2013-05-17 05:45:00	28.159	28.159
2013-05-17 06:00:00	28.159	28.159
2013-05-17 06:15:00	28.159	28.159
2013-05-17 06:30:00	28.159	28.159
2013-05-17 06:45:00	28.258	28.159
2013-05-17 07:00:00	28.357	28.159
2013-05-17 07:15:00	28.456	28.258
2013-05-17 07:30:00	28.456	28.258
2013-05-17 07:45:00	28.555	28.258
2013-05-17 08:00:00	28.754	28.258
2013-05-17 08:15:00	28.853	28.357
2013-05-17 08:30:00	28.754	28.357
2013-05-17 08:45:00	28.953	28.456
2013-05-17 09:00:00	29.053	28.456
2013-05-17 09:15:00	29.152	28.456
2013-05-17 09:30:00	29.252	28.555
2013-05-17 09:45:00	29.252	28.555
2013-05-17 10:00:00	29.352	28.655
2013-05-17 10:15:00	29.352	28.655
2013-05-17 10:30:00	29.452	28.655
2013-05-17 10:45:00	29.452	28.754
2013-05-17 11:00:00	29.352	28.655
2013-05-17 11:15:00	29.252	28.655
2013-05-17 11:30:00	29.152	28.655
2013-05-17 11:45:00	29.152	28.555
2013-05-17 12:00:00	29.552	28.853
2013-05-17 12:15:00	29.552	28.953
2013-05-17 12:30:00	29.152	28.655
2013-05-17 12:45:00	28.655	28.456
2013-05-17 13:00:00	28.754	28.456
2013-05-17 13:15:00	28.754	28.456
2013-05-17 13:30:00	28.853	28.456
2013-05-17 13:45:00	29.352	28.853
2013-05-17 14:00:00	29.452	28.853
2013-05-17 14:15:00	29.252	28.853
2013-05-17 14:30:00	29.053	28.555
2013-05-17 14:45:00	29.252	28.853
2013-05-17 15:00:00	29.252	28.853
2013-05-17 15:15:00	29.152	28.853
2013-05-17 15:30:00	29.053	28.754
2013-05-17 15:45:00	28.754	28.555
2013-05-17 16:00:00	28.754	28.555
2013-05-17 16:15:00	28.754	28.555
2013-05-17 16:30:00	28.754	28.555
2013-05-17 16:45:00	28.853	28.655
2013-05-17 17:00:00	28.754	28.555
2013-05-17 17:15:00	28.754	28.555
2013-05-17 17:30:00	28.655	28.456
2013-05-17 17:45:00	28.655	28.456
2013-05-17 18:00:00	28.555	28.456
2013-05-17 18:15:00	28.555	28.456
2013-05-17 18:30:00	28.456	28.456
2013-05-17 18:45:00	28.456	28.456
2013-05-17 19:00:00	28.456	28.357
2013-05-17 19:15:00	28.456	28.357
2013-05-17 19:30:00	28.456	28.357
2013-05-17 19:45:00	28.456	28.357
2013-05-17 20:00:00	28.357	28.357
2013-05-17 20:15:00	28.357	28.357
2013-05-17 20:30:00	28.357	28.357
2013-05-17 20:45:00	28.357	28.357
2013-05-17 21:00:00	28.357	28.357
2013-05-17 21:15:00	28.357	28.357
2013-05-17 21:30:00	28.357	28.357
2013-05-17 21:45:00	28.357	28.357
2013-05-17 22:00:00	28.357	28.357
2013-05-17 22:15:00	28.357	28.258
2013-05-17 22:30:00	28.357	28.258
2013-05-17 22:45:00	28.357	28.258
2013-05-17 23:00:00	28.357	28.258
2013-05-17 23:15:00	28.258	28.258
2013-05-17 23:30:00	28.357	28.258
2013-05-17 23:45:00	28.258	28.258
2013-05-18	28.258	28.258
2013-05-18 00:15:00	28.258	28.258
2013-05-18 00:30:00	28.258	28.258
2013-05-18 00:45:00	28.258	28.258
2013-05-18 01:00:00	28.258	28.258
2013-05-18 01:15:00	28.258	28.258
2013-05-18 01:30:00	28.258	28.258
2013-05-18 01:45:00	28.258	28.258
2013-05-18 02:00:00	28.258	28.159
2013-05-18 02:15:00	28.159	28.159
2013-05-18 02:30:00	28.159	28.159
2013-05-18 02:45:00	28.159	28.159
2013-05-18 03:00:00	28.159	28.06
2013-05-18 03:15:00	28.159	28.159
2013-05-18 03:30:00	28.258	28.159
2013-05-18 03:45:00	28.258	28.159
2013-05-18 04:00:00	28.159	28.159
2013-05-18 04:15:00	28.159	28.159
2013-05-18 04:30:00	28.159	28.159
2013-05-18 04:45:00	28.159	28.159
2013-05-18 05:00:00	28.159	28.159
2013-05-18 05:15:00	28.159	28.159
2013-05-18 05:30:00	28.159	28.06
2013-05-18 05:45:00	28.159	28.06
2013-05-18 06:00:00	28.159	28.159
2013-05-18 06:15:00	28.159	28.159
2013-05-18 06:30:00	28.159	28.06
2013-05-18 06:45:00	28.159	28.159
2013-05-18 07:00:00	28.258	28.159
2013-05-18 07:15:00	28.357	28.159
2013-05-18 07:30:00	28.456	28.159
2013-05-18 07:45:00	28.555	28.258
2013-05-18 08:00:00	28.655	28.258
2013-05-18 08:15:00	28.754	28.258
2013-05-18 08:30:00	28.853	28.357
2013-05-18 08:45:00	28.953	28.357
2013-05-18 09:00:00	29.053	28.357
2013-05-18 09:15:00	29.152	28.456
2013-05-18 09:30:00	29.152	28.456
2013-05-18 09:45:00	29.252	28.555
2013-05-18 10:00:00	29.252	28.555
2013-05-18 10:15:00	29.352	28.555
2013-05-18 10:30:00	29.352	28.655
2013-05-18 10:45:00	29.452	28.655
2013-05-18 11:00:00	29.452	28.655
2013-05-18 11:15:00	29.452	28.655
2013-05-18 11:30:00	29.452	28.754
2013-05-18 11:45:00	29.552	28.754
2013-05-18 12:00:00	29.552	28.754
2013-05-18 12:15:00	29.452	28.754
2013-05-18 12:30:00	29.452	28.853
2013-05-18 12:45:00	29.452	28.853
2013-05-18 13:00:00	29.452	28.953
2013-05-18 13:15:00	29.452	28.953
2013-05-18 13:30:00	29.352	29.053
2013-05-18 13:45:00	29.452	28.953
2013-05-18 14:00:00	29.252	28.655
2013-05-18 14:15:00	29.252	28.655
2013-05-18 14:30:00	29.152	28.655
2013-05-18 14:45:00	29.053	28.655
2013-05-18 15:00:00	28.853	28.555
2013-05-18 15:15:00	28.953	28.655
2013-05-18 15:30:00	28.953	28.655
2013-05-18 15:45:00	28.953	28.655
2013-05-18 16:00:00	28.754	28.555
2013-05-18 16:15:00	28.754	28.555
2013-05-18 16:30:00	28.655	28.456
2013-05-18 16:45:00	28.655	28.456
2013-05-18 17:00:00	28.555	28.456
2013-05-18 17:15:00	28.555	28.456
2013-05-18 17:30:00	28.555	28.456
2013-05-18 17:45:00	28.555	28.456
2013-05-18 18:00:00	28.555	28.456
2013-05-18 18:15:00	28.456	28.456
2013-05-18 18:30:00	28.456	28.456
2013-05-18 18:45:00	28.456	28.357
2013-05-18 19:00:00	28.456	28.357
2013-05-18 19:15:00	28.456	28.357
2013-05-18 19:30:00	28.456	28.357
2013-05-18 19:45:00	28.456	28.357
2013-05-18 20:00:00	28.357	28.357
2013-05-18 20:15:00	28.357	28.357
2013-05-18 20:30:00	28.357	28.357
2013-05-18 20:45:00	28.357	28.357
2013-05-18 21:00:00	28.357	28.357
2013-05-18 21:15:00	28.357	28.357
2013-05-18 21:30:00	28.357	28.357
2013-05-18 21:45:00	28.357	28.357
2013-05-18 22:00:00	28.357	28.357
2013-05-18 22:15:00	28.357	28.357
2013-05-18 22:30:00	28.357	28.357
2013-05-18 22:45:00	28.357	28.357
2013-05-18 23:00:00	28.357	28.258
2013-05-18 23:15:00	28.357	28.258
2013-05-18 23:30:00	28.357	28.258
2013-05-18 23:45:00	28.357	28.258
2013-05-19	28.357	28.258
2013-05-19 00:15:00	28.258	28.258
2013-05-19 00:30:00	28.258	28.258
2013-05-19 00:45:00	28.258	28.258
2013-05-19 01:00:00	28.258	28.258
2013-05-19 01:15:00	28.258	28.258
2013-05-19 01:30:00	28.258	28.258
2013-05-19 01:45:00	28.258	28.258
2013-05-19 02:00:00	28.258	28.258
2013-05-19 02:15:00	28.258	28.258
2013-05-19 02:30:00	28.258	28.258
2013-05-19 02:45:00	28.258	28.258
2013-05-19 03:00:00	28.258	28.258
2013-05-19 03:15:00	28.159	28.159
2013-05-19 03:30:00	28.159	28.06
2013-05-19 03:45:00	28.159	28.06
2013-05-19 04:00:00	28.159	28.06
2013-05-19 04:15:00	28.159	28.06
2013-05-19 04:30:00	28.159	28.06
2013-05-19 04:45:00	28.159	28.06
2013-05-19 05:00:00	28.159	28.06
2013-05-19 05:15:00	28.159	28.06
2013-05-19 05:30:00	28.159	28.06
2013-05-19 05:45:00	28.159	28.06
2013-05-19 06:00:00	28.159	28.06
2013-05-19 06:15:00	28.159	28.06
2013-05-19 06:30:00	28.159	28.06
2013-05-19 06:45:00	28.258	28.06
2013-05-19 07:00:00	28.258	28.06
2013-05-19 07:15:00	28.357	28.159
2013-05-19 07:30:00	28.456	28.159
2013-05-19 07:45:00	28.555	28.159
2013-05-19 08:00:00	28.555	28.258
2013-05-19 08:15:00	28.655	28.258
2013-05-19 08:30:00	28.754	28.258
2013-05-19 08:45:00	28.953	28.357
2013-05-19 09:00:00	29.053	28.357
2013-05-19 09:15:00	28.853	28.357
2013-05-19 09:30:00	28.853	28.357
2013-05-19 09:45:00	29.053	28.456
2013-05-19 10:00:00	29.053	28.456
2013-05-19 10:15:00	29.152	28.456
2013-05-19 10:30:00	29.252	28.555
2013-05-19 10:45:00	29.352	28.555
2013-05-19 11:00:00	29.252	28.555
2013-05-19 11:15:00	29.452	28.655
2013-05-19 11:30:00	29.452	28.754
2013-05-19 11:45:00	29.452	28.754
2013-05-19 12:00:00	29.452	28.754
2013-05-19 12:15:00	29.452	28.754
2013-05-19 12:30:00	29.452	28.754
2013-05-19 12:45:00	29.452	28.754
2013-05-19 13:00:00	29.452	28.853
2013-05-19 13:15:00	29.352	28.754
2013-05-19 13:30:00	29.352	28.754
2013-05-19 13:45:00	29.252	28.754
2013-05-19 14:00:00	29.252	28.754
2013-05-19 14:15:00	29.053	28.655
2013-05-19 14:30:00	29.252	28.853
2013-05-19 14:45:00	29.252	28.853
2013-05-19 15:00:00	29.152	28.754
2013-05-19 15:15:00	29.152	28.754
2013-05-19 15:30:00	29.252	28.754
2013-05-19 15:45:00	29.152	28.655
2013-05-19 16:00:00	29.152	28.655
2013-05-19 16:15:00	29.053	28.655
2013-05-19 16:30:00	28.953	28.555
2013-05-19 16:45:00	28.754	28.456
2013-05-19 17:00:00	28.655	28.456
2013-05-19 17:15:00	28.555	28.456
2013-05-19 17:30:00	28.655	28.456
2013-05-19 17:45:00	28.555	28.456
2013-05-19 18:00:00	28.555	28.456
2013-05-19 18:15:00	28.555	28.456
2013-05-19 18:30:00	28.555	28.456
2013-05-19 18:45:00	28.555	28.357
2013-05-19 19:00:00	28.555	28.357
2013-05-19 19:15:00	28.456	28.456
2013-05-19 19:30:00	28.456	28.456
2013-05-19 19:45:00	28.456	28.357
2013-05-19 20:00:00	28.456	28.357
2013-05-19 20:15:00	28.456	28.456
2013-05-19 20:30:00	28.456	28.456
2013-05-19 20:45:00	28.456	28.456
2013-05-19 21:00:00	28.456	28.456
2013-05-19 21:15:00	28.456	28.456
2013-05-19 21:30:00	28.456	28.456
2013-05-19 21:45:00	28.456	28.357
2013-05-19 22:00:00	28.456	28.357
2013-05-19 22:15:00	28.456	28.357
2013-05-19 22:30:00	28.357	28.357
2013-05-19 22:45:00	28.357	28.357
2013-05-19 23:00:00	28.357	28.357
2013-05-19 23:15:00	28.357	28.357
2013-05-19 23:30:00	28.357	28.357
2013-05-19 23:45:00	28.357	28.357
2013-05-20	28.357	28.357
2013-05-20 00:15:00	28.357	28.357
2013-05-20 00:30:00	28.357	28.357
2013-05-20 00:45:00	28.357	28.357
2013-05-20 01:00:00	28.357	28.357
2013-05-20 01:15:00	28.357	28.357
2013-05-20 01:30:00	28.357	28.357
2013-05-20 01:45:00	28.357	28.357
2013-05-20 02:00:00	28.357	28.357
2013-05-20 02:15:00	28.357	28.357
2013-05-20 02:30:00	28.357	28.357
2013-05-20 02:45:00	28.357	28.357
2013-05-20 03:00:00	28.357	28.357
2013-05-20 03:15:00	28.357	28.357
2013-05-20 03:30:00	28.357	28.258
2013-05-20 03:45:00	28.357	28.258
2013-05-20 04:00:00	28.258	28.159
2013-05-20 04:15:00	28.258	28.159
2013-05-20 04:30:00	28.159	28.159
2013-05-20 04:45:00	28.159	28.159
2013-05-20 05:00:00	28.258	28.159
2013-05-20 05:15:00	28.258	28.159
2013-05-20 05:30:00	28.258	28.159
2013-05-20 05:45:00	28.159	28.159
2013-05-20 06:00:00	28.159	28.159
2013-05-20 06:15:00	28.258	28.159
2013-05-20 06:30:00	28.258	28.159
2013-05-20 06:45:00	28.357	28.159
2013-05-20 07:00:00	28.357	28.159
2013-05-20 07:15:00	28.357	28.159
2013-05-20 07:30:00	28.555	28.258
2013-05-20 07:45:00	28.555	28.258
2013-05-20 08:00:00	28.655	28.258
2013-05-20 08:15:00	28.754	28.357
2013-05-20 08:30:00	28.655	28.357
2013-05-20 08:45:00	28.953	28.456
2013-05-20 09:00:00	28.953	28.456
2013-05-20 09:15:00	29.152	28.555
2013-05-20 09:30:00	29.053	28.456
2013-05-20 09:45:00	29.152	28.555
2013-05-20 10:00:00	29.452	28.655
2013-05-20 10:15:00	29.053	28.555
2013-05-20 10:30:00	28.953	28.456
2013-05-20 10:45:00	29.552	28.754
2013-05-20 11:00:00	29.552	28.754
2013-05-20 11:15:00	29.552	28.754
2013-05-20 11:30:00	29.652	28.853
2013-05-20 11:45:00	29.552	28.754
2013-05-20 12:00:00	29.053	28.655
2013-05-20 12:15:00	29.053	28.655
2013-05-20 12:30:00	29.252	28.754
2013-05-20 12:45:00	29.452	28.853
2013-05-20 13:00:00	29.452	28.853
2013-05-20 13:15:00	29.352	28.853
2013-05-20 13:30:00	29.352	28.853
2013-05-20 13:45:00	29.152	28.754
2013-05-20 14:00:00	28.953	28.655
2013-05-20 14:15:00	28.953	28.655
2013-05-20 14:30:00	28.953	28.754
2013-05-20 14:45:00	29.053	28.655
2013-05-20 15:00:00	28.853	28.655
2013-05-20 15:15:00	28.853	28.655
2013-05-20 15:30:00	28.953	28.754
2013-05-20 15:45:00	29.053	28.754
2013-05-20 16:00:00	28.953	28.754
2013-05-20 16:15:00	28.953	28.754
2013-05-20 16:30:00	28.853	28.655
2013-05-20 16:45:00	28.853	28.655
2013-05-20 17:00:00	28.754	28.655
2013-05-20 17:15:00	28.754	28.655
2013-05-20 17:30:00	28.754	28.555
2013-05-20 17:45:00	28.655	28.555
2013-05-20 18:00:00	28.555	28.555
2013-05-20 18:15:00	28.555	28.555
2013-05-20 18:30:00	28.555	28.456
2013-05-20 18:45:00	28.555	28.456
2013-05-20 19:00:00	28.456	28.456
2013-05-20 19:15:00	28.456	28.456
2013-05-20 19:30:00	28.456	28.456
2013-05-20 19:45:00	28.456	28.456
2013-05-20 20:00:00	28.456	28.456
2013-05-20 20:15:00	28.456	28.357
2013-05-20 20:30:00	28.456	28.357
2013-05-20 20:45:00	28.456	28.357
2013-05-20 21:00:00	28.357	28.357
2013-05-20 21:15:00	28.357	28.357
2013-05-20 21:30:00	28.357	28.357
2013-05-20 21:45:00	28.357	28.357
2013-05-20 22:00:00	28.357	28.357
2013-05-20 22:15:00	28.357	28.357
2013-05-20 22:30:00	28.357	28.357
2013-05-20 22:45:00	28.357	28.357
2013-05-20 23:00:00	28.357	28.357
2013-05-20 23:15:00	28.357	28.357
2013-05-20 23:30:00	28.357	28.258
2013-05-20 23:45:00	28.357	28.258
2013-05-21	28.357	28.258
2013-05-21 00:15:00	28.357	28.258
2013-05-21 00:30:00	28.258	28.258
2013-05-21 00:45:00	28.258	28.258
2013-05-21 01:00:00	28.258	28.258
2013-05-21 01:15:00	28.258	28.258
2013-05-21 01:30:00	28.258	28.258
2013-05-21 01:45:00	28.258	28.258
2013-05-21 02:00:00	28.258	28.258
2013-05-21 02:15:00	28.258	28.258
2013-05-21 02:30:00	28.258	28.258
2013-05-21 02:45:00	28.258	28.258
2013-05-21 03:00:00	28.258	28.258
2013-05-21 03:15:00	28.258	28.258
2013-05-21 03:30:00	28.258	28.258
2013-05-21 03:45:00	28.258	28.258
2013-05-21 04:00:00	28.258	28.258
2013-05-21 04:15:00	28.159	28.258
2013-05-21 04:30:00	28.159	28.159
2013-05-21 04:45:00	28.159	28.159
2013-05-21 05:00:00	28.159	28.159
2013-05-21 05:15:00	28.159	28.159
2013-05-21 05:30:00	28.159	28.159
2013-05-21 05:45:00	28.159	28.159
2013-05-21 06:00:00	28.159	28.159
2013-05-21 06:15:00	28.159	28.159
2013-05-21 06:30:00	28.258	28.159
2013-05-21 06:45:00	28.258	28.159
2013-05-21 07:00:00	28.357	28.159
2013-05-21 07:15:00	28.357	28.159
2013-05-21 07:30:00	28.357	28.159
2013-05-21 07:45:00	28.555	28.258
2013-05-21 08:00:00	28.655	28.258
2013-05-21 08:15:00	28.655	28.258
2013-05-21 08:30:00	28.853	28.357
2013-05-21 08:45:00	28.853	28.357
2013-05-21 09:00:00	28.655	28.357
2013-05-21 09:15:00	28.655	28.357
2013-05-21 09:30:00	28.754	28.357
2013-05-21 09:45:00	28.853	28.456
2013-05-21 10:00:00	29.152	28.555
2013-05-21 10:15:00	29.252	28.555
2013-05-21 10:30:00	29.352	28.655
2013-05-21 10:45:00	29.352	28.655
2013-05-21 11:00:00	29.053	28.456
2013-05-21 11:15:00	29.053	28.555
2013-05-21 11:30:00	28.953	28.555
2013-05-21 11:45:00	28.754	28.456
2013-05-21 12:00:00	28.655	28.456
2013-05-21 12:15:00	29.352	28.754
2013-05-21 12:30:00	28.555	28.357
2013-05-21 12:45:00	28.655	28.357
2013-05-21 13:00:00	28.555	28.357
2013-05-21 13:15:00	28.655	28.456
2013-05-21 13:30:00	28.655	28.456
2013-05-21 13:45:00	28.555	28.357
2013-05-21 14:00:00	28.456	28.357
2013-05-21 14:15:00	28.555	28.357
2013-05-21 14:30:00	28.555	28.357
2013-05-21 14:45:00	28.456	28.258
2013-05-21 15:00:00	28.456	28.357
2013-05-21 15:15:00	28.456	28.357
2013-05-21 15:30:00	28.456	28.258
2013-05-21 15:45:00	28.357	28.258
2013-05-21 16:00:00	28.357	28.258
2013-05-21 16:15:00	28.357	28.258
2013-05-21 16:30:00	28.258	28.258
2013-05-21 16:45:00	28.258	28.258
2013-05-21 17:00:00	28.258	28.159
2013-05-21 17:15:00	28.258	28.258
2013-05-21 17:30:00	28.258	28.159
2013-05-21 17:45:00	28.258	28.159
2013-05-21 18:00:00	28.258	28.159
2013-05-21 18:15:00	28.258	28.159
2013-05-21 18:30:00	28.159	28.159
2013-05-21 18:45:00	28.159	28.159
2013-05-21 19:00:00	28.159	28.159
2013-05-21 19:15:00	28.159	28.159
2013-05-21 19:30:00	28.159	28.159
2013-05-21 19:45:00	28.159	28.159
2013-05-21 20:00:00	28.159	28.159
2013-05-21 20:15:00	28.159	28.06
2013-05-21 20:30:00	28.159	28.06
2013-05-21 20:45:00	28.159	28.159
2013-05-21 21:00:00	28.159	28.159
2013-05-21 21:15:00	28.159	28.159
2013-05-21 21:30:00	28.159	28.06
2013-05-21 21:45:00	28.159	28.159
2013-05-21 22:00:00	28.159	28.06
2013-05-21 22:15:00	28.159	28.06
2013-05-21 22:30:00	28.159	28.06
2013-05-21 22:45:00	28.159	28.06
2013-05-21 23:00:00	28.06	28.06
2013-05-21 23:15:00	28.06	28.06
2013-05-21 23:30:00	28.06	28.06
2013-05-21 23:45:00	28.06	28.06
2013-05-22	28.06	28.06
2013-05-22 00:15:00	28.06	28.06
2013-05-22 00:30:00	28.06	28.06
2013-05-22 00:45:00	28.06	28.06
2013-05-22 01:00:00	28.06	28.06
2013-05-22 01:15:00	28.06	28.06
2013-05-22 01:30:00	28.06	28.06
2013-05-22 01:45:00	28.06	28.06
2013-05-22 02:00:00	28.06	28.06
2013-05-22 02:15:00	28.06	28.06
2013-05-22 02:30:00	28.06	28.06
2013-05-22 02:45:00	28.06	28.06
2013-05-22 03:00:00	28.06	28.06
2013-05-22 03:15:00	28.06	28.06
2013-05-22 03:30:00	28.06	27.961
2013-05-22 03:45:00	28.06	27.961
2013-05-22 04:00:00	28.06	27.961
2013-05-22 04:15:00	28.06	27.961
2013-05-22 04:30:00	28.06	27.961
2013-05-22 04:45:00	28.06	27.961
2013-05-22 05:00:00	27.961	27.961
2013-05-22 05:15:00	27.961	27.961
2013-05-22 05:30:00	27.961	27.961
2013-05-22 05:45:00	27.961	27.961
2013-05-22 06:00:00	27.961	27.961
2013-05-22 06:15:00	27.961	27.862
2013-05-22 06:30:00	27.961	27.961
2013-05-22 06:45:00	27.961	27.961
2013-05-22 07:00:00	28.06	27.961
2013-05-22 07:15:00	28.06	27.961
2013-05-22 07:30:00	28.06	27.961
2013-05-22 07:45:00	28.06	27.961
2013-05-22 08:00:00	28.159	27.961
2013-05-22 08:15:00	28.456	27.961
2013-05-22 08:30:00	28.555	28.06
2013-05-22 08:45:00	28.655	28.06
2013-05-22 09:00:00	28.357	28.06
2013-05-22 09:15:00	28.655	28.159
2013-05-22 09:30:00	28.555	28.06
2013-05-22 09:45:00	28.555	28.159
2013-05-22 10:00:00	28.357	28.06
2013-05-22 10:15:00	28.456	28.159
2013-05-22 10:30:00	29.152	28.357
2013-05-22 10:45:00	28.456	28.06
2013-05-22 11:00:00	28.258	28.06
2013-05-22 11:15:00	28.357	28.159
2013-05-22 11:30:00	28.357	28.06
2013-05-22 11:45:00	28.258	28.06
2013-05-22 12:00:00	28.258	28.06
2013-05-22 12:15:00	28.159	28.06
2013-05-22 12:30:00	28.456	28.159
2013-05-22 12:45:00	28.357	28.06
2013-05-22 13:00:00	28.258	28.06
2013-05-22 13:15:00	28.258	28.06
2013-05-22 13:30:00	28.159	27.961
2013-05-22 13:45:00	28.159	28.06
2013-05-22 14:00:00	28.258	28.06
2013-05-22 14:15:00	28.159	28.06
2013-05-22 14:30:00	28.159	28.06
2013-05-22 14:45:00	28.159	28.06
2013-05-22 15:00:00	28.159	28.06
2013-05-22 15:15:00	28.06	28.06
2013-05-22 15:30:00	28.06	28.06
2013-05-22 15:45:00	28.06	28.06
2013-05-22 16:00:00	28.06	27.961
2013-05-22 16:15:00	28.06	27.961
2013-05-22 16:30:00	28.06	27.961
2013-05-22 16:45:00	28.06	27.961
2013-05-22 17:00:00	28.06	27.961
2013-05-22 17:15:00	28.06	27.961
2013-05-22 17:30:00	27.961	27.961
2013-05-22 17:45:00	27.961	27.961
2013-05-22 18:00:00	27.961	27.961
2013-05-22 18:15:00	27.961	27.961
2013-05-22 18:30:00	27.961	27.961
2013-05-22 18:45:00	27.961	27.961
2013-05-22 19:00:00	27.961	27.961
2013-05-22 19:15:00	27.961	27.961
2013-05-22 19:30:00	27.961	27.961
2013-05-22 19:45:00	27.961	27.961
2013-05-22 20:00:00	27.961	27.862
2013-05-22 20:15:00	27.961	27.862
2013-05-22 20:30:00	27.961	27.862
2013-05-22 20:45:00	27.862	27.862
2013-05-22 21:00:00	27.862	27.862
2013-05-22 21:15:00	27.862	27.862
2013-05-22 21:30:00	27.862	27.862
2013-05-22 21:45:00	27.862	27.862
2013-05-22 22:00:00	27.862	27.862
2013-05-22 22:15:00	27.862	27.862
2013-05-22 22:30:00	27.862	27.862
2013-05-22 22:45:00	27.862	27.862
2013-05-22 23:00:00	27.862	27.862
2013-05-22 23:15:00	27.862	27.862
2013-05-22 23:30:00	27.862	27.862
2013-05-22 23:45:00	27.862	27.862
2013-05-23	27.862	27.862
2013-05-23 00:15:00	27.862	27.862
2013-05-23 00:30:00	27.862	27.862
2013-05-23 00:45:00	27.862	27.862
2013-05-23 01:00:00	27.862	27.862
2013-05-23 01:15:00	27.862	27.862
2013-05-23 01:30:00	27.862	27.862
2013-05-23 01:45:00	27.862	27.862
2013-05-23 02:00:00	27.862	27.862
2013-05-23 02:15:00	27.862	27.764
2013-05-23 02:30:00	27.862	27.862
2013-05-23 02:45:00	27.862	27.764
2013-05-23 03:00:00	27.764	27.764
2013-05-23 03:15:00	27.862	27.764
2013-05-23 03:30:00	27.862	27.764
2013-05-23 03:45:00	27.764	27.764
2013-05-23 04:00:00	27.764	27.764
2013-05-23 04:15:00	27.764	27.764
2013-05-23 04:30:00	27.764	27.764
2013-05-23 04:45:00	27.764	27.764
2013-05-23 05:00:00	27.764	27.764
2013-05-23 05:15:00	27.764	27.764
2013-05-23 05:30:00	27.764	27.764
2013-05-23 05:45:00	27.764	27.764
2013-05-23 06:00:00	27.764	27.764
2013-05-23 06:15:00	27.764	27.764
2013-05-23 06:30:00	27.764	27.764
2013-05-23 06:45:00	27.764	27.764
2013-05-23 07:00:00	27.862	27.764
2013-05-23 07:15:00	27.961	27.764
2013-05-23 07:30:00	27.961	27.764
2013-05-23 07:45:00	28.06	27.764
2013-05-23 08:00:00	27.961	27.764
2013-05-23 08:15:00	28.159	27.862
2013-05-23 08:30:00	28.06	27.862
2013-05-23 08:45:00	28.06	27.862
2013-05-23 09:00:00	28.159	27.862
2013-05-23 09:15:00	28.159	27.862
2013-05-23 09:30:00	28.06	27.862
2013-05-23 09:45:00	28.06	27.862
2013-05-23 10:00:00	28.06	27.862
2013-05-23 10:15:00	28.655	28.06
2013-05-23 10:30:00	28.754	28.06
2013-05-23 10:45:00	28.655	28.06
2013-05-23 11:00:00	28.655	28.06
2013-05-23 11:15:00	28.555	28.06
2013-05-23 11:30:00	28.357	27.961
2013-05-23 11:45:00	28.655	28.06
2013-05-23 12:00:00	28.655	28.159
2013-05-23 12:15:00	28.555	28.06
2013-05-23 12:30:00	28.555	28.06
2013-05-23 12:45:00	28.655	28.06
2013-05-23 13:00:00	28.456	28.06
2013-05-23 13:15:00	28.754	28.159
2013-05-23 13:30:00	28.754	28.159
2013-05-23 13:45:00	28.754	28.159
2013-05-23 14:00:00	28.655	28.159
2013-05-23 14:15:00	28.655	28.159
2013-05-23 14:30:00	28.555	28.159
2013-05-23 14:45:00	28.456	28.06
2013-05-23 15:00:00	28.555	28.159
2013-05-23 15:15:00	28.555	28.06
2013-05-23 15:30:00	28.258	27.961
2013-05-23 15:45:00	28.159	27.961
2013-05-23 16:00:00	28.159	27.961
2013-05-23 16:15:00	28.159	27.961
2013-05-23 16:30:00	28.159	27.961
2013-05-23 16:45:00	28.159	28.06
2013-05-23 17:00:00	28.159	27.961
2013-05-23 17:15:00	28.159	28.06
2013-05-23 17:30:00	28.06	27.961
2013-05-23 17:45:00	28.06	27.961
2013-05-23 18:00:00	28.06	27.961
2013-05-23 18:15:00	28.06	27.961
2013-05-23 18:30:00	27.961	27.961
2013-05-23 18:45:00	27.961	27.961
2013-05-23 19:00:00	27.961	27.862
2013-05-23 19:15:00	27.961	27.862
2013-05-23 19:30:00	27.961	27.862
2013-05-23 19:45:00	27.961	27.862
2013-05-23 20:00:00	27.961	27.862
2013-05-23 20:15:00	27.961	27.862
2013-05-23 20:30:00	27.961	27.862
2013-05-23 20:45:00	27.862	27.862
2013-05-23 21:00:00	27.862	27.862
2013-05-23 21:15:00	27.862	27.862
2013-05-23 21:30:00	27.862	27.862
2013-05-23 21:45:00	27.862	27.862
2013-05-23 22:00:00	27.862	27.862
2013-05-23 22:15:00	27.862	27.862
2013-05-23 22:30:00	27.862	27.862
2013-05-23 22:45:00	27.862	27.764
2013-05-23 23:00:00	27.862	27.862
2013-05-23 23:15:00	27.862	27.862
2013-05-23 23:30:00	27.862	27.764
2013-05-23 23:45:00	27.862	27.862
2013-05-24	27.862	27.764
2013-05-24 00:15:00	27.862	27.862
2013-05-24 00:30:00	27.764	27.764
2013-05-24 00:45:00	27.862	27.862
2013-05-24 01:00:00	27.764	27.764
2013-05-24 01:15:00	27.862	27.764
2013-05-24 01:30:00	27.764	27.764
2013-05-24 01:45:00	27.764	27.764
2013-05-24 02:00:00	27.764	27.764
2013-05-24 02:15:00	27.862	27.862
2013-05-24 02:30:00	27.764	27.862
2013-05-24 02:45:00	27.764	27.862
2013-05-24 03:00:00	27.862	27.862
2013-05-24 03:15:00	27.862	27.862
2013-05-24 03:30:00	27.764	27.764
2013-05-24 03:45:00	27.862	27.764
2013-05-24 04:00:00	27.862	27.764
2013-05-24 04:15:00	27.764	27.764
2013-05-24 04:30:00	27.862	27.764
2013-05-24 04:45:00	27.862	27.764
2013-05-24 05:00:00	27.764	27.764
2013-05-24 05:15:00	27.764	27.764
2013-05-24 05:30:00	27.764	27.764
2013-05-24 05:45:00	27.764	27.764
2013-05-24 06:00:00	27.764	27.764
2013-05-24 06:15:00	27.764	27.764
2013-05-24 06:30:00	27.764	27.764
2013-05-24 06:45:00	27.764	27.764
2013-05-24 07:00:00	27.764	27.764
2013-05-24 07:15:00	27.862	27.665
2013-05-24 07:30:00	27.862	27.665
2013-05-24 07:45:00	27.862	27.764
2013-05-24 08:00:00	27.862	27.764
2013-05-24 08:15:00	27.862	27.764
2013-05-24 08:30:00	27.961	27.764
2013-05-24 08:45:00	28.06	27.764
2013-05-24 09:00:00	28.06	27.764
2013-05-24 09:15:00	28.06	27.764
2013-05-24 09:30:00	28.06	27.764
2013-05-24 09:45:00	28.357	27.862
2013-05-24 10:00:00	28.655	27.961
2013-05-24 10:15:00	28.456	27.961
2013-05-24 10:30:00	28.456	27.961
2013-05-24 10:45:00	28.555	27.961
2013-05-24 11:00:00	28.456	27.961
2013-05-24 11:15:00	28.853	28.159
2013-05-24 11:30:00	28.555	28.06
2013-05-24 11:45:00	28.655	28.159
2013-05-24 12:00:00	28.953	28.258
2013-05-24 12:15:00	28.853	28.258
2013-05-24 12:30:00	29.053	28.357
2013-05-24 12:45:00	28.853	28.258
2013-05-24 13:00:00	28.853	28.258
2013-05-24 13:15:00	28.853	28.357
2013-05-24 13:30:00	28.655	28.159
2013-05-24 13:45:00	28.655	28.159
2013-05-24 14:00:00	28.853	28.258
2013-05-24 14:15:00	28.853	28.258
2013-05-24 14:30:00	28.853	28.258
2013-05-24 14:45:00	28.456	28.159
2013-05-24 15:00:00	28.853	28.357
2013-05-24 15:15:00	28.655	28.258
2013-05-24 15:30:00	28.655	28.258
2013-05-24 15:45:00	28.555	28.159
2013-05-24 16:00:00	28.555	28.159
2013-05-24 16:15:00	28.456	28.159
2013-05-24 16:30:00	28.456	28.159
2013-05-24 16:45:00	28.258	28.06
2013-05-24 17:00:00	28.159	28.06
2013-05-24 17:15:00	28.258	28.06
2013-05-24 17:30:00	28.159	28.06
2013-05-24 17:45:00	28.159	28.06
2013-05-24 18:00:00	28.06	27.961
2013-05-24 18:15:00	28.06	27.961
2013-05-24 18:30:00	28.06	27.961
2013-05-24 18:45:00	28.06	27.961
2013-05-24 19:00:00	28.06	27.961
2013-05-24 19:15:00	28.06	27.961
2013-05-24 19:30:00	27.961	27.961
2013-05-24 19:45:00	28.06	27.961
2013-05-24 20:00:00	28.06	27.961
2013-05-24 20:15:00	28.06	27.961
2013-05-24 20:30:00	28.06	27.961
2013-05-24 20:45:00	27.961	27.961
2013-05-24 21:00:00	27.961	27.961
2013-05-24 21:15:00	27.961	27.862
2013-05-24 21:30:00	27.961	27.862
2013-05-24 21:45:00	27.961	27.862
2013-05-24 22:00:00	27.961	27.862
2013-05-24 22:15:00	27.961	27.862
2013-05-24 22:30:00	27.961	27.862
2013-05-24 22:45:00	27.961	27.862
2013-05-24 23:00:00	27.961	27.862
2013-05-24 23:15:00	27.961	27.862
2013-05-24 23:30:00	27.862	27.862
2013-05-24 23:45:00	27.862	27.862
2013-05-25	27.862	27.862
2013-05-25 00:15:00	27.862	27.862
2013-05-25 00:30:00	27.862	27.862
2013-05-25 00:45:00	27.862	27.862
2013-05-25 01:00:00	27.862	27.862
2013-05-25 01:15:00	27.862	27.862
2013-05-25 01:30:00	27.862	27.862
2013-05-25 01:45:00	27.862	27.862
2013-05-25 02:00:00	27.862	27.862
2013-05-25 02:15:00	27.862	27.862
2013-05-25 02:30:00	27.862	27.862
2013-05-25 02:45:00	27.862	27.862
2013-05-25 03:00:00	27.862	27.862
2013-05-25 03:15:00	27.862	27.862
2013-05-25 03:30:00	27.862	27.862
2013-05-25 03:45:00	27.862	27.862
2013-05-25 04:00:00	27.862	27.862
2013-05-25 04:15:00	27.862	27.862
2013-05-25 04:30:00	27.862	27.862
2013-05-25 04:45:00	27.862	27.862
2013-05-25 05:00:00	27.862	27.862
2013-05-25 05:15:00	27.862	27.862
2013-05-25 05:30:00	27.862	27.862
2013-05-25 05:45:00	27.862	27.862
2013-05-25 06:00:00	27.862	27.764
2013-05-25 06:15:00	27.862	27.764
2013-05-25 06:30:00	27.862	27.862
2013-05-25 06:45:00	27.862	27.764
2013-05-25 07:00:00	27.862	27.764
2013-05-25 07:15:00	27.862	27.764
2013-05-25 07:30:00	28.06	27.764
2013-05-25 07:45:00	28.159	27.862
2013-05-25 08:00:00	28.258	27.862
2013-05-25 08:15:00	28.06	27.862
2013-05-25 08:30:00	28.159	27.862
2013-05-25 08:45:00	28.159	27.862
2013-05-25 09:00:00	28.357	27.961
2013-05-25 09:15:00	28.357	27.961
2013-05-25 09:30:00	28.357	27.961
2013-05-25 09:45:00	28.159	27.862
2013-05-25 10:00:00	28.258	27.961
2013-05-25 10:15:00	28.258	27.961
2013-05-25 10:30:00	28.159	27.961
2013-05-25 10:45:00	28.258	27.961
2013-05-25 11:00:00	28.258	27.961
2013-05-25 11:15:00	28.555	28.06
2013-05-25 11:30:00	28.754	28.159
2013-05-25 11:45:00	28.853	28.258
2013-05-25 12:00:00	28.853	28.258
2013-05-25 12:15:00	28.555	28.159
2013-05-25 12:30:00	28.555	28.159
2013-05-25 12:45:00	28.953	28.357
2013-05-25 13:00:00	28.853	28.258
2013-05-25 13:15:00	28.754	28.258
2013-05-25 13:30:00	28.853	28.357
2013-05-25 13:45:00	28.853	28.357
2013-05-25 14:00:00	28.655	28.258
2013-05-25 14:15:00	28.655	28.258
2013-05-25 14:30:00	28.655	28.159
2013-05-25 14:45:00	28.655	28.159
2013-05-25 15:00:00	28.555	28.159
2013-05-25 15:15:00	28.456	28.159
2013-05-25 15:30:00	28.357	28.06
2013-05-25 15:45:00	28.258	28.06
2013-05-25 16:00:00	28.258	28.06
2013-05-25 16:15:00	28.159	28.06
2013-05-25 16:30:00	28.258	28.06
2013-05-25 16:45:00	28.159	28.06
2013-05-25 17:00:00	28.159	28.06
2013-05-25 17:15:00	28.159	28.06
2013-05-25 17:30:00	28.159	28.06
2013-05-25 17:45:00	28.159	28.06
2013-05-25 18:00:00	28.159	28.06
2013-05-25 18:15:00	28.159	28.06
2013-05-25 18:30:00	28.06	28.06
2013-05-25 18:45:00	28.06	28.06
2013-05-25 19:00:00	28.06	28.06
2013-05-25 19:15:00	28.06	27.961
2013-05-25 19:30:00	28.06	27.961
2013-05-25 19:45:00	28.06	27.961
2013-05-25 20:00:00	28.06	27.961
2013-05-25 20:15:00	27.961	27.961
2013-05-25 20:30:00	27.961	27.961
2013-05-25 20:45:00	27.961	27.961
2013-05-25 21:00:00	27.961	27.961
2013-05-25 21:15:00	27.961	27.961
2013-05-25 21:30:00	27.961	27.961
2013-05-25 21:45:00	27.961	27.862
2013-05-25 22:00:00	27.961	27.961
2013-05-25 22:15:00	27.961	27.961
2013-05-25 22:30:00	27.961	27.862
2013-05-25 22:45:00	27.961	27.862
2013-05-25 23:00:00	27.961	27.862
2013-05-25 23:15:00	27.961	27.862
2013-05-25 23:30:00	27.862	27.862
2013-05-25 23:45:00	27.862	27.862
2013-05-26	27.961	27.862
2013-05-26 00:15:00	27.862	27.862
2013-05-26 00:30:00	27.862	27.862
2013-05-26 00:45:00	27.862	27.862
2013-05-26 01:00:00	27.862	27.862
2013-05-26 01:15:00	27.862	27.862
2013-05-26 01:30:00	27.862	27.862
2013-05-26 01:45:00	27.862	27.862
2013-05-26 02:00:00	27.862	27.862
2013-05-26 02:15:00	27.862	27.862
2013-05-26 02:30:00	27.862	27.862
2013-05-26 02:45:00	27.862	27.862
2013-05-26 03:00:00	27.862	27.862
2013-05-26 03:15:00	27.862	27.862
2013-05-26 03:30:00	27.862	27.862
2013-05-26 03:45:00	27.862	27.862
2013-05-26 04:00:00	27.862	27.862
2013-05-26 04:15:00	27.764	27.862
2013-05-26 04:30:00	27.764	27.862
2013-05-26 04:45:00	27.862	27.862
2013-05-26 05:00:00	27.862	27.862
2013-05-26 05:15:00	27.862	27.862
2013-05-26 05:30:00	27.862	27.862
2013-05-26 05:45:00	27.862	27.862
2013-05-26 06:00:00	27.862	27.862
2013-05-26 06:15:00	27.862	27.862
2013-05-26 06:30:00	27.961	27.862
2013-05-26 06:45:00	27.961	27.862
2013-05-26 07:00:00	28.06	27.862
2013-05-26 07:15:00	28.159	27.862
2013-05-26 07:30:00	28.159	27.862
2013-05-26 07:45:00	28.159	27.862
2013-05-26 08:00:00	28.159	27.862
2013-05-26 08:15:00	28.357	27.862
2013-05-26 08:30:00	28.456	27.961
2013-05-26 08:45:00	28.456	27.961
2013-05-26 09:00:00	28.555	27.961
2013-05-26 09:15:00	28.555	28.06
2013-05-26 09:30:00	28.555	28.06
2013-05-26 09:45:00	28.456	28.06
2013-05-26 10:00:00	28.357	27.961
2013-05-26 10:15:00	28.853	28.159
2013-05-26 10:30:00	28.853	28.159
2013-05-26 10:45:00	28.853	28.258
2013-05-26 11:00:00	28.853	28.258
2013-05-26 11:15:00	28.853	28.258
2013-05-26 11:30:00	28.258	27.961
2013-05-26 11:45:00	28.06	27.961
2013-05-26 12:00:00	28.06	27.961
2013-05-26 12:15:00	28.159	27.961
2013-05-26 12:30:00	28.06	27.961
2013-05-26 12:45:00	28.06	27.961
2013-05-26 13:00:00	28.159	27.961
2013-05-26 13:15:00	28.357	28.159
2013-05-26 13:30:00	28.555	28.159
2013-05-26 13:45:00	28.655	28.258
2013-05-26 14:00:00	28.555	28.258
2013-05-26 14:15:00	28.754	28.357
2013-05-26 14:30:00	28.655	28.258
2013-05-26 14:45:00	28.456	28.159
2013-05-26 15:00:00	28.456	28.159
2013-05-26 15:15:00	28.456	28.06
2013-05-26 15:30:00	28.357	28.06
2013-05-26 15:45:00	28.258	28.06
2013-05-26 16:00:00	28.258	28.06
2013-05-26 16:15:00	28.258	28.06
2013-05-26 16:30:00	28.258	28.06
2013-05-26 16:45:00	28.159	28.06
2013-05-26 17:00:00	28.159	27.961
2013-05-26 17:15:00	28.159	27.961
2013-05-26 17:30:00	28.06	27.961
2013-05-26 17:45:00	28.06	27.961
2013-05-26 18:00:00	28.06	27.961
2013-05-26 18:15:00	27.961	27.961
2013-05-26 18:30:00	27.961	27.961
2013-05-26 18:45:00	27.961	27.961
2013-05-26 19:00:00	27.961	27.961
2013-05-26 19:15:00	27.961	27.961
2013-05-26 19:30:00	27.961	27.961
2013-05-26 19:45:00	27.961	27.862
2013-05-26 20:00:00	27.961	27.862
2013-05-26 20:15:00	27.961	27.862
2013-05-26 20:30:00	27.961	27.862
2013-05-26 20:45:00	27.862	27.862
2013-05-26 21:00:00	27.961	27.862
2013-05-26 21:15:00	27.862	27.862
2013-05-26 21:30:00	27.862	27.862
2013-05-26 21:45:00	27.862	27.764
2013-05-26 22:00:00	27.862	27.764
2013-05-26 22:15:00	27.862	27.764
2013-05-26 22:30:00	27.862	27.764
2013-05-26 22:45:00	27.862	27.764
2013-05-26 23:00:00	27.862	27.862
2013-05-26 23:15:00	27.862	27.764
2013-05-26 23:30:00	27.862	27.764
2013-05-26 23:45:00	27.862	27.862
2013-05-27	27.862	27.862
2013-05-27 00:15:00	27.862	27.764
2013-05-27 00:30:00	27.862	27.764
2013-05-27 00:45:00	27.862	27.764
2013-05-27 01:00:00	27.862	27.764
2013-05-27 01:15:00	27.764	27.764
2013-05-27 01:30:00	27.764	27.764
2013-05-27 01:45:00	27.764	27.764
2013-05-27 02:00:00	27.764	27.764
2013-05-27 02:15:00	27.764	27.764
2013-05-27 02:30:00	27.764	27.764
2013-05-27 02:45:00	27.764	27.764
2013-05-27 03:00:00	27.764	27.764
2013-05-27 03:15:00	27.764	27.764
2013-05-27 03:30:00	27.764	27.764
2013-05-27 03:45:00	27.764	27.764
2013-05-27 04:00:00	27.764	27.764
2013-05-27 04:15:00	27.764	27.764
2013-05-27 04:30:00	27.764	27.764
2013-05-27 04:45:00	27.764	27.764
2013-05-27 05:00:00	27.665	27.764
2013-05-27 05:15:00	27.764	27.764
2013-05-27 05:30:00	27.764	27.764
2013-05-27 05:45:00	27.764	27.764
2013-05-27 06:00:00	27.764	27.764
2013-05-27 06:15:00	27.862	27.764
2013-05-27 06:30:00	27.862	27.764
2013-05-27 06:45:00	27.862	27.764
2013-05-27 07:00:00	27.961	27.764
2013-05-27 07:15:00	28.06	27.764
2013-05-27 07:30:00	27.961	27.764
2013-05-27 07:45:00	28.159	27.862
2013-05-27 08:00:00	28.159	27.862
2013-05-27 08:15:00	28.258	27.862
2013-05-27 08:30:00	28.258	27.862
2013-05-27 08:45:00	28.357	27.961
2013-05-27 09:00:00	28.456	27.961
2013-05-27 09:15:00	28.555	27.961
2013-05-27 09:30:00	28.555	27.961
2013-05-27 09:45:00	28.456	27.961
2013-05-27 10:00:00	28.357	27.961
2013-05-27 10:15:00	28.159	27.862
2013-05-27 10:30:00	28.655	28.06
2013-05-27 10:45:00	28.655	28.06
2013-05-27 11:00:00	28.555	28.06
2013-05-27 11:15:00	28.655	28.159
2013-05-27 11:30:00	28.853	28.159
2013-05-27 11:45:00	28.555	28.06
2013-05-27 12:00:00	28.853	28.258
2013-05-27 12:15:00	28.655	28.159
2013-05-27 12:30:00	28.258	27.961
2013-05-27 12:45:00	28.456	28.159
2013-05-27 13:00:00	28.853	28.357
2013-05-27 13:15:00	28.159	27.961
2013-05-27 13:30:00	28.357	28.06
2013-05-27 13:45:00	28.258	28.06
2013-05-27 14:00:00	28.555	28.159
2013-05-27 14:15:00	28.357	28.06
2013-05-27 14:30:00	28.258	28.06
2013-05-27 14:45:00	28.159	27.961
2013-05-27 15:00:00	28.06	27.961
2013-05-27 15:15:00	28.159	28.06
2013-05-27 15:30:00	28.159	28.06
2013-05-27 15:45:00	28.159	28.06
2013-05-27 16:00:00	28.159	28.06
2013-05-27 16:15:00	28.06	27.961
2013-05-27 16:30:00	28.06	27.961
2013-05-27 16:45:00	28.06	27.961
2013-05-27 17:00:00	27.961	27.961
2013-05-27 17:15:00	27.961	27.862
2013-05-27 17:30:00	27.961	27.862
2013-05-27 17:45:00	27.961	27.862
2013-05-27 18:00:00	27.862	27.862
2013-05-27 18:15:00	27.862	27.862
2013-05-27 18:30:00	27.862	27.862
2013-05-27 18:45:00	27.862	27.862
2013-05-27 19:00:00	27.862	27.862
2013-05-27 19:15:00	27.862	27.862
2013-05-27 19:30:00	27.862	27.862
2013-05-27 19:45:00	27.862	27.862
2013-05-27 20:00:00	27.862	27.862
2013-05-27 20:15:00	27.862	27.862
2013-05-27 20:30:00	27.764	27.764
2013-05-27 20:45:00	27.764	27.764
2013-05-27 21:00:00	27.764	27.764
2013-05-27 21:15:00	27.764	27.764
2013-05-27 21:30:00	27.764	27.764
2013-05-27 21:45:00	27.764	27.764
2013-05-27 22:00:00	27.764	27.764
2013-05-27 22:15:00	27.764	27.764
2013-05-27 22:30:00	27.764	27.764
2013-05-27 22:45:00	27.764	27.764
2013-05-27 23:00:00	27.764	27.764
2013-05-27 23:15:00	27.764	27.665
2013-05-27 23:30:00	27.764	27.665
2013-05-27 23:45:00	27.764	27.665
2013-05-28	27.764	27.665
2013-05-28 00:15:00	27.764	27.764
2013-05-28 00:30:00	27.764	27.764
2013-05-28 00:45:00	27.764	27.764
2013-05-28 01:00:00	27.764	27.665
2013-05-28 01:15:00	27.764	27.665
2013-05-28 01:30:00	27.764	27.764
2013-05-28 01:45:00	27.764	27.764
2013-05-28 02:00:00	27.764	27.665
2013-05-28 02:15:00	27.764	27.665
2013-05-28 02:30:00	27.665	27.665
2013-05-28 02:45:00	27.665	27.665
2013-05-28 03:00:00	27.665	27.665
2013-05-28 03:15:00	27.665	27.665
2013-05-28 03:30:00	27.665	27.665
2013-05-28 03:45:00	27.665	27.665
2013-05-28 04:00:00	27.665	27.665
2013-05-28 04:15:00	27.665	27.665
2013-05-28 04:30:00	27.665	27.665
2013-05-28 04:45:00	27.665	27.665
2013-05-28 05:00:00	27.665	27.665
2013-05-28 05:15:00	27.665	27.665
2013-05-28 05:30:00	27.665	27.665
2013-05-28 05:45:00	27.665	27.665
2013-05-28 06:00:00	27.665	27.665
2013-05-28 06:15:00	27.665	27.665
2013-05-28 06:30:00	27.764	27.665
2013-05-28 06:45:00	27.764	27.665
2013-05-28 07:00:00	27.764	27.665
2013-05-28 07:15:00	27.764	27.764
2013-05-28 07:30:00	27.862	27.764
2013-05-28 07:45:00	28.06	27.764
2013-05-28 08:00:00	28.06	27.764
2013-05-28 08:15:00	28.159	27.764
2013-05-28 08:30:00	28.06	27.862
2013-05-28 08:45:00	28.258	27.862
2013-05-28 09:00:00	28.357	27.862
2013-05-28 09:15:00	28.258	27.862
2013-05-28 09:30:00	28.357	27.862
2013-05-28 09:45:00	28.357	27.961
2013-05-28 10:00:00	28.258	27.961
2013-05-28 10:15:00	28.655	28.06
2013-05-28 10:30:00	28.159	27.862
2013-05-28 10:45:00	28.555	28.06
2013-05-28 11:00:00	28.357	27.961
2013-05-28 11:15:00	28.555	28.06
2013-05-28 11:30:00	28.159	27.862
2013-05-28 11:45:00	28.555	28.06
2013-05-28 12:00:00	28.754	28.159
2013-05-28 12:15:00	28.456	28.06
2013-05-28 12:30:00	28.655	28.159
2013-05-28 12:45:00	28.456	28.06
2013-05-28 13:00:00	28.754	28.258
2013-05-28 13:15:00	28.555	28.159
2013-05-28 13:30:00	28.655	28.258
2013-05-28 13:45:00	28.456	28.159
2013-05-28 14:00:00	28.555	28.258
2013-05-28 14:15:00	28.456	28.159
2013-05-28 14:30:00	28.456	28.159
2013-05-28 14:45:00	28.357	28.06
2013-05-28 15:00:00	28.159	27.961
2013-05-28 15:15:00	28.258	27.961
2013-05-28 15:30:00	28.159	27.961
2013-05-28 15:45:00	28.258	28.06
2013-05-28 16:00:00	28.258	28.06
2013-05-28 16:15:00	28.258	28.06
2013-05-28 16:30:00	28.258	28.06
2013-05-28 16:45:00	28.258	28.06
2013-05-28 17:00:00	28.258	27.961
2013-05-28 17:15:00	28.159	27.961
2013-05-28 17:30:00	28.159	27.961
2013-05-28 17:45:00	28.159	27.961
2013-05-28 18:00:00	28.06	27.961
2013-05-28 18:15:00	28.06	27.961
2013-05-28 18:30:00	27.961	27.961
2013-05-28 18:45:00	27.961	27.862
2013-05-28 19:00:00	27.961	27.862
2013-05-28 19:15:00	27.961	27.862
2013-05-28 19:30:00	27.961	27.862
2013-05-28 19:45:00	27.862	27.862
2013-05-28 20:00:00	27.862	27.862
2013-05-28 20:15:00	27.862	27.862
2013-05-28 20:30:00	27.862	27.862
2013-05-28 20:45:00	27.862	27.862
2013-05-28 21:00:00	27.862	27.862
2013-05-28 21:15:00	27.862	27.862
2013-05-28 21:30:00	27.862	27.862
2013-05-28 21:45:00	27.862	27.862
2013-05-28 22:00:00	27.862	27.862
2013-05-28 22:15:00	27.862	27.862
2013-05-28 22:30:00	27.862	27.862
2013-05-28 22:45:00	27.862	27.862
2013-05-28 23:00:00	27.862	27.862
2013-05-28 23:15:00	27.862	27.862
2013-05-28 23:30:00	27.764	27.764
2013-05-28 23:45:00	27.764	27.764
2013-05-29	27.764	27.764
2013-05-29 00:15:00	27.862	27.764
2013-05-29 00:30:00	27.764	27.764
2013-05-29 00:45:00	27.764	27.764
2013-05-29 01:00:00	27.862	27.764
2013-05-29 01:15:00	27.764	27.764
2013-05-29 01:30:00	27.862	27.764
2013-05-29 01:45:00	27.764	27.764
2013-05-29 02:00:00	27.764	27.764
2013-05-29 02:15:00	27.764	27.764
2013-05-29 02:30:00	27.764	27.764
2013-05-29 02:45:00	27.764	27.764
2013-05-29 03:00:00	27.764	27.764
2013-05-29 03:15:00	27.764	27.665
2013-05-29 03:30:00	27.764	27.764
2013-05-29 03:45:00	27.764	27.764
2013-05-29 04:00:00	27.764	27.764
2013-05-29 04:15:00	27.764	27.764
2013-05-29 04:30:00	27.764	27.764
2013-05-29 04:45:00	27.764	27.764
2013-05-29 05:00:00	27.764	27.764
2013-05-29 05:15:00	27.764	27.764
2013-05-29 05:30:00	27.764	27.764
2013-05-29 05:45:00	27.764	27.764
2013-05-29 06:00:00	27.665	27.764
2013-05-29 06:15:00	27.764	27.764
2013-05-29 06:30:00	27.764	27.764
2013-05-29 06:45:00	27.862	27.764
2013-05-29 07:00:00	27.862	27.764
2013-05-29 07:15:00	27.862	27.764
2013-05-29 07:30:00	28.06	27.764
2013-05-29 07:45:00	28.06	27.764
2013-05-29 08:00:00	28.159	27.764
2013-05-29 08:15:00	28.258	27.862
2013-05-29 08:30:00	28.258	27.862
2013-05-29 08:45:00	28.258	27.862
2013-05-29 09:00:00	28.159	27.862
2013-05-29 09:15:00	28.456	27.961
2013-05-29 09:30:00	28.357	27.961
2013-05-29 09:45:00	28.258	27.961
2013-05-29 10:00:00	28.06	27.862
2013-05-29 10:15:00	28.159	27.862
2013-05-29 10:30:00	28.258	27.961
2013-05-29 10:45:00	28.655	28.06
2013-05-29 11:00:00	28.655	28.159
2013-05-29 11:15:00	28.754	28.159
2013-05-29 11:30:00	28.853	28.159
2013-05-29 11:45:00	28.754	28.159
2013-05-29 12:00:00	28.754	28.159
2013-05-29 12:15:00	28.754	28.159
2013-05-29 12:30:00	28.754	28.258
2013-05-29 12:45:00	28.555	28.159
2013-05-29 13:00:00	28.655	28.258
2013-05-29 13:15:00	28.655	28.258
2013-05-29 13:30:00	28.655	28.258
2013-05-29 13:45:00	28.655	28.258
2013-05-29 14:00:00	28.555	28.159
2013-05-29 14:15:00	28.258	28.06
2013-05-29 14:30:00	28.456	28.159
2013-05-29 14:45:00	28.456	28.258
2013-05-29 15:00:00	28.456	28.159
2013-05-29 15:15:00	28.555	28.258
2013-05-29 15:30:00	28.159	28.06
2013-05-29 15:45:00	28.258	28.06
2013-05-29 16:00:00	28.159	28.06
2013-05-29 16:15:00	28.258	28.159
2013-05-29 16:30:00	28.258	28.06
2013-05-29 16:45:00	28.357	28.159
2013-05-29 17:00:00	28.357	28.159
2013-05-29 17:15:00	28.258	28.159
2013-05-29 17:30:00	28.258	28.06
2013-05-29 17:45:00	28.159	28.06
2013-05-29 18:00:00	28.159	28.06
2013-05-29 18:15:00	28.159	28.06
2013-05-29 18:30:00	28.06	28.06
2013-05-29 18:45:00	28.06	28.06
2013-05-29 19:00:00	28.06	28.06
2013-05-29 19:15:00	28.06	28.06
2013-05-29 19:30:00	28.06	28.06
2013-05-29 19:45:00	28.06	28.06
2013-05-29 20:00:00	28.06	28.06
2013-05-29 20:15:00	28.06	28.06
2013-05-29 20:30:00	28.06	28.06
2013-05-29 20:45:00	28.06	28.06
2013-05-29 21:00:00	28.06	28.06
2013-05-29 21:15:00	28.06	28.06
2013-05-29 21:30:00	28.06	28.06
2013-05-29 21:45:00	28.06	28.06
2013-05-29 22:00:00	28.06	28.06
2013-05-29 22:15:00	28.06	28.06
2013-05-29 22:30:00	28.06	28.06
2013-05-29 22:45:00	28.06	28.06
2013-05-29 23:00:00	28.06	28.06
2013-05-29 23:15:00	28.06	28.06
2013-05-29 23:30:00	28.06	28.06
2013-05-29 23:45:00	28.06	28.06
2013-05-30	28.06	28.06
2013-05-30 00:15:00	28.06	28.06
2013-05-30 00:30:00	28.06	27.961
2013-05-30 00:45:00	28.06	27.961
2013-05-30 01:00:00	28.06	27.961
2013-05-30 01:15:00	28.06	27.961
2013-05-30 01:30:00	28.06	28.06
2013-05-30 01:45:00	28.06	28.06
2013-05-30 02:00:00	28.06	27.961
2013-05-30 02:15:00	28.06	28.06
2013-05-30 02:30:00	28.06	27.961
2013-05-30 02:45:00	28.06	27.961
2013-05-30 03:00:00	28.06	27.961
2013-05-30 03:15:00	28.06	27.961
2013-05-30 03:30:00	28.06	27.961
2013-05-30 03:45:00	28.06	27.961
2013-05-30 04:00:00	27.961	27.961
2013-05-30 04:15:00	27.961	27.961
2013-05-30 04:30:00	27.961	27.961
2013-05-30 04:45:00	28.06	27.961
2013-05-30 05:00:00	27.961	27.961
2013-05-30 05:15:00	27.961	27.961
2013-05-30 05:30:00	27.961	27.961
2013-05-30 05:45:00	27.961	27.961
2013-05-30 06:00:00	27.961	27.961
2013-05-30 06:15:00	28.06	28.06
2013-05-30 06:30:00	28.06	28.06
2013-05-30 06:45:00	28.06	28.06
2013-05-30 07:00:00	28.159	28.06
2013-05-30 07:15:00	28.159	28.06
2013-05-30 07:30:00	28.258	28.06
2013-05-30 07:45:00	28.357	28.06
2013-05-30 08:00:00	28.456	28.06
2013-05-30 08:15:00	28.456	28.06
2013-05-30 08:30:00	28.456	28.06
2013-05-30 08:45:00	28.555	28.159
2013-05-30 09:00:00	28.258	28.06
2013-05-30 09:15:00	28.555	28.159
2013-05-30 09:30:00	28.754	28.258
2013-05-30 09:45:00	28.655	28.258
2013-05-30 10:00:00	28.853	28.258
2013-05-30 10:15:00	28.853	28.258
2013-05-30 10:30:00	28.853	28.258
2013-05-30 10:45:00	28.853	28.357
2013-05-30 11:00:00	28.953	28.357
2013-05-30 11:15:00	28.953	28.456
2013-05-30 11:30:00	28.953	28.456
2013-05-30 11:45:00	28.953	28.456
2013-05-30 12:00:00	29.053	28.456
2013-05-30 12:15:00	29.053	28.555
2013-05-30 12:30:00	29.053	28.555
2013-05-30 12:45:00	29.053	28.456
2013-05-30 13:00:00	29.053	28.456
2013-05-30 13:15:00	28.953	28.456
2013-05-30 13:30:00	28.853	28.456
2013-05-30 13:45:00	28.853	28.456
2013-05-30 14:00:00	28.655	28.456
2013-05-30 14:15:00	28.853	28.456
2013-05-30 14:30:00	28.853	28.456
2013-05-30 14:45:00	28.754	28.555
2013-05-30 15:00:00	28.555	28.357
2013-05-30 15:15:00	28.655	28.456
2013-05-30 15:30:00	28.555	28.357
2013-05-30 15:45:00	28.655	28.456
2013-05-30 16:00:00	28.754	28.456
2013-05-30 16:15:00	28.655	28.357
2013-05-30 16:30:00	28.555	28.357
2013-05-30 16:45:00	28.555	28.357
2013-05-30 17:00:00	28.456	28.357
2013-05-30 17:15:00	28.555	28.357
2013-05-30 17:30:00	28.555	28.357
2013-05-30 17:45:00	28.456	28.258
2013-05-30 18:00:00	28.456	28.258
2013-05-30 18:15:00	28.456	28.357
2013-05-30 18:30:00	28.357	28.357
2013-05-30 18:45:00	28.357	28.357
2013-05-30 19:00:00	28.357	28.357
2013-05-30 19:15:00	28.357	28.357
2013-05-30 19:30:00	28.357	28.357
2013-05-30 19:45:00	28.357	28.258
2013-05-30 20:00:00	28.357	28.258
2013-05-30 20:15:00	28.357	28.258
2013-05-30 20:30:00	28.258	28.258
2013-05-30 20:45:00	28.258	28.258
2013-05-30 21:00:00	28.258	28.258
2013-05-30 21:15:00	28.258	28.258
2013-05-30 21:30:00	28.258	28.258
2013-05-30 21:45:00	28.258	28.258
2013-05-30 22:00:00	28.258	28.258
2013-05-30 22:15:00	28.258	28.258
2013-05-30 22:30:00	28.258	28.258
2013-05-30 22:45:00	28.258	28.258
2013-05-30 23:00:00	28.258	28.258
2013-05-30 23:15:00	28.258	28.258
2013-05-30 23:30:00	28.258	28.258
2013-05-30 23:45:00	28.258	28.258
2013-05-31	28.258	28.159
2013-05-31 00:15:00	28.258	28.159
2013-05-31 00:30:00	28.258	28.159
2013-05-31 00:45:00	28.258	28.159
2013-05-31 01:00:00	28.159	28.159
2013-05-31 01:15:00	28.258	28.159
2013-05-31 01:30:00	28.159	28.159
2013-05-31 01:45:00	28.159	28.159
2013-05-31 02:00:00	28.159	28.159
2013-05-31 02:15:00	28.159	28.159
2013-05-31 02:30:00	28.159	28.159
2013-05-31 02:45:00	28.159	28.159
2013-05-31 03:00:00	28.258	28.159
2013-05-31 03:15:00	28.159	28.159
2013-05-31 03:30:00	28.159	28.159
2013-05-31 03:45:00	28.159	28.159
2013-05-31 04:00:00	28.159	28.159
2013-05-31 04:15:00	28.159	28.159
2013-05-31 04:30:00	28.159	28.159
2013-05-31 04:45:00	28.159	28.159
2013-05-31 05:00:00	28.159	28.159
2013-05-31 05:15:00	28.159	28.159
2013-05-31 05:30:00	28.159	28.159
2013-05-31 05:45:00	28.159	28.06
2013-05-31 06:00:00	28.159	28.06
2013-05-31 06:15:00	28.159	28.06
2013-05-31 06:30:00	28.159	28.159
2013-05-31 06:45:00	28.159	28.159
2013-05-31 07:00:00	28.159	28.159
2013-05-31 07:15:00	28.258	28.159
2013-05-31 07:30:00	28.258	28.159
2013-05-31 07:45:00	28.159	28.159
2013-05-31 08:00:00	28.159	28.06
2013-05-31 08:15:00	28.159	28.06
2013-05-31 08:30:00	28.159	28.06
2013-05-31 08:45:00	28.159	28.159
2013-05-31 09:00:00	28.258	28.159
2013-05-31 09:15:00	28.258	28.159
2013-05-31 09:30:00	28.258	28.159
2013-05-31 09:45:00	28.258	28.159
2013-05-31 10:00:00	28.357	28.159
2013-05-31 10:15:00	28.456	28.159
2013-05-31 10:30:00	28.456	28.258
2013-05-31 10:45:00	28.456	28.258
2013-05-31 11:00:00	28.456	28.258
2013-05-31 11:15:00	28.555	28.258
2013-05-31 11:30:00	28.555	28.258
2013-05-31 11:45:00	28.555	28.258
2013-05-31 12:00:00	28.655	28.258
2013-05-31 12:15:00	28.555	28.357
2013-05-31 12:30:00	28.456	28.258
2013-05-31 12:45:00	28.456	28.258
2013-05-31 13:00:00	28.754	28.456
2013-05-31 13:15:00	28.555	28.258
2013-05-31 13:30:00	28.754	28.456
2013-05-31 13:45:00	28.555	28.357
2013-05-31 14:00:00	28.555	28.357
2013-05-31 14:15:00	28.555	28.357
2013-05-31 14:30:00	28.456	28.258
2013-05-31 14:45:00	28.456	28.258
2013-05-31 15:00:00	28.456	28.258
2013-05-31 15:15:00	28.456	28.258
2013-05-31 15:30:00	28.456	28.258
2013-05-31 15:45:00	28.456	28.258
2013-05-31 16:00:00	28.456	28.258
2013-05-31 16:15:00	28.456	28.258
2013-05-31 16:30:00	28.357	28.258
2013-05-31 16:45:00	28.357	28.258
2013-05-31 17:00:00	28.357	28.258
2013-05-31 17:15:00	28.357	28.258
2013-05-31 17:30:00	28.357	28.258
2013-05-31 17:45:00	28.357	28.258
2013-05-31 18:00:00	28.357	28.258
2013-05-31 18:15:00	28.258	28.258
2013-05-31 18:30:00	28.258	28.258
2013-05-31 18:45:00	28.258	28.258
2013-05-31 19:00:00	28.258	28.258
2013-05-31 19:15:00	28.258	28.258
2013-05-31 19:30:00	28.258	28.159
2013-05-31 19:45:00	28.258	28.159
2013-05-31 20:00:00	28.159	28.159
2013-05-31 20:15:00	28.159	28.159
2013-05-31 20:30:00	28.159	28.159
2013-05-31 20:45:00	28.159	28.159
2013-05-31 21:00:00	28.159	28.159
2013-05-31 21:15:00	28.159	28.159
2013-05-31 21:30:00	28.159	28.159
2013-05-31 21:45:00	28.159	28.159
2013-05-31 22:00:00	28.159	28.159
2013-05-31 22:15:00	28.159	28.159
2013-05-31 22:30:00	28.159	28.159
2013-05-31 22:45:00	28.159	28.159
2013-05-31 23:00:00	28.159	28.159
2013-05-31 23:15:00	28.159	28.159
2013-05-31 23:30:00	28.159	28.159
2013-05-31 23:45:00	28.159	28.159
2013-06-01	28.159	28.159
2013-06-01 00:15:00	28.159	28.159
2013-06-01 00:30:00	28.159	28.159
2013-06-01 00:45:00	28.159	28.159
2013-06-01 01:00:00	28.159	28.159
2013-06-01 01:15:00	28.159	28.159
2013-06-01 01:30:00	28.159	28.159
2013-06-01 01:45:00	28.159	28.159
2013-06-01 02:00:00	28.159	28.06
2013-06-01 02:15:00	28.159	28.06
2013-06-01 02:30:00	28.06	28.06
2013-06-01 02:45:00	28.06	28.06
2013-06-01 03:00:00	28.06	28.06
2013-06-01 03:15:00	28.06	28.06
2013-06-01 03:30:00	28.06	28.06
2013-06-01 03:45:00	28.06	28.06
2013-06-01 04:00:00	28.06	28.06
2013-06-01 04:15:00	28.06	28.06
2013-06-01 04:30:00	28.06	28.06
2013-06-01 04:45:00	28.06	28.06
2013-06-01 05:00:00	28.06	28.06
2013-06-01 05:15:00	28.06	28.06
2013-06-01 05:30:00	28.06	27.961
2013-06-01 05:45:00	28.06	28.06
2013-06-01 06:00:00	28.06	27.961
2013-06-01 06:15:00	28.06	27.961
2013-06-01 06:30:00	28.06	28.06
2013-06-01 06:45:00	28.159	28.06
2013-06-01 07:00:00	28.159	28.06
2013-06-01 07:15:00	28.159	28.06
2013-06-01 07:30:00	28.159	28.06
2013-06-01 07:45:00	28.258	28.06
2013-06-01 08:00:00	28.258	28.06
2013-06-01 08:15:00	28.456	28.159
2013-06-01 08:30:00	28.456	28.159
2013-06-01 08:45:00	28.555	28.159
2013-06-01 09:00:00	28.655	28.159
2013-06-01 09:15:00	28.655	28.159
2013-06-01 09:30:00	28.655	28.258
2013-06-01 09:45:00	28.555	28.159
2013-06-01 10:00:00	28.555	28.258
2013-06-01 10:15:00	28.853	28.258
2013-06-01 10:30:00	28.853	28.357
2013-06-01 10:45:00	28.853	28.357
2013-06-01 11:00:00	28.953	28.357
2013-06-01 11:15:00	29.053	28.456
2013-06-01 11:30:00	28.953	28.456
2013-06-01 11:45:00	29.053	28.456
2013-06-01 12:00:00	29.053	28.456
2013-06-01 12:15:00	29.053	28.456
2013-06-01 12:30:00	28.953	28.456
2013-06-01 12:45:00	28.953	28.555
2013-06-01 13:00:00	28.953	28.555
2013-06-01 13:15:00	28.953	28.555
2013-06-01 13:30:00	28.953	28.555
2013-06-01 13:45:00	28.853	28.555
2013-06-01 14:00:00	28.853	28.555
2013-06-01 14:15:00	28.853	28.555
2013-06-01 14:30:00	28.853	28.555
2013-06-01 14:45:00	28.754	28.456
2013-06-01 15:00:00	28.754	28.456
2013-06-01 15:15:00	28.853	28.456
2013-06-01 15:30:00	28.853	28.456
2013-06-01 15:45:00	28.754	28.456
2013-06-01 16:00:00	28.754	28.456
2013-06-01 16:15:00	28.754	28.456
2013-06-01 16:30:00	28.655	28.456
2013-06-01 16:45:00	28.655	28.456
2013-06-01 17:00:00	28.655	28.456
2013-06-01 17:15:00	28.555	28.357
2013-06-01 17:30:00	28.555	28.357
2013-06-01 17:45:00	28.456	28.357
2013-06-01 18:00:00	28.456	28.357
2013-06-01 18:15:00	28.456	28.357
2013-06-01 18:30:00	28.456	28.357
2013-06-01 18:45:00	28.357	28.357
2013-06-01 19:00:00	28.357	28.357
2013-06-01 19:15:00	28.357	28.357
2013-06-01 19:30:00	28.357	28.357
2013-06-01 19:45:00	28.357	28.357
2013-06-01 20:00:00	28.258	28.258
2013-06-01 20:15:00	28.258	28.258
2013-06-01 20:30:00	28.258	28.258
2013-06-01 20:45:00	28.258	28.258
2013-06-01 21:00:00	28.258	28.258
2013-06-01 21:15:00	28.258	28.159
2013-06-01 21:30:00	28.258	28.258
2013-06-01 21:45:00	28.258	28.258
2013-06-01 22:00:00	28.258	28.258
2013-06-01 22:15:00	28.258	28.159
2013-06-01 22:30:00	28.258	28.159
2013-06-01 22:45:00	28.258	28.159
2013-06-01 23:00:00	28.258	28.159
2013-06-01 23:15:00	28.258	28.159
2013-06-01 23:30:00	28.258	28.159
2013-06-01 23:45:00	28.258	28.159
2013-06-02	28.258	28.159
2013-06-02 00:15:00	28.159	28.159
2013-06-02 00:30:00	28.159	28.159
2013-06-02 00:45:00	28.159	28.159
2013-06-02 01:00:00	28.159	28.159
2013-06-02 01:15:00	28.159	28.159
2013-06-02 01:30:00	28.159	28.159
2013-06-02 01:45:00	28.159	28.159
2013-06-02 02:00:00	28.159	28.159
2013-06-02 02:15:00	28.159	28.159
2013-06-02 02:30:00	28.159	28.159
2013-06-02 02:45:00	28.159	28.06
2013-06-02 03:00:00	28.06	28.06
2013-06-02 03:15:00	28.06	28.06
2013-06-02 03:30:00	28.06	28.06
2013-06-02 03:45:00	28.06	28.06
2013-06-02 04:00:00	28.06	28.06
2013-06-02 04:15:00	28.06	28.06
2013-06-02 04:30:00	28.06	28.06
2013-06-02 04:45:00	28.06	28.06
2013-06-02 05:00:00	28.06	28.06
2013-06-02 05:15:00	28.06	28.06
2013-06-02 05:30:00	28.06	28.06
2013-06-02 05:45:00	28.06	28.06
2013-06-02 06:00:00	28.06	28.06
2013-06-02 06:15:00	28.06	28.06
2013-06-02 06:30:00	28.159	28.06
2013-06-02 06:45:00	28.159	28.06
2013-06-02 07:00:00	28.159	28.06
2013-06-02 07:15:00	28.258	28.06
2013-06-02 07:30:00	28.258	28.06
2013-06-02 07:45:00	28.357	28.06
2013-06-02 08:00:00	28.357	28.06
2013-06-02 08:15:00	28.456	28.06
2013-06-02 08:30:00	28.555	28.159
2013-06-02 08:45:00	28.754	28.258
2013-06-02 09:00:00	28.555	28.159
2013-06-02 09:15:00	28.555	28.159
2013-06-02 09:30:00	28.853	28.258
2013-06-02 09:45:00	28.853	28.258
2013-06-02 10:00:00	28.555	28.159
2013-06-02 10:15:00	29.053	28.357
2013-06-02 10:30:00	29.053	28.357
2013-06-02 10:45:00	29.152	28.357
2013-06-02 11:00:00	29.152	28.456
2013-06-02 11:15:00	29.152	28.456
2013-06-02 11:30:00	29.152	28.456
2013-06-02 11:45:00	29.152	28.456
2013-06-02 12:00:00	29.152	28.456
2013-06-02 12:15:00	29.152	28.456
2013-06-02 12:30:00	29.152	28.456
2013-06-02 12:45:00	29.053	28.456
2013-06-02 13:00:00	29.053	28.555
2013-06-02 13:15:00	29.053	28.555
2013-06-02 13:30:00	29.053	28.555
2013-06-02 13:45:00	28.953	28.555
2013-06-02 14:00:00	28.853	28.555
2013-06-02 14:15:00	28.853	28.555
2013-06-02 14:30:00	28.853	28.555
2013-06-02 14:45:00	28.953	28.555
2013-06-02 15:00:00	28.853	28.555
2013-06-02 15:15:00	28.853	28.555
2013-06-02 15:30:00	28.853	28.555
2013-06-02 15:45:00	28.853	28.555
2013-06-02 16:00:00	28.853	28.456
2013-06-02 16:15:00	28.853	28.456
2013-06-02 16:30:00	28.754	28.456
2013-06-02 16:45:00	28.655	28.456
2013-06-02 17:00:00	28.655	28.456
2013-06-02 17:15:00	28.655	28.456
2013-06-02 17:30:00	28.555	28.456
2013-06-02 17:45:00	28.555	28.357
2013-06-02 18:00:00	28.456	28.357
2013-06-02 18:15:00	28.456	28.357
2013-06-02 18:30:00	28.456	28.357
2013-06-02 18:45:00	28.456	28.357
2013-06-02 19:00:00	28.357	28.357
2013-06-02 19:15:00	28.357	28.357
2013-06-02 19:30:00	28.357	28.357
2013-06-02 19:45:00	28.357	28.357
2013-06-02 20:00:00	28.357	28.357
2013-06-02 20:15:00	28.357	28.357
2013-06-02 20:30:00	28.357	28.258
2013-06-02 20:45:00	28.357	28.258
2013-06-02 21:00:00	28.357	28.258
2013-06-02 21:15:00	28.357	28.258
2013-06-02 21:30:00	28.357	28.159
2013-06-02 21:45:00	28.357	28.159
2013-06-02 22:00:00	28.258	28.159
2013-06-02 22:15:00	28.258	28.159
2013-06-02 22:30:00	28.258	28.159
2013-06-02 22:45:00	28.258	28.159
2013-06-02 23:00:00	28.258	28.159
2013-06-02 23:15:00	28.258	28.159
2013-06-02 23:30:00	28.258	28.159
2013-06-02 23:45:00	28.159	28.159
2013-06-03	28.159	28.159
2013-06-03 00:15:00	28.159	28.159
2013-06-03 00:30:00	28.159	28.159
2013-06-03 00:45:00	28.159	28.159
2013-06-03 01:00:00	28.159	28.159
2013-06-03 01:15:00	28.159	28.159
2013-06-03 01:30:00	28.159	28.159
2013-06-03 01:45:00	28.159	28.159
2013-06-03 02:00:00	28.159	28.159
2013-06-03 02:15:00	28.159	28.159
2013-06-03 02:30:00	28.159	28.159
2013-06-03 02:45:00	28.159	28.159
2013-06-03 03:00:00	28.159	28.159
2013-06-03 03:15:00	28.159	28.159
2013-06-03 03:30:00	28.159	28.06
2013-06-03 03:45:00	28.06	28.06
2013-06-03 04:00:00	28.06	28.06
2013-06-03 04:15:00	28.06	28.06
2013-06-03 04:30:00	28.06	28.06
2013-06-03 04:45:00	28.159	28.06
2013-06-03 05:00:00	28.159	28.06
2013-06-03 05:15:00	28.06	28.06
2013-06-03 05:30:00	28.159	28.06
2013-06-03 05:45:00	28.06	28.06
2013-06-03 06:00:00	28.06	28.06
2013-06-03 06:15:00	28.06	28.06
2013-06-03 06:30:00	28.159	28.06
2013-06-03 06:45:00	28.159	28.06
2013-06-03 07:00:00	28.258	28.06
2013-06-03 07:15:00	28.258	28.06
2013-06-03 07:30:00	28.357	28.159
2013-06-03 07:45:00	28.456	28.159
2013-06-03 08:00:00	28.456	28.159
2013-06-03 08:15:00	28.555	28.159
2013-06-03 08:30:00	28.555	28.159
2013-06-03 08:45:00	28.555	28.159
2013-06-03 09:00:00	28.555	28.258
2013-06-03 09:15:00	28.754	28.258
2013-06-03 09:30:00	28.853	28.258
2013-06-03 09:45:00	28.953	28.357
2013-06-03 10:00:00	28.953	28.357
2013-06-03 10:15:00	28.853	28.357
2013-06-03 10:30:00	28.953	28.357
2013-06-03 10:45:00	29.053	28.456
2013-06-03 11:00:00	29.152	28.456
2013-06-03 11:15:00	29.152	28.456
2013-06-03 11:30:00	29.152	28.456
2013-06-03 11:45:00	29.152	28.456
2013-06-03 12:00:00	29.152	28.555
2013-06-03 12:15:00	29.152	28.555
2013-06-03 12:30:00	29.053	28.456
2013-06-03 12:45:00	28.754	28.357
2013-06-03 13:00:00	28.655	28.357
2013-06-03 13:15:00	28.953	28.456
2013-06-03 13:30:00	29.053	28.655
2013-06-03 13:45:00	29.053	28.655
2013-06-03 14:00:00	29.053	28.655
2013-06-03 14:15:00	28.953	28.655
2013-06-03 14:30:00	28.953	28.655
2013-06-03 14:45:00	28.953	28.655
2013-06-03 15:00:00	28.953	28.655
2013-06-03 15:15:00	28.953	28.655
2013-06-03 15:30:00	28.853	28.555
2013-06-03 15:45:00	28.754	28.555
2013-06-03 16:00:00	28.853	28.655
2013-06-03 16:15:00	28.655	28.555
2013-06-03 16:30:00	28.655	28.456
2013-06-03 16:45:00	28.754	28.555
2013-06-03 17:00:00	28.655	28.456
2013-06-03 17:15:00	28.655	28.456
2013-06-03 17:30:00	28.555	28.456
2013-06-03 17:45:00	28.555	28.456
2013-06-03 18:00:00	28.555	28.456
2013-06-03 18:15:00	28.456	28.456
2013-06-03 18:30:00	28.456	28.357
2013-06-03 18:45:00	28.357	28.357
2013-06-03 19:00:00	28.357	28.357
2013-06-03 19:15:00	28.357	28.357
2013-06-03 19:30:00	28.357	28.357
2013-06-03 19:45:00	28.357	28.258
2013-06-03 20:00:00	28.357	28.258
2013-06-03 20:15:00	28.357	28.258
2013-06-03 20:30:00	28.357	28.357
2013-06-03 20:45:00	28.357	28.357
2013-06-03 21:00:00	28.357	28.258
2013-06-03 21:15:00	28.357	28.258
2013-06-03 21:30:00	28.357	28.258
2013-06-03 21:45:00	28.357	28.258
2013-06-03 22:00:00	28.357	28.159
2013-06-03 22:15:00	28.357	28.159
2013-06-03 22:30:00	28.258	28.159
2013-06-03 22:45:00	28.258	28.159
2013-06-03 23:00:00	28.258	28.159
2013-06-03 23:15:00	28.258	28.159
2013-06-03 23:30:00	28.258	28.159
2013-06-03 23:45:00	28.258	28.159
2013-06-04	28.258	28.159
2013-06-04 00:15:00	28.258	28.159
2013-06-04 00:30:00	28.258	28.258
2013-06-04 00:45:00	28.258	28.258
2013-06-04 01:00:00	28.258	28.258
2013-06-04 01:15:00	28.258	28.258
2013-06-04 01:30:00	28.159	28.258
2013-06-04 01:45:00	28.258	28.258
2013-06-04 02:00:00	28.258	28.258
2013-06-04 02:15:00	28.258	28.258
2013-06-04 02:30:00	28.258	28.159
2013-06-04 02:45:00	28.258	28.258
2013-06-04 03:00:00	28.258	28.258
2013-06-04 03:15:00	28.159	28.258
2013-06-04 03:30:00	28.258	28.159
2013-06-04 03:45:00	28.258	28.159
2013-06-04 04:00:00	28.258	28.159
2013-06-04 04:15:00	28.159	28.159
2013-06-04 04:30:00	28.159	28.159
2013-06-04 04:45:00	28.159	28.159
2013-06-04 05:00:00	28.258	28.159
2013-06-04 05:15:00	28.159	28.159
2013-06-04 05:30:00	28.159	28.159
2013-06-04 05:45:00	28.159	28.159
2013-06-04 06:00:00	28.159	28.159
2013-06-04 06:15:00	28.159	28.159
2013-06-04 06:30:00	28.159	28.159
2013-06-04 06:45:00	28.159	28.159
2013-06-04 07:00:00	28.159	28.159
2013-06-04 07:15:00	28.159	28.159
2013-06-04 07:30:00	28.159	28.159
2013-06-04 07:45:00	28.06	28.159
2013-06-04 08:00:00	28.159	28.159
2013-06-04 08:15:00	28.159	28.159
2013-06-04 08:30:00	28.159	28.159
2013-06-04 08:45:00	28.159	28.159
2013-06-04 09:00:00	28.159	28.159
2013-06-04 09:15:00	28.159	28.159
2013-06-04 09:30:00	28.159	28.159
2013-06-04 09:45:00	28.159	28.159
2013-06-04 10:00:00	28.159	28.159
2013-06-04 10:15:00	28.159	28.159
2013-06-04 10:30:00	28.159	28.159
2013-06-04 10:45:00	28.159	28.159
2013-06-04 11:00:00	28.159	28.06
2013-06-04 11:15:00	28.159	28.06
2013-06-04 11:30:00	28.159	28.06
2013-06-04 11:45:00	28.159	28.06
2013-06-04 12:00:00	28.258	28.06
2013-06-04 12:15:00	28.258	28.06
2013-06-04 12:30:00	28.258	28.06
2013-06-04 12:45:00	28.258	28.159
2013-06-04 13:00:00	28.258	28.159
2013-06-04 13:15:00	28.258	28.159
2013-06-04 13:30:00	28.357	28.159
2013-06-04 13:45:00	28.258	28.159
2013-06-04 14:00:00	28.258	28.159
2013-06-04 14:15:00	28.258	28.159
2013-06-04 14:30:00	28.258	28.159
2013-06-04 14:45:00	28.258	28.159
2013-06-04 15:00:00	28.258	28.159
2013-06-04 15:15:00	28.258	28.159
2013-06-04 15:30:00	28.357	28.159
2013-06-04 15:45:00	28.555	28.258
2013-06-04 16:00:00	28.357	28.159
2013-06-04 16:15:00	28.357	28.159
2013-06-04 16:30:00	28.456	28.159
2013-06-04 16:45:00	28.357	28.159
2013-06-04 17:00:00	28.357	28.159
2013-06-04 17:15:00	28.258	28.159
2013-06-04 17:30:00	28.258	28.159
2013-06-04 17:45:00	28.159	28.159
2013-06-04 18:00:00	28.159	28.159
2013-06-04 18:15:00	28.159	28.159
2013-06-04 18:30:00	28.159	28.159
2013-06-04 18:45:00	28.159	28.159
2013-06-04 19:00:00	28.159	28.159
2013-06-04 19:15:00	28.159	28.159
2013-06-04 19:30:00	28.159	28.06
2013-06-04 19:45:00	28.06	28.06
2013-06-04 20:00:00	28.06	28.06
2013-06-04 20:15:00	28.06	28.06
2013-06-04 20:30:00	28.06	28.06
2013-06-04 20:45:00	28.06	28.06
2013-06-04 21:00:00	28.06	28.06
2013-06-04 21:15:00	28.06	28.06
2013-06-04 21:30:00	28.06	28.06
2013-06-04 21:45:00	28.06	27.961
2013-06-04 22:00:00	28.06	27.961
2013-06-04 22:15:00	28.06	27.961
2013-06-04 22:30:00	28.06	27.961
2013-06-04 22:45:00	28.06	27.961
2013-06-04 23:00:00	28.06	27.961
2013-06-04 23:15:00	28.06	27.961
2013-06-04 23:30:00	28.06	27.961
2013-06-04 23:45:00	28.06	27.961
2013-06-05	28.06	27.961
2013-06-05 00:15:00	27.961	27.961
2013-06-05 00:30:00	27.961	27.961
2013-06-05 00:45:00	27.961	27.961
2013-06-05 01:00:00	27.961	27.961
2013-06-05 01:15:00	27.961	27.961
2013-06-05 01:30:00	27.961	27.961
2013-06-05 01:45:00	27.961	27.961
2013-06-05 02:00:00	27.961	27.961
2013-06-05 02:15:00	27.961	27.961
2013-06-05 02:30:00	27.961	27.961
2013-06-05 02:45:00	27.961	27.961
2013-06-05 03:00:00	27.961	27.961
2013-06-05 03:15:00	27.961	27.961
2013-06-05 03:30:00	27.961	27.961
2013-06-05 03:45:00	27.961	27.961
2013-06-05 04:00:00	27.961	27.961
2013-06-05 04:15:00	27.961	27.961
2013-06-05 04:30:00	27.961	27.961
2013-06-05 04:45:00	27.961	27.961
2013-06-05 05:00:00	27.961	27.961
2013-06-05 05:15:00	27.961	27.961
2013-06-05 05:30:00	27.961	27.961
2013-06-05 05:45:00	27.961	27.862
2013-06-05 06:00:00	27.961	27.862
2013-06-05 06:15:00	27.961	27.862
2013-06-05 06:30:00	27.961	27.862
2013-06-05 06:45:00	27.961	27.961
2013-06-05 07:00:00	28.06	27.961
2013-06-05 07:15:00	28.06	27.961
2013-06-05 07:30:00	28.06	27.961
2013-06-05 07:45:00	28.06	27.961
2013-06-05 08:00:00	28.06	27.961
2013-06-05 08:15:00	28.159	27.961
2013-06-05 08:30:00	28.159	27.961
2013-06-05 08:45:00	28.357	27.961
2013-06-05 09:00:00	28.456	28.06
2013-06-05 09:15:00	28.555	28.06
2013-06-05 09:30:00	28.555	28.06
2013-06-05 09:45:00	28.456	28.06
2013-06-05 10:00:00	28.555	28.06
2013-06-05 10:15:00	28.754	28.159
2013-06-05 10:30:00	28.853	28.159
2013-06-05 10:45:00	28.953	28.159
2013-06-05 11:00:00	28.953	28.159
2013-06-05 11:15:00	28.953	28.258
2013-06-05 11:30:00	28.953	28.258
2013-06-05 11:45:00	28.953	28.258
2013-06-05 12:00:00	29.053	28.258
2013-06-05 12:15:00	29.053	28.258
2013-06-05 12:30:00	29.053	28.258
2013-06-05 12:45:00	28.953	28.357
2013-06-05 13:00:00	28.953	28.357
2013-06-05 13:15:00	28.953	28.357
2013-06-05 13:30:00	28.953	28.357
2013-06-05 13:45:00	28.953	28.357
2013-06-05 14:00:00	28.853	28.357
2013-06-05 14:15:00	28.853	28.357
2013-06-05 14:30:00	28.853	28.357
2013-06-05 14:45:00	28.754	28.357
2013-06-05 15:00:00	28.754	28.357
2013-06-05 15:15:00	28.754	28.357
2013-06-05 15:30:00	28.754	28.357
2013-06-05 15:45:00	28.655	28.357
2013-06-05 16:00:00	28.655	28.357
2013-06-05 16:15:00	28.655	28.357
2013-06-05 16:30:00	28.555	28.357
2013-06-05 16:45:00	28.555	28.357
2013-06-05 17:00:00	28.555	28.258
2013-06-05 17:15:00	28.456	28.258
2013-06-05 17:30:00	28.456	28.258
2013-06-05 17:45:00	28.456	28.258
2013-06-05 18:00:00	28.357	28.258
2013-06-05 18:15:00	28.357	28.258
2013-06-05 18:30:00	28.357	28.258
2013-06-05 18:45:00	28.357	28.258
2013-06-05 19:00:00	28.357	28.258
2013-06-05 19:15:00	28.357	28.258
2013-06-05 19:30:00	28.258	28.258
2013-06-05 19:45:00	28.258	28.258
2013-06-05 20:00:00	28.258	28.258
2013-06-05 20:15:00	28.258	28.258
2013-06-05 20:30:00	28.258	28.258
2013-06-05 20:45:00	28.258	28.159
2013-06-05 21:00:00	28.258	28.159
2013-06-05 21:15:00	28.258	28.159
2013-06-05 21:30:00	28.258	28.159
2013-06-05 21:45:00	28.258	28.159
2013-06-05 22:00:00	28.258	28.159
2013-06-05 22:15:00	28.258	28.159
2013-06-05 22:30:00	28.258	28.159
2013-06-05 22:45:00	28.159	28.159
2013-06-05 23:00:00	28.159	28.159
2013-06-05 23:15:00	28.159	28.159
2013-06-05 23:30:00	28.159	28.159
2013-06-05 23:45:00	28.159	28.159
2013-06-06	28.159	28.06
2013-06-06 00:15:00	28.159	28.06
2013-06-06 00:30:00	28.159	28.06
2013-06-06 00:45:00	28.159	28.06
2013-06-06 01:00:00	28.159	28.06
2013-06-06 01:15:00	28.159	28.06
2013-06-06 01:30:00	28.159	28.06
2013-06-06 01:45:00	28.159	28.06
2013-06-06 02:00:00	28.06	28.06
2013-06-06 02:15:00	28.06	28.06
2013-06-06 02:30:00	28.06	28.06
2013-06-06 02:45:00	28.06	28.06
2013-06-06 03:00:00	28.06	28.06
2013-06-06 03:15:00	28.06	28.06
2013-06-06 03:30:00	28.06	28.06
2013-06-06 03:45:00	28.06	28.06
2013-06-06 04:00:00	28.06	28.06
2013-06-06 04:15:00	28.06	28.06
2013-06-06 04:30:00	28.06	28.06
2013-06-06 04:45:00	28.06	28.06
2013-06-06 05:00:00	28.06	28.06
2013-06-06 05:15:00	28.06	28.06
2013-06-06 05:30:00	28.06	28.06
[truncated: 114 more rows]

## Sheet: Mayo16-Int
Date Time, GMT-04:00	Intensity, Lux-LLANO	Intensity, Lux-ProFUNDO
2013-05-16 10:00:00	37200.2	9300.1
2013-05-16 10:15:00	22044.6	9300.1
2013-05-16 10:30:00	21355.7	10333.4
2013-05-16 10:45:00	18600.1	11711.2
2013-05-16 11:00:00	23422.4	9300.1
2013-05-16 11:15:00	24800.2	9300.1
2013-05-16 11:30:00	28933.5	13777.9
2013-05-16 11:45:00	23422.4	9300.1
2013-05-16 12:00:00	14466.8	5338.9
2013-05-16 12:15:00	12400.1	4994.5
2013-05-16 12:30:00	7233.4	3100
2013-05-16 12:45:00	12400.1	4477.8
2013-05-16 13:00:00	8611.2	3272.2
2013-05-16 13:15:00	8611.2	3444.5
2013-05-16 13:30:00	5166.7	1980.6
2013-05-16 13:45:00	4133.4	1808.3
2013-05-16 14:00:00	4650	2583.4
2013-05-16 14:15:00	5166.7	3100
2013-05-16 14:30:00	7233.4	3444.5
2013-05-16 14:45:00	7577.8	3788.9
2013-05-16 15:00:00	6200	3100
2013-05-16 15:15:00	16533.4	7577.8
2013-05-16 15:30:00	5166.7	2411.1
2013-05-16 15:45:00	6200	3100
2013-05-16 16:00:00	5338.9	2238.9
2013-05-16 16:15:00	5338.9	2238.9
2013-05-16 16:30:00	4650	1980.6
2013-05-16 16:45:00	3444.5	1377.8
2013-05-16 17:00:00	2583.4	1119.5
2013-05-16 17:15:00	1894.5	828.8
2013-05-16 17:30:00	1636.1	688.9
2013-05-16 17:45:00	1463.9	602.8
2013-05-16 18:00:00	1377.8	495.1
2013-05-16 18:15:00	1636.1	602.8
2013-05-16 18:30:00	742.7	312.2
2013-05-16 18:45:00	215.3	75.3
2013-05-16 19:00:00	10.8	0
2013-05-16 19:15:00	0	0
2013-05-16 19:30:00	0	0
2013-05-16 19:45:00	0	0
2013-05-16 20:00:00	0	0
2013-05-16 20:15:00	0	0
2013-05-16 20:30:00	0	0
2013-05-16 20:45:00	0	0
2013-05-16 21:00:00	0	0
2013-05-16 21:15:00	0	0
2013-05-16 21:30:00	0	0
2013-05-16 21:45:00	0	0
2013-05-16 22:00:00	0	0
2013-05-16 22:15:00	0	0
2013-05-16 22:30:00	0	0
2013-05-16 22:45:00	0	0
2013-05-16 23:00:00	0	0
2013-05-16 23:15:00	0	0
2013-05-16 23:30:00	0	0
2013-05-16 23:45:00	0	0
2013-05-17	0	0
2013-05-17 00:15:00	0	0
2013-05-17 00:30:00	0	0
2013-05-17 00:45:00	0	0
2013-05-17 01:00:00	0	0
2013-05-17 01:15:00	0	0
2013-05-17 01:30:00	0	0
2013-05-17 01:45:00	0	0
2013-05-17 02:00:00	0	0
2013-05-17 02:15:00	0	0
2013-05-17 02:30:00	0	0
2013-05-17 02:45:00	0	0
2013-05-17 03:00:00	0	0
2013-05-17 03:15:00	0	0
2013-05-17 03:30:00	0	0
2013-05-17 03:45:00	0	0
2013-05-17 04:00:00	0	0
2013-05-17 04:15:00	0	0
2013-05-17 04:30:00	0	0
2013-05-17 04:45:00	0	0
2013-05-17 05:00:00	0	0
2013-05-17 05:15:00	0	0
2013-05-17 05:30:00	0	0
2013-05-17 05:45:00	43.1	10.8
2013-05-17 06:00:00	344.4	129.2
2013-05-17 06:15:00	968.8	355.2
2013-05-17 06:30:00	1980.6	570.5
2013-05-17 06:45:00	2755.6	904.2
2013-05-17 07:00:00	4305.6	1377.8
2013-05-17 07:15:00	6544.5	1808.3
2013-05-17 07:30:00	10333.4	2325
2013-05-17 07:45:00	7577.8	2583.4
2013-05-17 08:00:00	10677.8	4133.4
2013-05-17 08:15:00	15155.7	4477.8
2013-05-17 08:30:00	11711.2	6200
2013-05-17 08:45:00	17911.2	6200
2013-05-17 09:00:00	26178	8266.7
2013-05-17 09:15:00	16533.4	7233.4
2013-05-17 09:30:00	20666.8	9300.1
2013-05-17 09:45:00	28933.5	8266.7
2013-05-17 10:00:00	26178	10677.8
2013-05-17 10:15:00	49600.3	12400.1
2013-05-17 10:30:00	34444.7	11022.3
2013-05-17 10:45:00	28933.5	14466.8
2013-05-17 11:00:00	13089	4477.8
2013-05-17 11:15:00	27555.7	14466.8
2013-05-17 11:30:00	28933.5	12400.1
2013-05-17 11:45:00	10677.8	5166.7
2013-05-17 12:00:00	31689.1	14466.8
2013-05-17 12:15:00	38578	12400.1
2013-05-17 12:30:00	7577.8	3788.9
2013-05-17 12:45:00	3100	1324
2013-05-17 13:00:00	6200	3444.5
2013-05-17 13:15:00	3788.9	1894.5
2013-05-17 13:30:00	5511.1	2755.6
2013-05-17 13:45:00	33066.9	13089
2013-05-17 14:00:00	19977.9	8266.7
2013-05-17 14:15:00	16533.4	9300.1
2013-05-17 14:30:00	6200	3100
2013-05-17 14:45:00	19289	10677.8
2013-05-17 15:00:00	15155.7	10333.4
2013-05-17 15:15:00	14466.8	7233.4
2013-05-17 15:30:00	17911.2	5511.1
2013-05-17 15:45:00	5511.1	5166.7
2013-05-17 16:00:00	5338.9	2755.6
2013-05-17 16:15:00	5166.7	2583.4
2013-05-17 16:30:00	4305.6	1894.5
2013-05-17 16:45:00	5166.7	2927.8
2013-05-17 17:00:00	3444.5	1722.2
2013-05-17 17:15:00	3961.1	1722.2
2013-05-17 17:30:00	2066.7	1184
2013-05-17 17:45:00	2669.5	1184
2013-05-17 18:00:00	1808.3	925.7
2013-05-17 18:15:00	925.7	484.4
2013-05-17 18:30:00	549	247.6
2013-05-17 18:45:00	183	75.3
2013-05-17 19:00:00	10.8	0
2013-05-17 19:15:00	0	0
2013-05-17 19:30:00	0	0
2013-05-17 19:45:00	0	0
2013-05-17 20:00:00	0	0
2013-05-17 20:15:00	0	0
2013-05-17 20:30:00	0	0
2013-05-17 20:45:00	0	0
2013-05-17 21:00:00	0	0
2013-05-17 21:15:00	0	0
2013-05-17 21:30:00	0	0
2013-05-17 21:45:00	0	0
2013-05-17 22:00:00	0	0
2013-05-17 22:15:00	0	0
2013-05-17 22:30:00	0	0
2013-05-17 22:45:00	0	0
2013-05-17 23:00:00	0	0
2013-05-17 23:15:00	0	0
2013-05-17 23:30:00	0	0
2013-05-17 23:45:00	0	0
2013-05-18	0	0
2013-05-18 00:15:00	0	0
2013-05-18 00:30:00	0	0
2013-05-18 00:45:00	0	0
2013-05-18 01:00:00	0	0
2013-05-18 01:15:00	0	0
2013-05-18 01:30:00	0	0
2013-05-18 01:45:00	0	0
2013-05-18 02:00:00	0	0
2013-05-18 02:15:00	0	0
2013-05-18 02:30:00	0	0
2013-05-18 02:45:00	0	0
2013-05-18 03:00:00	0	0
2013-05-18 03:15:00	0	0
2013-05-18 03:30:00	0	0
2013-05-18 03:45:00	0	0
2013-05-18 04:00:00	0	0
2013-05-18 04:15:00	0	0
2013-05-18 04:30:00	0	0
2013-05-18 04:45:00	0	0
2013-05-18 05:00:00	0	0
2013-05-18 05:15:00	0	0
2013-05-18 05:30:00	0	0
2013-05-18 05:45:00	53.8	10.8
2013-05-18 06:00:00	301.4	129.2
2013-05-18 06:15:00	635.1	290.6
2013-05-18 06:30:00	990.3	452.1
2013-05-18 06:45:00	1141	505.9
2013-05-18 07:00:00	3272.2	1302.4
2013-05-18 07:15:00	6200	1980.6
2013-05-18 07:30:00	6544.5	2238.9
2013-05-18 07:45:00	12400.1	3100
2013-05-18 08:00:00	9644.5	3444.5
2013-05-18 08:15:00	16533.4	4305.6
2013-05-18 08:30:00	12400.1	4650
2013-05-18 08:45:00	17222.3	4994.5
2013-05-18 09:00:00	21355.7	6200
2013-05-18 09:15:00	21355.7	6544.5
2013-05-18 09:30:00	15844.5	8266.7
2013-05-18 09:45:00	22044.6	8266.7
2013-05-18 10:00:00	16533.4	10333.4
2013-05-18 10:15:00	44089.2	10677.8
2013-05-18 10:30:00	24800.2	10677.8
2013-05-18 10:45:00	28933.5	10677.8
2013-05-18 11:00:00	26178	13089
2013-05-18 11:15:00	20666.8	12400.1
2013-05-18 11:30:00	22044.6	14466.8
2013-05-18 11:45:00	39955.8	13777.9
2013-05-18 12:00:00	34444.7	14466.8
2013-05-18 12:15:00	27555.7	12400.1
2013-05-18 12:30:00	27555.7	15155.7
2013-05-18 12:45:00	20666.8	13777.9
2013-05-18 13:00:00	23422.4	11022.3
2013-05-18 13:15:00	14466.8	12400.1
2013-05-18 13:30:00	15155.7	11711.2
2013-05-18 13:45:00	24800.2	12400.1
2013-05-18 14:00:00	10333.4	4650
2013-05-18 14:15:00	9644.5	4650
2013-05-18 14:30:00	9644.5	4305.6
2013-05-18 14:45:00	7577.8	3961.1
2013-05-18 15:00:00	6200	2497.2
2013-05-18 15:15:00	8266.7	4477.8
2013-05-18 15:30:00	8266.7	4477.8
2013-05-18 15:45:00	8266.7	4822.3
2013-05-18 16:00:00	5338.9	2755.6
2013-05-18 16:15:00	5166.7	2497.2
2013-05-18 16:30:00	3100	1636.1
2013-05-18 16:45:00	2411.1	1033.3
2013-05-18 17:00:00	1550	764.2
2013-05-18 17:15:00	2066.7	990.3
2013-05-18 17:30:00	1722.2	592
2013-05-18 17:45:00	1151.7	559.7
2013-05-18 18:00:00	1980.6	861.1
2013-05-18 18:15:00	635.1	215.3
2013-05-18 18:30:00	344.4	150.7
2013-05-18 18:45:00	172.2	64.6
2013-05-18 19:00:00	10.8	0
2013-05-18 19:15:00	0	0
2013-05-18 19:30:00	0	0
2013-05-18 19:45:00	0	0
2013-05-18 20:00:00	0	0
2013-05-18 20:15:00	0	0
2013-05-18 20:30:00	0	0
2013-05-18 20:45:00	0	0
2013-05-18 21:00:00	0	0
2013-05-18 21:15:00	0	0
2013-05-18 21:30:00	0	0
2013-05-18 21:45:00	0	0
2013-05-18 22:00:00	0	0
2013-05-18 22:15:00	0	0
2013-05-18 22:30:00	0	0
2013-05-18 22:45:00	0	0
2013-05-18 23:00:00	0	0
2013-05-18 23:15:00	0	0
2013-05-18 23:30:00	0	0
2013-05-18 23:45:00	0	0
2013-05-19	0	0
2013-05-19 00:15:00	0	0
2013-05-19 00:30:00	0	0
2013-05-19 00:45:00	0	0
2013-05-19 01:00:00	0	0
2013-05-19 01:15:00	0	0
2013-05-19 01:30:00	0	0
2013-05-19 01:45:00	0	0
2013-05-19 02:00:00	0	0
2013-05-19 02:15:00	0	0
2013-05-19 02:30:00	0	0
2013-05-19 02:45:00	0	0
2013-05-19 03:00:00	0	0
2013-05-19 03:15:00	0	0
2013-05-19 03:30:00	0	0
2013-05-19 03:45:00	0	0
2013-05-19 04:00:00	0	0
2013-05-19 04:15:00	0	0
2013-05-19 04:30:00	0	0
2013-05-19 04:45:00	0	0
2013-05-19 05:00:00	0	0
2013-05-19 05:15:00	0	0
2013-05-19 05:30:00	0	0
2013-05-19 05:45:00	43.1	10.8
2013-05-19 06:00:00	290.6	107.6
2013-05-19 06:15:00	1011.8	322.9
2013-05-19 06:30:00	1463.9	549
2013-05-19 06:45:00	1980.6	613.5
2013-05-19 07:00:00	3444.5	1194.8
2013-05-19 07:15:00	5511.1	1636.1
2013-05-19 07:30:00	8266.7	2238.9
2013-05-19 07:45:00	10677.8	2927.8
2013-05-19 08:00:00	11711.2	2927.8
2013-05-19 08:15:00	11022.3	3100
2013-05-19 08:30:00	13089	3616.7
2013-05-19 08:45:00	20666.8	5511.1
2013-05-19 09:00:00	15844.5	5511.1
2013-05-19 09:15:00	22044.6	4822.3
2013-05-19 09:30:00	12400.1	4650
2013-05-19 09:45:00	20666.8	6544.5
2013-05-19 10:00:00	22044.6	6544.5
2013-05-19 10:15:00	22044.6	8266.7
2013-05-19 10:30:00	20666.8	9300.1
2013-05-19 10:45:00	23422.4	9644.5
2013-05-19 11:00:00	24800.2	10677.8
2013-05-19 11:15:00	38578	13089
2013-05-19 11:30:00	30311.3	13089
2013-05-19 11:45:00	22044.6	11022.3
2013-05-19 12:00:00	30311.3	11022.3
2013-05-19 12:15:00	33066.9	12400.1
2013-05-19 12:30:00	28933.5	11711.2
2013-05-19 12:45:00	14466.8	11022.3
2013-05-19 13:00:00	24800.2	11711.2
2013-05-19 13:15:00	10333.4	11711.2
2013-05-19 13:30:00	9300.1	8611.2
2013-05-19 13:45:00	20666.8	9300.1
2013-05-19 14:00:00	18600.1	6544.5
2013-05-19 14:15:00	9300.1	6200
2013-05-19 14:30:00	13089	8266.7
2013-05-19 14:45:00	12400.1	7233.4
2013-05-19 15:00:00	15155.7	5166.7
2013-05-19 15:15:00	10677.8	5166.7
2013-05-19 15:30:00	13777.9	4994.5
2013-05-19 15:45:00	14466.8	5166.7
2013-05-19 16:00:00	8266.7	4133.4
2013-05-19 16:15:00	7233.4	3788.9
2013-05-19 16:30:00	5511.1	2325
2013-05-19 16:45:00	2325	904.2
2013-05-19 17:00:00	1980.6	785.8
2013-05-19 17:15:00	1722.2	688.9
2013-05-19 17:30:00	2066.7	828.8
2013-05-19 17:45:00	1636.1	613.5
2013-05-19 18:00:00	710.4	333.7
2013-05-19 18:15:00	516.7	247.6
2013-05-19 18:30:00	279.9	139.9
2013-05-19 18:45:00	129.2	53.8
2013-05-19 19:00:00	0	0
2013-05-19 19:15:00	0	0
2013-05-19 19:30:00	0	0
2013-05-19 19:45:00	0	0
2013-05-19 20:00:00	0	0
2013-05-19 20:15:00	0	0
2013-05-19 20:30:00	0	0
2013-05-19 20:45:00	0	0
2013-05-19 21:00:00	0	0
2013-05-19 21:15:00	0	0
2013-05-19 21:30:00	0	0
2013-05-19 21:45:00	0	0
2013-05-19 22:00:00	0	0
2013-05-19 22:15:00	0	0
2013-05-19 22:30:00	0	0
2013-05-19 22:45:00	0	0
2013-05-19 23:00:00	0	0
2013-05-19 23:15:00	0	0
2013-05-19 23:30:00	0	0
2013-05-19 23:45:00	0	0
2013-05-20	0	0
2013-05-20 00:15:00	0	0
2013-05-20 00:30:00	0	0
2013-05-20 00:45:00	0	0
2013-05-20 01:00:00	0	0
2013-05-20 01:15:00	0	0
2013-05-20 01:30:00	0	0
2013-05-20 01:45:00	0	0
2013-05-20 02:00:00	0	0
2013-05-20 02:15:00	0	0
2013-05-20 02:30:00	0	0
2013-05-20 02:45:00	0	0
2013-05-20 03:00:00	0	0
2013-05-20 03:15:00	0	0
2013-05-20 03:30:00	0	0
2013-05-20 03:45:00	0	0
2013-05-20 04:00:00	0	0
2013-05-20 04:15:00	0	0
2013-05-20 04:30:00	0	0
2013-05-20 04:45:00	0	0
2013-05-20 05:00:00	0	0
2013-05-20 05:15:00	0	0
2013-05-20 05:30:00	0	0
2013-05-20 05:45:00	53.8	10.8
2013-05-20 06:00:00	269.1	96.9
2013-05-20 06:15:00	656.6	247.6
2013-05-20 06:30:00	1550	538.2
2013-05-20 06:45:00	2755.6	850.4
2013-05-20 07:00:00	3100	968.8
2013-05-20 07:15:00	4305.6	1216.3
2013-05-20 07:30:00	6544.5	2238.9
2013-05-20 07:45:00	7233.4	2238.9
2013-05-20 08:00:00	9644.5	2927.8
2013-05-20 08:15:00	10677.8	3444.5
2013-05-20 08:30:00	10333.4	4650
2013-05-20 08:45:00	15844.5	5166.7
2013-05-20 09:00:00	10677.8	6544.5
2013-05-20 09:15:00	27555.7	5511.1
2013-05-20 09:30:00	8611.2	2927.8
2013-05-20 09:45:00	13777.9	5511.1
2013-05-20 10:00:00	24800.2	10333.4
2013-05-20 10:15:00	17911.2	7233.4
2013-05-20 10:30:00	8266.7	3616.7
2013-05-20 10:45:00	37200.2	11022.3
2013-05-20 11:00:00	18600.1	11022.3
2013-05-20 11:15:00	22044.6	11711.2
2013-05-20 11:30:00	28933.5	11711.2
2013-05-20 11:45:00	27555.7	13089
2013-05-20 12:00:00	9300.1	3788.9
2013-05-20 12:15:00	15155.7	10333.4
2013-05-20 12:30:00	15155.7	5511.1
2013-05-20 12:45:00	22044.6	8611.2
2013-05-20 13:00:00	31689.1	7233.4
2013-05-20 13:15:00	18600.1	4305.6
2013-05-20 13:30:00	16533.4	10333.4
2013-05-20 13:45:00	18600.1	9300.1
2013-05-20 14:00:00	8611.2	4133.4
2013-05-20 14:15:00	7577.8	2927.8
2013-05-20 14:30:00	13777.9	7233.4
2013-05-20 14:45:00	6200	2927.8
2013-05-20 15:00:00	5511.1	2583.4
2013-05-20 15:15:00	7233.4	3272.2
2013-05-20 15:30:00	7233.4	3616.7
2013-05-20 15:45:00	5166.7	2755.6
2013-05-20 16:00:00	6200	3272.2
2013-05-20 16:15:00	9644.5	3961.1
2013-05-20 16:30:00	4822.3	1463.9
2013-05-20 16:45:00	5166.7	2497.2
2013-05-20 17:00:00	3444.5	1463.9
2013-05-20 17:15:00	3616.7	1280.9
2013-05-20 17:30:00	3788.9	1550
2013-05-20 17:45:00	2669.5	1119.5
2013-05-20 18:00:00	1377.8	592
2013-05-20 18:15:00	882.6	333.7
2013-05-20 18:30:00	484.4	183
2013-05-20 18:45:00	161.5	64.6
2013-05-20 19:00:00	10.8	0
2013-05-20 19:15:00	0	0
2013-05-20 19:30:00	0	0
2013-05-20 19:45:00	0	0
2013-05-20 20:00:00	0	0
2013-05-20 20:15:00	0	0
2013-05-20 20:30:00	0	0
2013-05-20 20:45:00	0	0
2013-05-20 21:00:00	0	0
2013-05-20 21:15:00	0	0
2013-05-20 21:30:00	0	0
2013-05-20 21:45:00	0	0
2013-05-20 22:00:00	0	0
2013-05-20 22:15:00	0	0
2013-05-20 22:30:00	0	0
2013-05-20 22:45:00	0	0
2013-05-20 23:00:00	0	0
2013-05-20 23:15:00	0	0
2013-05-20 23:30:00	0	0
2013-05-20 23:45:00	0	0
2013-05-21	0	0
2013-05-21 00:15:00	0	0
2013-05-21 00:30:00	0	0
2013-05-21 00:45:00	0	0
2013-05-21 01:00:00	0	0
2013-05-21 01:15:00	0	0
2013-05-21 01:30:00	0	0
2013-05-21 01:45:00	0	0
2013-05-21 02:00:00	0	0
2013-05-21 02:15:00	0	0
2013-05-21 02:30:00	0	0
2013-05-21 02:45:00	0	0
2013-05-21 03:00:00	0	0
2013-05-21 03:15:00	0	0
2013-05-21 03:30:00	0	0
2013-05-21 03:45:00	0	0
2013-05-21 04:00:00	0	0
2013-05-21 04:15:00	0	0
2013-05-21 04:30:00	0	0
2013-05-21 04:45:00	0	0
2013-05-21 05:00:00	0	0
2013-05-21 05:15:00	0	0
2013-05-21 05:30:00	0	0
2013-05-21 05:45:00	21.5	0
2013-05-21 06:00:00	150.7	53.8
2013-05-21 06:15:00	322.9	129.2
2013-05-21 06:30:00	678.1	247.6
2013-05-21 06:45:00	1184	452.1
2013-05-21 07:00:00	5166.7	1463.9
2013-05-21 07:15:00	3444.5	1184
2013-05-21 07:30:00	5511.1	1345.5
2013-05-21 07:45:00	7577.8	2152.8
2013-05-21 08:00:00	10677.8	2755.6
2013-05-21 08:15:00	10677.8	3616.7
2013-05-21 08:30:00	15155.7	3961.1
2013-05-21 08:45:00	13777.9	5338.9
2013-05-21 09:00:00	7577.8	3100
2013-05-21 09:15:00	8611.2	3444.5
2013-05-21 09:30:00	12400.1	4822.3
2013-05-21 09:45:00	21355.7	6544.5
2013-05-21 10:00:00	26178	7577.8
2013-05-21 10:15:00	17911.2	8266.7
2013-05-21 10:30:00	30311.3	8611.2
2013-05-21 10:45:00	31689.1	11711.2
2013-05-21 11:00:00	18600.1	6544.5
2013-05-21 11:15:00	14466.8	4822.3
2013-05-21 11:30:00	9300.1	3961.1
2013-05-21 11:45:00	4477.8	1894.5
2013-05-21 12:00:00	8611.2	3616.7
2013-05-21 12:15:00	11711.2	3788.9
2013-05-21 12:30:00	5166.7	2152.8
2013-05-21 12:45:00	6200	3100
2013-05-21 13:00:00	4133.4	1808.3
2013-05-21 13:15:00	6544.5	3444.5
2013-05-21 13:30:00	6200	2669.5
2013-05-21 13:45:00	5166.7	2238.9
2013-05-21 14:00:00	3788.9	1463.9
2013-05-21 14:15:00	5511.1	2583.4
2013-05-21 14:30:00	6544.5	2497.2
2013-05-21 14:45:00	3272.2	1367
2013-05-21 15:00:00	3788.9	1636.1
2013-05-21 15:15:00	3961.1	1722.2
2013-05-21 15:30:00	3616.7	1463.9
2013-05-21 15:45:00	2238.9	968.8
2013-05-21 16:00:00	1636.1	710.4
2013-05-21 16:15:00	1808.3	721.2
2013-05-21 16:30:00	1162.5	452.1
2013-05-21 16:45:00	452.1	172.2
2013-05-21 17:00:00	775	279.9
2013-05-21 17:15:00	1130.2	398.3
2013-05-21 17:30:00	1216.3	441.3
2013-05-21 17:45:00	796.5	322.9
2013-05-21 18:00:00	871.9	355.2
2013-05-21 18:15:00	387.5	150.7
2013-05-21 18:30:00	226	75.3
2013-05-21 18:45:00	107.6	32.3
2013-05-21 19:00:00	0	0
2013-05-21 19:15:00	0	0
2013-05-21 19:30:00	0	0
2013-05-21 19:45:00	0	0
2013-05-21 20:00:00	0	0
2013-05-21 20:15:00	0	0
2013-05-21 20:30:00	0	0
2013-05-21 20:45:00	0	0
2013-05-21 21:00:00	0	0
2013-05-21 21:15:00	0	0
2013-05-21 21:30:00	0	0
2013-05-21 21:45:00	0	0
2013-05-21 22:00:00	0	0
2013-05-21 22:15:00	0	0
2013-05-21 22:30:00	0	0
2013-05-21 22:45:00	0	0
2013-05-21 23:00:00	0	0
2013-05-21 23:15:00	0	0
2013-05-21 23:30:00	0	0
2013-05-21 23:45:00	0	0
2013-05-22	0	0
2013-05-22 00:15:00	0	0
2013-05-22 00:30:00	0	0
2013-05-22 00:45:00	0	0
2013-05-22 01:00:00	0	0
2013-05-22 01:15:00	0	0
2013-05-22 01:30:00	0	0
2013-05-22 01:45:00	0	0
2013-05-22 02:00:00	0	0
2013-05-22 02:15:00	0	0
2013-05-22 02:30:00	0	0
2013-05-22 02:45:00	0	0
2013-05-22 03:00:00	0	0
2013-05-22 03:15:00	0	0
2013-05-22 03:30:00	0	0
2013-05-22 03:45:00	0	0
2013-05-22 04:00:00	0	0
2013-05-22 04:15:00	0	0
2013-05-22 04:30:00	0	0
2013-05-22 04:45:00	0	0
2013-05-22 05:00:00	0	0
2013-05-22 05:15:00	0	0
2013-05-22 05:30:00	0	0
2013-05-22 05:45:00	21.5	0
2013-05-22 06:00:00	193.8	64.6
2013-05-22 06:15:00	409	161.5
2013-05-22 06:30:00	613.5	247.6
2013-05-22 06:45:00	936.5	355.2
2013-05-22 07:00:00	1377.8	559.7
2013-05-22 07:15:00	1550	602.8
2013-05-22 07:30:00	2411.1	871.9
2013-05-22 07:45:00	2755.6	925.7
2013-05-22 08:00:00	4305.6	1237.9
2013-05-22 08:15:00	9300.1	2927.8
2013-05-22 08:30:00	17222.3	4133.4
2013-05-22 08:45:00	17911.2	4133.4
2013-05-22 09:00:00	7577.8	2755.6
2013-05-22 09:15:00	14466.8	4650
2013-05-22 09:30:00	10333.4	3961.1
2013-05-22 09:45:00	19289	5511.1
2013-05-22 10:00:00	5511.1	1894.5
2013-05-22 10:15:00	8611.2	2927.8
2013-05-22 10:30:00	26178	6544.5
2013-05-22 10:45:00	6200	2066.7
2013-05-22 11:00:00	4477.8	1722.2
2013-05-22 11:15:00	7233.4	3100
2013-05-22 11:30:00	6544.5	2927.8
2013-05-22 11:45:00	5511.1	2152.8
2013-05-22 12:00:00	5338.9	2238.9
2013-05-22 12:15:00	2152.8	914.9
2013-05-22 12:30:00	7233.4	2325
2013-05-22 12:45:00	7233.4	2583.4
2013-05-22 13:00:00	4994.5	1808.3
2013-05-22 13:15:00	4305.6	1463.9
2013-05-22 13:30:00	2755.6	904.2
2013-05-22 13:45:00	3616.7	1248.6
2013-05-22 14:00:00	3961.1	1377.8
2013-05-22 14:15:00	3788.9	1313.2
2013-05-22 14:30:00	3616.7	1227.1
2013-05-22 14:45:00	3272.2	1054.9
2013-05-22 15:00:00	2152.8	624.3
2013-05-22 15:15:00	764.2	226
2013-05-22 15:30:00	1550	452.1
2013-05-22 15:45:00	1313.2	355.2
2013-05-22 16:00:00	419.8	107.6
2013-05-22 16:15:00	516.7	129.2
2013-05-22 16:30:00	581.3	183
2013-05-22 16:45:00	592	161.5
2013-05-22 17:00:00	516.7	139.9
2013-05-22 17:15:00	516.7	150.7
2013-05-22 17:30:00	409	129.2
2013-05-22 17:45:00	333.7	107.6
2013-05-22 18:00:00	236.8	64.6
2013-05-22 18:15:00	150.7	43.1
2013-05-22 18:30:00	75.3	10.8
2013-05-22 18:45:00	21.5	0
2013-05-22 19:00:00	0	0
2013-05-22 19:15:00	0	0
2013-05-22 19:30:00	0	0
2013-05-22 19:45:00	0	0
2013-05-22 20:00:00	0	0
2013-05-22 20:15:00	0	0
2013-05-22 20:30:00	0	0
2013-05-22 20:45:00	0	0
2013-05-22 21:00:00	0	0
2013-05-22 21:15:00	0	0
2013-05-22 21:30:00	0	0
2013-05-22 21:45:00	0	0
2013-05-22 22:00:00	0	0
2013-05-22 22:15:00	0	0
2013-05-22 22:30:00	0	0
2013-05-22 22:45:00	0	0
2013-05-22 23:00:00	0	0
2013-05-22 23:15:00	0	0
2013-05-22 23:30:00	0	0
2013-05-22 23:45:00	0	0
2013-05-23	0	0
2013-05-23 00:15:00	0	0
2013-05-23 00:30:00	0	0
2013-05-23 00:45:00	0	0
2013-05-23 01:00:00	0	0
2013-05-23 01:15:00	0	0
2013-05-23 01:30:00	0	0
2013-05-23 01:45:00	0	0
2013-05-23 02:00:00	0	0
2013-05-23 02:15:00	0	0
2013-05-23 02:30:00	0	0
2013-05-23 02:45:00	0	0
2013-05-23 03:00:00	0	0
2013-05-23 03:15:00	0	0
2013-05-23 03:30:00	0	0
2013-05-23 03:45:00	0	0
2013-05-23 04:00:00	0	0
2013-05-23 04:15:00	0	0
2013-05-23 04:30:00	0	0
2013-05-23 04:45:00	0	0
2013-05-23 05:00:00	0	0
2013-05-23 05:15:00	0	0
2013-05-23 05:30:00	0	0
2013-05-23 05:45:00	21.5	0
2013-05-23 06:00:00	161.5	43.1
2013-05-23 06:15:00	452.1	129.2
2013-05-23 06:30:00	1237.9	301.4
2013-05-23 06:45:00	1894.5	462.9
2013-05-23 07:00:00	2755.6	635.1
2013-05-23 07:15:00	3788.9	807.3
2013-05-23 07:30:00	4994.5	1119.5
2013-05-23 07:45:00	7233.4	1291.7
2013-05-23 08:00:00	2755.6	807.3
2013-05-23 08:15:00	5511.1	1463.9
2013-05-23 08:30:00	4994.5	1377.8
2013-05-23 08:45:00	6544.5	1894.5
2013-05-23 09:00:00	8611.2	2755.6
2013-05-23 09:15:00	7233.4	2066.7
2013-05-23 09:30:00	5338.9	1636.1
2013-05-23 09:45:00	4650	1550
2013-05-23 10:00:00	4305.6	1324
2013-05-23 10:15:00	20666.8	4994.5
2013-05-23 10:30:00	22044.6	6200
2013-05-23 10:45:00	11711.2	2927.8
2013-05-23 11:00:00	17911.2	4305.6
2013-05-23 11:15:00	17222.3	4477.8
2013-05-23 11:30:00	5166.7	1894.5
2013-05-23 11:45:00	22044.6	6200
2013-05-23 12:00:00	15155.7	5511.1
2013-05-23 12:15:00	14466.8	4650
2013-05-23 12:30:00	17222.3	4822.3
2013-05-23 12:45:00	14466.8	4305.6
2013-05-23 13:00:00	11711.2	3616.7
2013-05-23 13:15:00	22044.6	6544.5
2013-05-23 13:30:00	22044.6	6200
2013-05-23 13:45:00	16533.4	6200
2013-05-23 14:00:00	14466.8	4477.8
2013-05-23 14:15:00	15844.5	4822.3
2013-05-23 14:30:00	17222.3	5166.7
2013-05-23 14:45:00	9644.5	1722.2
2013-05-23 15:00:00	15155.7	3444.5
2013-05-23 15:15:00	9300.1	2583.4
2013-05-23 15:30:00	3616.7	925.7
2013-05-23 15:45:00	3616.7	936.5
2013-05-23 16:00:00	2755.6	667.4
2013-05-23 16:15:00	2152.8	613.5
2013-05-23 16:30:00	2927.8	775
2013-05-23 16:45:00	2497.2	688.9
2013-05-23 17:00:00	2497.2	742.7
2013-05-23 17:15:00	2755.6	742.7
2013-05-23 17:30:00	1463.9	398.3
2013-05-23 17:45:00	1636.1	527.4
2013-05-23 18:00:00	1980.6	570.5
2013-05-23 18:15:00	828.8	226
2013-05-23 18:30:00	312.2	86.1
2013-05-23 18:45:00	107.6	21.5
2013-05-23 19:00:00	10.8	0
2013-05-23 19:15:00	0	0
2013-05-23 19:30:00	0	0
2013-05-23 19:45:00	0	0
2013-05-23 20:00:00	0	0
2013-05-23 20:15:00	0	0
2013-05-23 20:30:00	0	0
2013-05-23 20:45:00	0	0
2013-05-23 21:00:00	0	0
2013-05-23 21:15:00	0	0
2013-05-23 21:30:00	0	0
2013-05-23 21:45:00	0	0
2013-05-23 22:00:00	0	0
2013-05-23 22:15:00	0	0
2013-05-23 22:30:00	0	0
2013-05-23 22:45:00	0	0
2013-05-23 23:00:00	0	0
2013-05-23 23:15:00	0	0
2013-05-23 23:30:00	0	0
2013-05-23 23:45:00	0	0
2013-05-24	0	0
2013-05-24 00:15:00	0	0
2013-05-24 00:30:00	0	0
2013-05-24 00:45:00	0	0
2013-05-24 01:00:00	0	0
2013-05-24 01:15:00	0	0
2013-05-24 01:30:00	0	0
2013-05-24 01:45:00	0	0
2013-05-24 02:00:00	0	0
2013-05-24 02:15:00	0	0
2013-05-24 02:30:00	0	0
2013-05-24 02:45:00	0	0
2013-05-24 03:00:00	0	0
2013-05-24 03:15:00	0	0
2013-05-24 03:30:00	0	0
2013-05-24 03:45:00	0	0
2013-05-24 04:00:00	0	0
2013-05-24 04:15:00	0	0
2013-05-24 04:30:00	0	0
2013-05-24 04:45:00	0	0
2013-05-24 05:00:00	0	0
2013-05-24 05:15:00	0	0
2013-05-24 05:30:00	0	0
2013-05-24 05:45:00	0	0
2013-05-24 06:00:00	21.5	0
2013-05-24 06:15:00	161.5	43.1
2013-05-24 06:30:00	376.7	96.9
2013-05-24 06:45:00	818.1	226
2013-05-24 07:00:00	1162.5	312.2
2013-05-24 07:15:00	2066.7	699.7
2013-05-24 07:30:00	2325	818.1
2013-05-24 07:45:00	2755.6	1001
2013-05-24 08:00:00	3100	1119.5
2013-05-24 08:15:00	3444.5	1054.9
2013-05-24 08:30:00	3961.1	1194.8
2013-05-24 08:45:00	7577.8	2238.9
2013-05-24 09:00:00	5511.1	1722.2
2013-05-24 09:15:00	5511.1	1894.5
2013-05-24 09:30:00	6544.5	2238.9
2013-05-24 09:45:00	14466.8	3616.7
2013-05-24 10:00:00	23422.4	5511.1
2013-05-24 10:15:00	14466.8	4133.4
2013-05-24 10:30:00	13777.9	3788.9
2013-05-24 10:45:00	27555.7	8266.7
2013-05-24 11:00:00	9644.5	3961.1
2013-05-24 11:15:00	22044.6	8266.7
2013-05-24 11:30:00	9300.1	3100
2013-05-24 11:45:00	13777.9	5166.7
2013-05-24 12:00:00	33066.9	8266.7
2013-05-24 12:15:00	33066.9	8266.7
2013-05-24 12:30:00	34444.7	10333.4
2013-05-24 12:45:00	18600.1	6544.5
2013-05-24 13:00:00	23422.4	6544.5
2013-05-24 13:15:00	14466.8	7577.8
2013-05-24 13:30:00	9300.1	4822.3
2013-05-24 13:45:00	17222.3	4305.6
2013-05-24 14:00:00	17911.2	6200
2013-05-24 14:15:00	18600.1	8266.7
2013-05-24 14:30:00	15155.7	6544.5
2013-05-24 14:45:00	7577.8	3272.2
2013-05-24 15:00:00	15155.7	7233.4
2013-05-24 15:15:00	10333.4	5338.9
2013-05-24 15:30:00	10677.8	4650
2013-05-24 15:45:00	9644.5	4133.4
2013-05-24 16:00:00	7577.8	3616.7
2013-05-24 16:15:00	5511.1	3100
2013-05-24 16:30:00	5338.9	2669.5
2013-05-24 16:45:00	3616.7	1550
2013-05-24 17:00:00	2238.9	914.9
2013-05-24 17:15:00	2238.9	882.6
2013-05-24 17:30:00	3444.5	1141
2013-05-24 17:45:00	2583.4	968.8
2013-05-24 18:00:00	1184	430.6
2013-05-24 18:15:00	753.5	258.3
2013-05-24 18:30:00	592	193.8
2013-05-24 18:45:00	204.5	53.8
2013-05-24 19:00:00	10.8	0
2013-05-24 19:15:00	0	0
2013-05-24 19:30:00	0	0
2013-05-24 19:45:00	0	0
2013-05-24 20:00:00	0	0
2013-05-24 20:15:00	0	0
2013-05-24 20:30:00	0	0
2013-05-24 20:45:00	0	0
2013-05-24 21:00:00	0	0
2013-05-24 21:15:00	0	0
2013-05-24 21:30:00	0	0
2013-05-24 21:45:00	0	0
2013-05-24 22:00:00	0	0
2013-05-24 22:15:00	0	0
2013-05-24 22:30:00	0	0
2013-05-24 22:45:00	0	0
2013-05-24 23:00:00	0	0
2013-05-24 23:15:00	0	0
2013-05-24 23:30:00	0	0
2013-05-24 23:45:00	0	0
2013-05-25	0	0
2013-05-25 00:15:00	0	0
2013-05-25 00:30:00	0	0
2013-05-25 00:45:00	0	0
2013-05-25 01:00:00	0	0
2013-05-25 01:15:00	0	0
2013-05-25 01:30:00	0	0
2013-05-25 01:45:00	0	0
2013-05-25 02:00:00	0	0
2013-05-25 02:15:00	0	0
2013-05-25 02:30:00	0	0
2013-05-25 02:45:00	0	0
2013-05-25 03:00:00	0	0
2013-05-25 03:15:00	0	0
2013-05-25 03:30:00	0	0
2013-05-25 03:45:00	0	0
2013-05-25 04:00:00	0	0
2013-05-25 04:15:00	0	0
2013-05-25 04:30:00	0	0
2013-05-25 04:45:00	0	0
2013-05-25 05:00:00	0	0
2013-05-25 05:15:00	0	0
2013-05-25 05:30:00	0	0
2013-05-25 05:45:00	21.5	10.8
2013-05-25 06:00:00	150.7	64.6
2013-05-25 06:15:00	570.5	236.8
2013-05-25 06:30:00	818.1	355.2
2013-05-25 06:45:00	613.5	279.9
2013-05-25 07:00:00	904.2	409
2013-05-25 07:15:00	2152.8	764.2
2013-05-25 07:30:00	5511.1	1808.3
2013-05-25 07:45:00	6200	2497.2
2013-05-25 08:00:00	9644.5	2927.8
2013-05-25 08:15:00	4305.6	2066.7
2013-05-25 08:30:00	9300.1	3961.1
2013-05-25 08:45:00	5511.1	2325
2013-05-25 09:00:00	9300.1	3272.2
2013-05-25 09:15:00	11711.2	4477.8
2013-05-25 09:30:00	9300.1	4305.6
2013-05-25 09:45:00	5338.9	2583.4
2013-05-25 10:00:00	8611.2	3961.1
2013-05-25 10:15:00	8266.7	3961.1
2013-05-25 10:30:00	7577.8	3616.7
2013-05-25 10:45:00	7577.8	3788.9
2013-05-25 11:00:00	8611.2	3961.1
2013-05-25 11:15:00	12400.1	6200
2013-05-25 11:30:00	27555.7	10677.8
2013-05-25 11:45:00	18600.1	12400.1
2013-05-25 12:00:00	24800.2	10333.4
2013-05-25 12:15:00	11711.2	5338.9
2013-05-25 12:30:00	12400.1	12400.1
2013-05-25 12:45:00	19289	11711.2
2013-05-25 13:00:00	21355.7	11711.2
2013-05-25 13:15:00	13089	10677.8
2013-05-25 13:30:00	12400.1	11711.2
2013-05-25 13:45:00	19977.9	8611.2
2013-05-25 14:00:00	8266.7	5511.1
2013-05-25 14:15:00	11711.2	8266.7
2013-05-25 14:30:00	12400.1	5166.7
2013-05-25 14:45:00	10677.8	4822.3
2013-05-25 15:00:00	11711.2	5338.9
2013-05-25 15:15:00	10333.4	4650
2013-05-25 15:30:00	4477.8	2066.7
2013-05-25 15:45:00	3616.7	1636.1
2013-05-25 16:00:00	3444.5	1550
2013-05-25 16:15:00	3272.2	1550
2013-05-25 16:30:00	2927.8	1377.8
2013-05-25 16:45:00	2927.8	1334.7
2013-05-25 17:00:00	2411.1	1054.9
2013-05-25 17:15:00	2497.2	1119.5
2013-05-25 17:30:00	2669.5	1162.5
2013-05-25 17:45:00	2583.4	1184
2013-05-25 18:00:00	1808.3	818.1
2013-05-25 18:15:00	925.7	409
2013-05-25 18:30:00	430.6	183
2013-05-25 18:45:00	107.6	43.1
2013-05-25 19:00:00	10.8	0
2013-05-25 19:15:00	0	0
2013-05-25 19:30:00	0	0
2013-05-25 19:45:00	0	0
2013-05-25 20:00:00	0	0
2013-05-25 20:15:00	0	0
2013-05-25 20:30:00	0	0
2013-05-25 20:45:00	0	0
2013-05-25 21:00:00	0	0
2013-05-25 21:15:00	0	0
2013-05-25 21:30:00	0	0
2013-05-25 21:45:00	0	0
2013-05-25 22:00:00	0	0
2013-05-25 22:15:00	0	0
2013-05-25 22:30:00	0	0
2013-05-25 22:45:00	0	0
2013-05-25 23:00:00	0	0
2013-05-25 23:15:00	0	0
2013-05-25 23:30:00	0	0
2013-05-25 23:45:00	0	0
2013-05-26	0	0
2013-05-26 00:15:00	0	0
2013-05-26 00:30:00	0	0
2013-05-26 00:45:00	0	0
2013-05-26 01:00:00	0	0
2013-05-26 01:15:00	0	0
2013-05-26 01:30:00	0	0
2013-05-26 01:45:00	0	0
2013-05-26 02:00:00	0	0
2013-05-26 02:15:00	0	0
2013-05-26 02:30:00	0	0
2013-05-26 02:45:00	0	0
2013-05-26 03:00:00	0	0
2013-05-26 03:15:00	0	0
2013-05-26 03:30:00	0	0
2013-05-26 03:45:00	0	0
2013-05-26 04:00:00	0	0
2013-05-26 04:15:00	0	0
2013-05-26 04:30:00	0	0
2013-05-26 04:45:00	0	0
2013-05-26 05:00:00	0	0
2013-05-26 05:15:00	0	0
2013-05-26 05:30:00	0	0
2013-05-26 05:45:00	43.1	10.8
2013-05-26 06:00:00	226	86.1
2013-05-26 06:15:00	645.8	204.5
2013-05-26 06:30:00	1377.8	419.8
2013-05-26 06:45:00	2152.8	624.3
2013-05-26 07:00:00	3788.9	925.7
2013-05-26 07:15:00	4822.3	1248.6
2013-05-26 07:30:00	4650	1463.9
2013-05-26 07:45:00	5338.9	1808.3
2013-05-26 08:00:00	4994.5	1463.9
2013-05-26 08:15:00	12400.1	2669.5
2013-05-26 08:30:00	9300.1	3444.5
2013-05-26 08:45:00	11022.3	3788.9
2013-05-26 09:00:00	14466.8	4994.5
2013-05-26 09:15:00	17911.2	5166.7
2013-05-26 09:30:00	7233.4	2927.8
2013-05-26 09:45:00	15155.7	7233.4
2013-05-26 10:00:00	5511.1	2669.5
2013-05-26 10:15:00	20666.8	8266.7
2013-05-26 10:30:00	15155.7	9644.5
2013-05-26 10:45:00	34444.7	9300.1
2013-05-26 11:00:00	17911.2	8611.2
2013-05-26 11:15:00	22044.6	12400.1
2013-05-26 11:30:00	2927.8	1237.9
2013-05-26 11:45:00	2583.4	1205.6
2013-05-26 12:00:00	2755.6	1291.7
2013-05-26 12:15:00	3616.7	1550
2013-05-26 12:30:00	3444.5	1722.2
2013-05-26 12:45:00	1980.6	1205.6
2013-05-26 13:00:00	4305.6	2238.9
2013-05-26 13:15:00	8611.2	4650
2013-05-26 13:30:00	9300.1	6544.5
2013-05-26 13:45:00	7577.8	5511.1
2013-05-26 14:00:00	10677.8	7577.8
2013-05-26 14:15:00	10677.8	6200
2013-05-26 14:30:00	12400.1	5166.7
2013-05-26 14:45:00	9644.5	5338.9
2013-05-26 15:00:00	6200	3616.7
2013-05-26 15:15:00	4305.6	2325
2013-05-26 15:30:00	4650	2325
2013-05-26 15:45:00	3272.2	1636.1
2013-05-26 16:00:00	3616.7	1980.6
2013-05-26 16:15:00	2927.8	1377.8
2013-05-26 16:30:00	3272.2	1722.2
2013-05-26 16:45:00	2583.4	1345.5
2013-05-26 17:00:00	2497.2	1280.9
2013-05-26 17:15:00	1894.5	979.5
2013-05-26 17:30:00	1722.2	871.9
2013-05-26 17:45:00	1722.2	850.4
2013-05-26 18:00:00	1291.7	624.3
2013-05-26 18:15:00	645.8	312.2
2013-05-26 18:30:00	269.1	129.2
2013-05-26 18:45:00	86.1	43.1
2013-05-26 19:00:00	10.8	0
2013-05-26 19:15:00	0	0
2013-05-26 19:30:00	0	0
2013-05-26 19:45:00	0	0
2013-05-26 20:00:00	0	0
2013-05-26 20:15:00	0	0
2013-05-26 20:30:00	0	0
2013-05-26 20:45:00	0	0
2013-05-26 21:00:00	0	0
2013-05-26 21:15:00	0	0
2013-05-26 21:30:00	0	0
2013-05-26 21:45:00	0	0
2013-05-26 22:00:00	0	0
2013-05-26 22:15:00	0	0
2013-05-26 22:30:00	0	0
2013-05-26 22:45:00	0	0
2013-05-26 23:00:00	0	0
2013-05-26 23:15:00	0	0
2013-05-26 23:30:00	0	0
2013-05-26 23:45:00	0	0
2013-05-27	0	0
2013-05-27 00:15:00	0	0
2013-05-27 00:30:00	0	0
2013-05-27 00:45:00	0	0
2013-05-27 01:00:00	0	0
2013-05-27 01:15:00	0	0
2013-05-27 01:30:00	0	0
2013-05-27 01:45:00	0	0
2013-05-27 02:00:00	0	0
2013-05-27 02:15:00	0	0
2013-05-27 02:30:00	0	0
2013-05-27 02:45:00	0	0
2013-05-27 03:00:00	0	0
2013-05-27 03:15:00	0	0
2013-05-27 03:30:00	0	0
2013-05-27 03:45:00	0	0
2013-05-27 04:00:00	0	0
2013-05-27 04:15:00	0	0
2013-05-27 04:30:00	0	0
2013-05-27 04:45:00	0	0
2013-05-27 05:00:00	0	0
2013-05-27 05:15:00	0	0
2013-05-27 05:30:00	0	0
2013-05-27 05:45:00	43.1	10.8
2013-05-27 06:00:00	279.9	107.6
2013-05-27 06:15:00	764.2	269.1
2013-05-27 06:30:00	1636.1	462.9
2013-05-27 06:45:00	2927.8	839.6
2013-05-27 07:00:00	3961.1	979.5
2013-05-27 07:15:00	4477.8	1291.7
2013-05-27 07:30:00	2411.1	871.9
2013-05-27 07:45:00	8611.2	2152.8
2013-05-27 08:00:00	8266.7	2152.8
2013-05-27 08:15:00	11022.3	2755.6
2013-05-27 08:30:00	18600.1	3100
2013-05-27 08:45:00	10333.4	3961.1
2013-05-27 09:00:00	10677.8	3961.1
2013-05-27 09:15:00	16533.4	4477.8
2013-05-27 09:30:00	17222.3	6200
2013-05-27 09:45:00	10677.8	4650
2013-05-27 10:00:00	5166.7	2497.2
2013-05-27 10:15:00	3100	1550
2013-05-27 10:30:00	13777.9	5511.1
2013-05-27 10:45:00	13089	7577.8
2013-05-27 11:00:00	8266.7	4133.4
2013-05-27 11:15:00	10677.8	10333.4
2013-05-27 11:30:00	14466.8	4994.5
2013-05-27 11:45:00	6544.5	3272.2
2013-05-27 12:00:00	13777.9	8611.2
2013-05-27 12:15:00	8266.7	4994.5
2013-05-27 12:30:00	6544.5	3444.5
2013-05-27 12:45:00	14466.8	12400.1
2013-05-27 13:00:00	14466.8	9644.5
2013-05-27 13:15:00	3444.5	1463.9
2013-05-27 13:30:00	7233.4	3272.2
2013-05-27 13:45:00	5166.7	2497.2
2013-05-27 14:00:00	14466.8	8266.7
2013-05-27 14:15:00	5511.1	2927.8
2013-05-27 14:30:00	2927.8	1151.7
2013-05-27 14:45:00	1894.5	990.3
2013-05-27 15:00:00	947.2	409
2013-05-27 15:15:00	2927.8	1377.8
2013-05-27 15:30:00	2669.5	1194.8
2013-05-27 15:45:00	2755.6	1356.3
2013-05-27 16:00:00	2755.6	1345.5
2013-05-27 16:15:00	1636.1	785.8
2013-05-27 16:30:00	1463.9	667.4
2013-05-27 16:45:00	1173.3	505.9
2013-05-27 17:00:00	635.1	279.9
2013-05-27 17:15:00	398.3	193.8
2013-05-27 17:30:00	570.5	279.9
2013-05-27 17:45:00	398.3	183
2013-05-27 18:00:00	312.2	161.5
2013-05-27 18:15:00	236.8	129.2
2013-05-27 18:30:00	161.5	75.3
2013-05-27 18:45:00	64.6	21.5
2013-05-27 19:00:00	0	0
2013-05-27 19:15:00	0	0
2013-05-27 19:30:00	0	0
2013-05-27 19:45:00	0	0
2013-05-27 20:00:00	0	0
2013-05-27 20:15:00	0	0
2013-05-27 20:30:00	0	0
2013-05-27 20:45:00	0	0
2013-05-27 21:00:00	0	0
2013-05-27 21:15:00	0	0
2013-05-27 21:30:00	0	0
2013-05-27 21:45:00	0	0
2013-05-27 22:00:00	0	0
2013-05-27 22:15:00	0	0
2013-05-27 22:30:00	0	0
2013-05-27 22:45:00	0	0
2013-05-27 23:00:00	0	0
2013-05-27 23:15:00	0	0
2013-05-27 23:30:00	0	0
2013-05-27 23:45:00	0	0
2013-05-28	0	0
2013-05-28 00:15:00	0	0
2013-05-28 00:30:00	0	0
2013-05-28 00:45:00	0	0
2013-05-28 01:00:00	0	0
2013-05-28 01:15:00	0	0
2013-05-28 01:30:00	0	0
2013-05-28 01:45:00	0	0
2013-05-28 02:00:00	0	0
2013-05-28 02:15:00	0	0
2013-05-28 02:30:00	0	0
2013-05-28 02:45:00	0	0
2013-05-28 03:00:00	0	0
2013-05-28 03:15:00	0	0
2013-05-28 03:30:00	0	0
2013-05-28 03:45:00	0	0
2013-05-28 04:00:00	0	0
2013-05-28 04:15:00	0	0
2013-05-28 04:30:00	0	0
2013-05-28 04:45:00	0	0
2013-05-28 05:00:00	0	0
2013-05-28 05:15:00	0	0
2013-05-28 05:30:00	0	0
2013-05-28 05:45:00	43.1	10.8
2013-05-28 06:00:00	344.4	107.6
2013-05-28 06:15:00	904.2	258.3
2013-05-28 06:30:00	1377.8	398.3
2013-05-28 06:45:00	2066.7	527.4
2013-05-28 07:00:00	1550	441.3
2013-05-28 07:15:00	1808.3	505.9
2013-05-28 07:30:00	2927.8	807.3
2013-05-28 07:45:00	6544.5	1377.8
2013-05-28 08:00:00	7233.4	1722.2
2013-05-28 08:15:00	10333.4	2238.9
2013-05-28 08:30:00	4650	1377.8
2013-05-28 08:45:00	11022.3	3100
2013-05-28 09:00:00	7577.8	3100
2013-05-28 09:15:00	14466.8	3616.7
2013-05-28 09:30:00	7577.8	2755.6
2013-05-28 09:45:00	11022.3	3961.1
2013-05-28 10:00:00	22044.6	5166.7
2013-05-28 10:15:00	22044.6	6200
2013-05-28 10:30:00	5166.7	1980.6
2013-05-28 10:45:00	19977.9	3788.9
2013-05-28 11:00:00	8611.2	3100
2013-05-28 11:15:00	19289	6200
2013-05-28 11:30:00	5511.1	2238.9
2013-05-28 11:45:00	18600.1	7577.8
2013-05-28 12:00:00	35822.5	8611.2
2013-05-28 12:15:00	15155.7	3444.5
2013-05-28 12:30:00	14466.8	6544.5
2013-05-28 12:45:00	7233.4	2927.8
2013-05-28 13:00:00	15155.7	8266.7
2013-05-28 13:15:00	19289	10677.8
2013-05-28 13:30:00	15844.5	8266.7
2013-05-28 13:45:00	10333.4	7577.8
2013-05-28 14:00:00	12400.1	7233.4
2013-05-28 14:15:00	8611.2	4305.6
2013-05-28 14:30:00	8611.2	3961.1
2013-05-28 14:45:00	4650	2066.7
2013-05-28 15:00:00	2238.9	925.7
2013-05-28 15:15:00	3272.2	1377.8
2013-05-28 15:30:00	2583.4	1044.1
2013-05-28 15:45:00	4133.4	1808.3
2013-05-28 16:00:00	3961.1	1808.3
2013-05-28 16:15:00	3961.1	1636.1
2013-05-28 16:30:00	3616.7	1463.9
2013-05-28 16:45:00	3272.2	1463.9
2013-05-28 17:00:00	3616.7	1463.9
2013-05-28 17:15:00	2755.6	1173.3
2013-05-28 17:30:00	1894.5	861.1
2013-05-28 17:45:00	1808.3	785.8
2013-05-28 18:00:00	1894.5	882.6
2013-05-28 18:15:00	1550	699.7
2013-05-28 18:30:00	925.7	398.3
2013-05-28 18:45:00	258.3	107.6
2013-05-28 19:00:00	10.8	0
2013-05-28 19:15:00	0	0
2013-05-28 19:30:00	0	0
2013-05-28 19:45:00	0	0
2013-05-28 20:00:00	0	0
2013-05-28 20:15:00	0	0
2013-05-28 20:30:00	0	0
2013-05-28 20:45:00	0	0
2013-05-28 21:00:00	0	0
2013-05-28 21:15:00	0	0
2013-05-28 21:30:00	0	0
2013-05-28 21:45:00	0	0
2013-05-28 22:00:00	0	0
2013-05-28 22:15:00	0	0
2013-05-28 22:30:00	0	0
2013-05-28 22:45:00	0	0
2013-05-28 23:00:00	0	0
2013-05-28 23:15:00	0	0
2013-05-28 23:30:00	0	0
2013-05-28 23:45:00	0	0
2013-05-29	0	0
2013-05-29 00:15:00	0	0
2013-05-29 00:30:00	0	0
2013-05-29 00:45:00	0	0
2013-05-29 01:00:00	0	0
2013-05-29 01:15:00	0	0
2013-05-29 01:30:00	0	0
2013-05-29 01:45:00	0	0
2013-05-29 02:00:00	0	0
2013-05-29 02:15:00	0	0
2013-05-29 02:30:00	0	0
2013-05-29 02:45:00	0	0
2013-05-29 03:00:00	0	0
2013-05-29 03:15:00	0	0
2013-05-29 03:30:00	0	0
2013-05-29 03:45:00	0	0
2013-05-29 04:00:00	0	0
2013-05-29 04:15:00	0	0
2013-05-29 04:30:00	0	0
2013-05-29 04:45:00	0	0
2013-05-29 05:00:00	0	0
2013-05-29 05:15:00	0	0
2013-05-29 05:30:00	0	0
2013-05-29 05:45:00	43.1	10.8
2013-05-29 06:00:00	236.8	86.1
2013-05-29 06:15:00	710.4	236.8
2013-05-29 06:30:00	936.5	269.1
2013-05-29 06:45:00	1980.6	538.2
2013-05-29 07:00:00	3100	710.4
2013-05-29 07:15:00	1808.3	538.2
2013-05-29 07:30:00	6200	1097.9
2013-05-29 07:45:00	6544.5	1302.4
2013-05-29 08:00:00	11022.3	1550
2013-05-29 08:15:00	8266.7	1980.6
2013-05-29 08:30:00	12400.1	2238.9
2013-05-29 08:45:00	9644.5	2927.8
2013-05-29 09:00:00	5166.7	1636.1
2013-05-29 09:15:00	17222.3	3444.5
2013-05-29 09:30:00	12400.1	2927.8
2013-05-29 09:45:00	5511.1	1980.6
2013-05-29 10:00:00	3961.1	1463.9
2013-05-29 10:15:00	3788.9	1367
2013-05-29 10:30:00	11022.3	4994.5
2013-05-29 10:45:00	17911.2	5166.7
2013-05-29 11:00:00	12400.1	6544.5
2013-05-29 11:15:00	20666.8	6200
2013-05-29 11:30:00	18600.1	5511.1
2013-05-29 11:45:00	17222.3	7233.4
2013-05-29 12:00:00	26178	6200
2013-05-29 12:15:00	27555.7	6544.5
2013-05-29 12:30:00	12400.1	6200
2013-05-29 12:45:00	11022.3	5166.7
2013-05-29 13:00:00	13089	6544.5
2013-05-29 13:15:00	15155.7	6544.5
2013-05-29 13:30:00	13777.9	6544.5
2013-05-29 13:45:00	8266.7	4822.3
2013-05-29 14:00:00	6544.5	3444.5
2013-05-29 14:15:00	4822.3	6200
2013-05-29 14:30:00	11711.2	7233.4
2013-05-29 14:45:00	6200	4305.6
2013-05-29 15:00:00	16533.4	5511.1
2013-05-29 15:15:00	7577.8	4822.3
2013-05-29 15:30:00	1280.9	495.1
2013-05-29 15:45:00	3272.2	1550
2013-05-29 16:00:00	1463.9	710.4
2013-05-29 16:15:00	3788.9	1550
2013-05-29 16:30:00	1894.5	861.1
2013-05-29 16:45:00	4650	2497.2
2013-05-29 17:00:00	5166.7	2152.8
2013-05-29 17:15:00	2411.1	1205.6
2013-05-29 17:30:00	2066.7	861.1
2013-05-29 17:45:00	1205.6	462.9
2013-05-29 18:00:00	990.3	441.3
2013-05-29 18:15:00	624.3	279.9
2013-05-29 18:30:00	419.8	172.2
2013-05-29 18:45:00	161.5	64.6
2013-05-29 19:00:00	10.8	0
2013-05-29 19:15:00	0	0
2013-05-29 19:30:00	0	0
2013-05-29 19:45:00	0	0
2013-05-29 20:00:00	0	0
2013-05-29 20:15:00	0	0
2013-05-29 20:30:00	0	0
2013-05-29 20:45:00	0	0
2013-05-29 21:00:00	0	0
2013-05-29 21:15:00	0	0
2013-05-29 21:30:00	0	0
2013-05-29 21:45:00	0	0
2013-05-29 22:00:00	0	0
2013-05-29 22:15:00	0	0
2013-05-29 22:30:00	0	0
2013-05-29 22:45:00	0	0
2013-05-29 23:00:00	0	0
2013-05-29 23:15:00	0	0
2013-05-29 23:30:00	0	0
2013-05-29 23:45:00	0	0
2013-05-30	0	0
2013-05-30 00:15:00	0	0
2013-05-30 00:30:00	0	0
2013-05-30 00:45:00	0	0
2013-05-30 01:00:00	0	0
2013-05-30 01:15:00	0	0
2013-05-30 01:30:00	0	0
2013-05-30 01:45:00	0	0
2013-05-30 02:00:00	0	0
2013-05-30 02:15:00	0	0
2013-05-30 02:30:00	0	0
2013-05-30 02:45:00	0	0
2013-05-30 03:00:00	0	0
2013-05-30 03:15:00	0	0
2013-05-30 03:30:00	0	0
2013-05-30 03:45:00	0	0
2013-05-30 04:00:00	0	0
2013-05-30 04:15:00	0	0
2013-05-30 04:30:00	0	0
2013-05-30 04:45:00	0	0
2013-05-30 05:00:00	0	0
2013-05-30 05:15:00	0	0
2013-05-30 05:30:00	0	0
2013-05-30 05:45:00	32.3	0
2013-05-30 06:00:00	204.5	53.8
2013-05-30 06:15:00	441.3	150.7
2013-05-30 06:30:00	958	290.6
2013-05-30 06:45:00	1636.1	473.6
2013-05-30 07:00:00	2325	710.4
2013-05-30 07:15:00	3100	764.2
2013-05-30 07:30:00	3616.7	958
2013-05-30 07:45:00	4822.3	1162.5
2013-05-30 08:00:00	6200	1377.8
2013-05-30 08:15:00	7233.4	1722.2
2013-05-30 08:30:00	8266.7	1894.5
2013-05-30 08:45:00	7233.4	2411.1
2013-05-30 09:00:00	3788.9	1345.5
2013-05-30 09:15:00	12400.1	2669.5
2013-05-30 09:30:00	13089	3444.5
2013-05-30 09:45:00	12400.1	3616.7
2013-05-30 10:00:00	10677.8	3616.7

## Sheet: Junio28-Temp
Date Time, GMT-04:00	LLANO- °C	PROFUNDO °C
2013-06-28 15:00:00	29.053	28.555
2013-06-28 15:15:00	29.053	28.456
2013-06-28 15:30:00	29.053	28.555
2013-06-28 15:45:00	28.853	28.456
2013-06-28 16:00:00	28.853	28.456
2013-06-28 16:15:00	28.754	28.456
2013-06-28 16:30:00	28.655	28.357
2013-06-28 16:45:00	28.555	28.357
2013-06-28 17:00:00	28.555	28.357
2013-06-28 17:15:00	28.555	28.357
2013-06-28 17:30:00	28.555	28.357
2013-06-28 17:45:00	28.555	28.357
2013-06-28 18:00:00	28.555	28.357
2013-06-28 18:15:00	28.555	28.357
2013-06-28 18:30:00	28.456	28.357
2013-06-28 18:45:00	28.456	28.357
2013-06-28 19:00:00	28.456	28.357
2013-06-28 19:15:00	28.357	28.357
2013-06-28 19:30:00	28.357	28.357
2013-06-28 19:45:00	28.357	28.258
2013-06-28 20:00:00	28.357	28.258
2013-06-28 20:15:00	28.357	28.258
2013-06-28 20:30:00	28.357	28.258
2013-06-28 20:45:00	28.357	28.258
2013-06-28 21:00:00	28.258	28.258
2013-06-28 21:15:00	28.258	28.258
2013-06-28 21:30:00	28.258	28.258
2013-06-28 21:45:00	28.357	28.258
2013-06-28 22:00:00	28.258	28.258
2013-06-28 22:15:00	28.258	28.258
2013-06-28 22:30:00	28.258	28.258
2013-06-28 22:45:00	28.258	28.258
2013-06-28 23:00:00	28.258	28.258
2013-06-28 23:15:00	28.258	28.258
2013-06-28 23:30:00	28.258	28.258
2013-06-28 23:45:00	28.258	28.258
2013-06-29	28.258	28.258
2013-06-29 00:15:00	28.258	28.258
2013-06-29 00:30:00	28.258	28.159
2013-06-29 00:45:00	28.258	28.159
2013-06-29 01:00:00	28.159	28.159
2013-06-29 01:15:00	28.258	28.159
2013-06-29 01:30:00	28.258	28.159
2013-06-29 01:45:00	28.258	28.159
2013-06-29 02:00:00	28.258	28.159
2013-06-29 02:15:00	28.258	28.159
2013-06-29 02:30:00	28.258	28.159
2013-06-29 02:45:00	28.258	28.159
2013-06-29 03:00:00	28.159	28.159
2013-06-29 03:15:00	28.258	28.159
2013-06-29 03:30:00	28.159	28.159
2013-06-29 03:45:00	28.159	28.159
2013-06-29 04:00:00	28.159	28.159
2013-06-29 04:15:00	28.159	28.159
2013-06-29 04:30:00	28.159	28.159
2013-06-29 04:45:00	28.159	28.159
2013-06-29 05:00:00	28.159	28.159
2013-06-29 05:15:00	28.159	28.159
2013-06-29 05:30:00	28.159	28.159
2013-06-29 05:45:00	28.159	28.159
2013-06-29 06:00:00	28.159	28.159
2013-06-29 06:15:00	28.159	28.159
2013-06-29 06:30:00	28.159	28.159
2013-06-29 06:45:00	28.159	28.159
2013-06-29 07:00:00	28.258	28.159
2013-06-29 07:15:00	28.258	28.159
2013-06-29 07:30:00	28.357	28.159
2013-06-29 07:45:00	28.357	28.258
2013-06-29 08:00:00	28.456	28.258
2013-06-29 08:15:00	28.357	28.258
2013-06-29 08:30:00	28.456	28.258
2013-06-29 08:45:00	28.655	28.357
2013-06-29 09:00:00	28.754	28.357
2013-06-29 09:15:00	28.754	28.357
2013-06-29 09:30:00	28.853	28.357
2013-06-29 09:45:00	28.853	28.456
2013-06-29 10:00:00	28.853	28.456
2013-06-29 10:15:00	28.953	28.456
2013-06-29 10:30:00	29.053	28.555
2013-06-29 10:45:00	29.053	28.555
2013-06-29 11:00:00	29.152	28.555
2013-06-29 11:15:00	29.252	28.655
2013-06-29 11:30:00	29.252	28.655
2013-06-29 11:45:00	29.252	28.754
2013-06-29 12:00:00	29.352	28.754
2013-06-29 12:15:00	29.352	28.754
2013-06-29 12:30:00	29.352	28.853
2013-06-29 12:45:00	29.452	28.853
2013-06-29 13:00:00	29.552	28.754
2013-06-29 13:15:00	29.552	28.754
2013-06-29 13:30:00	29.552	28.754
2013-06-29 13:45:00	29.552	28.754
2013-06-29 14:00:00	29.452	28.754
2013-06-29 14:15:00	29.352	28.655
2013-06-29 14:30:00	29.252	28.655
2013-06-29 14:45:00	29.352	28.754
2013-06-29 15:00:00	28.655	28.456
2013-06-29 15:15:00	28.655	28.456
2013-06-29 15:30:00	28.754	28.555
2013-06-29 15:45:00	28.953	28.555
2013-06-29 16:00:00	28.655	28.456
2013-06-29 16:15:00	28.655	28.456
2013-06-29 16:30:00	28.555	28.456
2013-06-29 16:45:00	28.555	28.456
2013-06-29 17:00:00	28.555	28.456
2013-06-29 17:15:00	28.555	28.456
2013-06-29 17:30:00	28.555	28.456
2013-06-29 17:45:00	28.754	28.456
2013-06-29 18:00:00	28.655	28.456
2013-06-29 18:15:00	28.555	28.456
2013-06-29 18:30:00	28.555	28.456
2013-06-29 18:45:00	28.456	28.456
2013-06-29 19:00:00	28.456	28.456
2013-06-29 19:15:00	28.456	28.456
2013-06-29 19:30:00	28.456	28.456
2013-06-29 19:45:00	28.456	28.357
2013-06-29 20:00:00	28.456	28.357
2013-06-29 20:15:00	28.456	28.357
2013-06-29 20:30:00	28.456	28.357
2013-06-29 20:45:00	28.357	28.357
2013-06-29 21:00:00	28.357	28.357
2013-06-29 21:15:00	28.357	28.357
2013-06-29 21:30:00	28.357	28.357
2013-06-29 21:45:00	28.357	28.357
2013-06-29 22:00:00	28.357	28.357
2013-06-29 22:15:00	28.357	28.357
2013-06-29 22:30:00	28.357	28.357
2013-06-29 22:45:00	28.357	28.357
2013-06-29 23:00:00	28.357	28.357
2013-06-29 23:15:00	28.357	28.357
2013-06-29 23:30:00	28.357	28.357
2013-06-29 23:45:00	28.357	28.357
2013-06-30	28.357	28.357
2013-06-30 00:15:00	28.357	28.357
2013-06-30 00:30:00	28.357	28.357
2013-06-30 00:45:00	28.357	28.357
2013-06-30 01:00:00	28.357	28.258
2013-06-30 01:15:00	28.357	28.258
2013-06-30 01:30:00	28.258	28.258
2013-06-30 01:45:00	28.258	28.258
2013-06-30 02:00:00	28.258	28.258
2013-06-30 02:15:00	28.258	28.258
2013-06-30 02:30:00	28.258	28.258
2013-06-30 02:45:00	28.258	28.258
2013-06-30 03:00:00	28.258	28.258
2013-06-30 03:15:00	28.258	28.258
2013-06-30 03:30:00	28.258	28.159
2013-06-30 03:45:00	28.258	28.159
2013-06-30 04:00:00	28.258	28.258
2013-06-30 04:15:00	28.258	28.258
2013-06-30 04:30:00	28.258	28.159
2013-06-30 04:45:00	28.258	28.159
2013-06-30 05:00:00	28.258	28.159
2013-06-30 05:15:00	28.159	28.159
2013-06-30 05:30:00	28.159	28.159
2013-06-30 05:45:00	28.159	28.159
2013-06-30 06:00:00	28.159	28.159
2013-06-30 06:15:00	28.159	28.159
2013-06-30 06:30:00	28.258	28.159
2013-06-30 06:45:00	28.258	28.159
2013-06-30 07:00:00	28.159	28.159
2013-06-30 07:15:00	28.357	28.258
2013-06-30 07:30:00	28.357	28.258
2013-06-30 07:45:00	28.258	28.159
2013-06-30 08:00:00	28.258	28.159
2013-06-30 08:15:00	28.258	28.159
2013-06-30 08:30:00	28.258	28.159
2013-06-30 08:45:00	28.258	28.258
2013-06-30 09:00:00	28.357	28.258
2013-06-30 09:15:00	28.357	28.258
2013-06-30 09:30:00	28.456	28.258
2013-06-30 09:45:00	28.456	28.258
2013-06-30 10:00:00	28.555	28.357
2013-06-30 10:15:00	29.053	28.555
2013-06-30 10:30:00	29.053	28.555
2013-06-30 10:45:00	29.152	28.655
2013-06-30 11:00:00	28.953	28.456
2013-06-30 11:15:00	29.252	28.655
2013-06-30 11:30:00	29.252	28.655
2013-06-30 11:45:00	29.452	28.754
2013-06-30 12:00:00	29.452	28.754
2013-06-30 12:15:00	28.754	28.456
2013-06-30 12:30:00	28.655	28.357
2013-06-30 12:45:00	28.655	28.357
2013-06-30 13:00:00	29.252	28.754
2013-06-30 13:15:00	28.953	28.555
2013-06-30 13:30:00	28.754	28.456
2013-06-30 13:45:00	28.853	28.456
2013-06-30 14:00:00	28.853	28.555
2013-06-30 14:15:00	28.853	28.555
2013-06-30 14:30:00	29.352	28.754
2013-06-30 14:45:00	28.754	28.456
2013-06-30 15:00:00	28.754	28.456
2013-06-30 15:15:00	29.053	28.655
2013-06-30 15:30:00	28.853	28.555
2013-06-30 15:45:00	28.655	28.456
2013-06-30 16:00:00	28.655	28.456
2013-06-30 16:15:00	28.655	28.456
2013-06-30 16:30:00	28.754	28.456
2013-06-30 16:45:00	28.754	28.456
2013-06-30 17:00:00	28.754	28.456
2013-06-30 17:15:00	28.555	28.456
2013-06-30 17:30:00	28.555	28.456
2013-06-30 17:45:00	28.555	28.357
2013-06-30 18:00:00	28.456	28.357
2013-06-30 18:15:00	28.456	28.357
2013-06-30 18:30:00	28.456	28.357
2013-06-30 18:45:00	28.357	28.357
2013-06-30 19:00:00	28.357	28.357
2013-06-30 19:15:00	28.357	28.357
2013-06-30 19:30:00	28.357	28.357
2013-06-30 19:45:00	28.357	28.357
2013-06-30 20:00:00	28.357	28.357
2013-06-30 20:15:00	28.357	28.258
2013-06-30 20:30:00	28.357	28.258
2013-06-30 20:45:00	28.357	28.258
2013-06-30 21:00:00	28.357	28.258
2013-06-30 21:15:00	28.357	28.258
2013-06-30 21:30:00	28.357	28.258
2013-06-30 21:45:00	28.258	28.258
2013-06-30 22:00:00	28.258	28.258
2013-06-30 22:15:00	28.258	28.258
2013-06-30 22:30:00	28.258	28.258
2013-06-30 22:45:00	28.258	28.258
2013-06-30 23:00:00	28.258	28.258
2013-06-30 23:15:00	28.258	28.258
2013-06-30 23:30:00	28.258	28.258
2013-06-30 23:45:00	28.258	28.258
2013-07-01	28.258	28.258
2013-07-01 00:15:00	28.258	28.258
2013-07-01 00:30:00	28.258	28.258
2013-07-01 00:45:00	28.258	28.258
2013-07-01 01:00:00	28.258	28.258
2013-07-01 01:15:00	28.258	28.258
2013-07-01 01:30:00	28.258	28.258
2013-07-01 01:45:00	28.258	28.258
2013-07-01 02:00:00	28.258	28.258
2013-07-01 02:15:00	28.258	28.159
2013-07-01 02:30:00	28.258	28.159
2013-07-01 02:45:00	28.159	28.159
2013-07-01 03:00:00	28.159	28.159
2013-07-01 03:15:00	28.159	28.159
2013-07-01 03:30:00	28.159	28.159
2013-07-01 03:45:00	28.159	28.159
2013-07-01 04:00:00	28.159	28.159
2013-07-01 04:15:00	28.159	28.159
2013-07-01 04:30:00	28.159	28.159
2013-07-01 04:45:00	28.159	28.06
2013-07-01 05:00:00	28.159	28.06
2013-07-01 05:15:00	28.06	28.06
2013-07-01 05:30:00	28.06	28.06
2013-07-01 05:45:00	28.06	28.06
2013-07-01 06:00:00	28.06	28.06
2013-07-01 06:15:00	28.159	28.06
2013-07-01 06:30:00	28.159	28.06
2013-07-01 06:45:00	28.159	28.06
2013-07-01 07:00:00	28.159	28.06
2013-07-01 07:15:00	28.258	28.159
2013-07-01 07:30:00	28.456	28.258
2013-07-01 07:45:00	28.357	28.159
2013-07-01 08:00:00	28.456	28.258
2013-07-01 08:15:00	28.357	28.258
2013-07-01 08:30:00	28.555	28.357
2013-07-01 08:45:00	28.655	28.357
2013-07-01 09:00:00	28.655	28.357
2013-07-01 09:15:00	28.754	28.456
2013-07-01 09:30:00	28.853	28.456
2013-07-01 09:45:00	28.953	28.456
2013-07-01 10:00:00	28.953	28.555
2013-07-01 10:15:00	29.053	28.555
2013-07-01 10:30:00	29.053	28.555
2013-07-01 10:45:00	29.152	28.655
2013-07-01 11:00:00	29.252	28.655
2013-07-01 11:15:00	29.252	28.655
2013-07-01 11:30:00	28.853	28.456
2013-07-01 11:45:00	28.655	28.357
2013-07-01 12:00:00	28.754	28.357
2013-07-01 12:15:00	29.252	28.655
2013-07-01 12:30:00	28.655	28.357
2013-07-01 12:45:00	28.555	28.357
2013-07-01 13:00:00	28.456	28.357
2013-07-01 13:15:00	28.456	28.357
2013-07-01 13:30:00	28.456	28.357
2013-07-01 13:45:00	28.456	28.357
2013-07-01 14:00:00	28.456	28.357
2013-07-01 14:15:00	28.456	28.357
2013-07-01 14:30:00	28.555	28.357
2013-07-01 14:45:00	28.555	28.357
2013-07-01 15:00:00	28.655	28.456
2013-07-01 15:15:00	28.853	28.456
2013-07-01 15:30:00	28.953	28.555
2013-07-01 15:45:00	28.953	28.555
2013-07-01 16:00:00	28.754	28.456
2013-07-01 16:15:00	28.555	28.357
2013-07-01 16:30:00	28.555	28.357
2013-07-01 16:45:00	28.456	28.357
2013-07-01 17:00:00	28.456	28.357
2013-07-01 17:15:00	28.456	28.357
2013-07-01 17:30:00	28.456	28.357
2013-07-01 17:45:00	28.357	28.357
2013-07-01 18:00:00	28.357	28.258
2013-07-01 18:15:00	28.357	28.357
2013-07-01 18:30:00	28.357	28.258
2013-07-01 18:45:00	28.258	28.258
2013-07-01 19:00:00	28.258	28.258
2013-07-01 19:15:00	28.258	28.258
2013-07-01 19:30:00	28.258	28.258
2013-07-01 19:45:00	28.258	28.258
2013-07-01 20:00:00	28.258	28.258
2013-07-01 20:15:00	28.258	28.258
2013-07-01 20:30:00	28.258	28.258
2013-07-01 20:45:00	28.258	28.258
2013-07-01 21:00:00	28.258	28.258
2013-07-01 21:15:00	28.258	28.258
2013-07-01 21:30:00	28.258	28.258
2013-07-01 21:45:00	28.258	28.258
2013-07-01 22:00:00	28.258	28.258
2013-07-01 22:15:00	28.258	28.258
2013-07-01 22:30:00	28.258	28.159
2013-07-01 22:45:00	28.258	28.258
2013-07-01 23:00:00	28.258	28.258
2013-07-01 23:15:00	28.258	28.258
2013-07-01 23:30:00	28.258	28.258
2013-07-01 23:45:00	28.258	28.258
2013-07-02	28.258	28.258
2013-07-02 00:15:00	28.258	28.258
2013-07-02 00:30:00	28.258	28.258
2013-07-02 00:45:00	28.258	28.258
2013-07-02 01:00:00	28.258	28.258
2013-07-02 01:15:00	28.258	28.258
2013-07-02 01:30:00	28.258	28.258
2013-07-02 01:45:00	28.258	28.159
2013-07-02 02:00:00	28.258	28.159
2013-07-02 02:15:00	28.258	28.258
2013-07-02 02:30:00	28.258	28.159
2013-07-02 02:45:00	28.258	28.159
2013-07-02 03:00:00	28.159	28.159
2013-07-02 03:15:00	28.159	28.06
2013-07-02 03:30:00	28.159	28.159
2013-07-02 03:45:00	28.159	28.159
2013-07-02 04:00:00	28.159	28.159
2013-07-02 04:15:00	28.159	28.159
2013-07-02 04:30:00	28.159	28.159
2013-07-02 04:45:00	28.159	28.159
2013-07-02 05:00:00	28.159	28.159
2013-07-02 05:15:00	28.06	28.06
2013-07-02 05:30:00	28.06	28.06
2013-07-02 05:45:00	28.06	28.06
2013-07-02 06:00:00	28.159	28.06
2013-07-02 06:15:00	28.159	28.06
2013-07-02 06:30:00	28.159	28.06
2013-07-02 06:45:00	28.159	28.06
2013-07-02 07:00:00	28.159	28.159
2013-07-02 07:15:00	28.258	28.159
2013-07-02 07:30:00	28.258	28.159
2013-07-02 07:45:00	28.258	28.159
2013-07-02 08:00:00	28.258	28.159
2013-07-02 08:15:00	28.357	28.258
2013-07-02 08:30:00	28.357	28.159
2013-07-02 08:45:00	28.555	28.357
2013-07-02 09:00:00	28.655	28.357
2013-07-02 09:15:00	28.655	28.456
2013-07-02 09:30:00	28.357	28.159
2013-07-02 09:45:00	28.357	28.258
2013-07-02 10:00:00	28.456	28.258
2013-07-02 10:15:00	28.853	28.555
2013-07-02 10:30:00	28.555	28.357
2013-07-02 10:45:00	28.853	28.555
2013-07-02 11:00:00	28.853	28.555
2013-07-02 11:15:00	29.053	28.655
2013-07-02 11:30:00	29.053	28.655
2013-07-02 11:45:00	28.853	28.456
2013-07-02 12:00:00	28.754	28.456
2013-07-02 12:15:00	29.152	28.754
2013-07-02 12:30:00	28.953	28.555
2013-07-02 12:45:00	29.252	28.754
2013-07-02 13:00:00	29.053	28.655
2013-07-02 13:15:00	29.152	28.655
2013-07-02 13:30:00	28.953	28.555
2013-07-02 13:45:00	29.053	28.555
2013-07-02 14:00:00	29.252	28.754
2013-07-02 14:15:00	29.053	28.655
2013-07-02 14:30:00	28.853	28.555
2013-07-02 14:45:00	29.053	28.655
2013-07-02 15:00:00	29.152	28.655
2013-07-02 15:15:00	28.953	28.555
2013-07-02 15:30:00	28.953	28.555
2013-07-02 15:45:00	29.053	28.655
2013-07-02 16:00:00	28.853	28.555
2013-07-02 16:15:00	28.655	28.456
2013-07-02 16:30:00	28.853	28.555
2013-07-02 16:45:00	28.555	28.456
2013-07-02 17:00:00	28.456	28.456
2013-07-02 17:15:00	28.456	28.456
2013-07-02 17:30:00	28.456	28.357
2013-07-02 17:45:00	28.456	28.357
2013-07-02 18:00:00	28.456	28.357
2013-07-02 18:15:00	28.456	28.357
2013-07-02 18:30:00	28.357	28.357
2013-07-02 18:45:00	28.357	28.357
2013-07-02 19:00:00	28.357	28.258
2013-07-02 19:15:00	28.258	28.258
2013-07-02 19:30:00	28.357	28.258
2013-07-02 19:45:00	28.258	28.258
2013-07-02 20:00:00	28.258	28.258
2013-07-02 20:15:00	28.258	28.258
2013-07-02 20:30:00	28.258	28.258
2013-07-02 20:45:00	28.258	28.258
2013-07-02 21:00:00	28.258	28.258
2013-07-02 21:15:00	28.258	28.258
2013-07-02 21:30:00	28.258	28.258
2013-07-02 21:45:00	28.258	28.258
2013-07-02 22:00:00	28.258	28.258
2013-07-02 22:15:00	28.258	28.258
2013-07-02 22:30:00	28.258	28.258
2013-07-02 22:45:00	28.258	28.258
2013-07-02 23:00:00	28.258	28.159
2013-07-02 23:15:00	28.258	28.159
2013-07-02 23:30:00	28.258	28.159
2013-07-02 23:45:00	28.258	28.159
2013-07-03	28.258	28.159
2013-07-03 00:15:00	28.258	28.159
2013-07-03 00:30:00	28.159	28.159
2013-07-03 00:45:00	28.258	28.159
2013-07-03 01:00:00	28.159	28.159
2013-07-03 01:15:00	28.159	28.159
2013-07-03 01:30:00	28.159	28.159
2013-07-03 01:45:00	28.159	28.159
2013-07-03 02:00:00	28.159	28.159
2013-07-03 02:15:00	28.159	28.159
2013-07-03 02:30:00	28.159	28.159
2013-07-03 02:45:00	28.159	28.159
2013-07-03 03:00:00	28.159	28.159
2013-07-03 03:15:00	28.159	28.159
2013-07-03 03:30:00	28.159	28.159
2013-07-03 03:45:00	28.06	28.06
2013-07-03 04:00:00	28.06	28.06
2013-07-03 04:15:00	28.06	28.06
2013-07-03 04:30:00	28.06	28.06
2013-07-03 04:45:00	28.06	28.06
2013-07-03 05:00:00	28.06	28.06
2013-07-03 05:15:00	28.06	28.06
2013-07-03 05:30:00	28.06	28.06
2013-07-03 05:45:00	28.159	28.06
2013-07-03 06:00:00	28.159	28.06
2013-07-03 06:15:00	28.159	28.06
2013-07-03 06:30:00	28.159	28.06
2013-07-03 06:45:00	28.159	28.06
2013-07-03 07:00:00	28.159	28.06
2013-07-03 07:15:00	28.159	28.06
2013-07-03 07:30:00	28.159	28.06
2013-07-03 07:45:00	28.258	28.06
2013-07-03 08:00:00	28.258	28.159
2013-07-03 08:15:00	28.258	28.159
2013-07-03 08:30:00	28.357	28.159
2013-07-03 08:45:00	28.456	28.258
2013-07-03 09:00:00	28.555	28.357
2013-07-03 09:15:00	28.555	28.258
2013-07-03 09:30:00	28.357	28.159
2013-07-03 09:45:00	28.357	28.159
2013-07-03 10:00:00	28.258	28.159
2013-07-03 10:15:00	28.357	28.258
2013-07-03 10:30:00	28.853	28.555
2013-07-03 10:45:00	28.754	28.456
2013-07-03 11:00:00	28.953	28.555
2013-07-03 11:15:00	28.953	28.555
2013-07-03 11:30:00	28.953	28.555
2013-07-03 11:45:00	29.053	28.555
2013-07-03 12:00:00	29.053	28.655
2013-07-03 12:15:00	29.053	28.655
2013-07-03 12:30:00	29.152	28.655
2013-07-03 12:45:00	29.152	28.655
2013-07-03 13:00:00	29.252	28.655
2013-07-03 13:15:00	29.152	28.655
2013-07-03 13:30:00	29.152	28.655
2013-07-03 13:45:00	29.252	28.655
2013-07-03 14:00:00	29.252	28.655
2013-07-03 14:15:00	29.252	28.655
2013-07-03 14:30:00	29.152	28.555
2013-07-03 14:45:00	29.252	28.555
2013-07-03 15:00:00	29.152	28.555
2013-07-03 15:15:00	29.152	28.555
2013-07-03 15:30:00	29.053	28.555
2013-07-03 15:45:00	29.053	28.555
2013-07-03 16:00:00	28.953	28.555
2013-07-03 16:15:00	29.053	28.555
2013-07-03 16:30:00	29.053	28.456
2013-07-03 16:45:00	28.754	28.357
2013-07-03 17:00:00	28.754	28.357
2013-07-03 17:15:00	28.655	28.357
2013-07-03 17:30:00	28.655	28.357
2013-07-03 17:45:00	28.555	28.357
2013-07-03 18:00:00	28.555	28.357
2013-07-03 18:15:00	28.555	28.357
2013-07-03 18:30:00	28.456	28.357
2013-07-03 18:45:00	28.456	28.357
2013-07-03 19:00:00	28.357	28.357
2013-07-03 19:15:00	28.357	28.357
2013-07-03 19:30:00	28.357	28.357
2013-07-03 19:45:00	28.357	28.357
2013-07-03 20:00:00	28.357	28.357
2013-07-03 20:15:00	28.357	28.357
2013-07-03 20:30:00	28.357	28.357
2013-07-03 20:45:00	28.357	28.357
2013-07-03 21:00:00	28.357	28.357
2013-07-03 21:15:00	28.357	28.258
2013-07-03 21:30:00	28.357	28.258
2013-07-03 21:45:00	28.357	28.357
2013-07-03 22:00:00	28.357	28.357
2013-07-03 22:15:00	28.357	28.258
2013-07-03 22:30:00	28.357	28.258
2013-07-03 22:45:00	28.357	28.258
2013-07-03 23:00:00	28.357	28.258
2013-07-03 23:15:00	28.258	28.159
2013-07-03 23:30:00	28.258	28.258
2013-07-03 23:45:00	28.258	28.159
2013-07-04	28.258	28.159
2013-07-04 00:15:00	28.258	28.159
2013-07-04 00:30:00	28.258	28.159
2013-07-04 00:45:00	28.258	28.258
2013-07-04 01:00:00	28.258	28.159
2013-07-04 01:15:00	28.258	28.159
2013-07-04 01:30:00	28.258	28.258
2013-07-04 01:45:00	28.258	28.258
2013-07-04 02:00:00	28.258	28.258
2013-07-04 02:15:00	28.258	28.258
2013-07-04 02:30:00	28.258	28.258
2013-07-04 02:45:00	28.258	28.258
2013-07-04 03:00:00	28.258	28.258
2013-07-04 03:15:00	28.258	28.258
2013-07-04 03:30:00	28.258	28.258
2013-07-04 03:45:00	28.258	28.258
2013-07-04 04:00:00	28.258	28.258
2013-07-04 04:15:00	28.258	28.258
2013-07-04 04:30:00	28.258	28.258
2013-07-04 04:45:00	28.258	28.258
2013-07-04 05:00:00	28.258	28.159
2013-07-04 05:15:00	28.159	28.159
2013-07-04 05:30:00	28.159	28.159
2013-07-04 05:45:00	28.159	28.159
2013-07-04 06:00:00	28.159	28.159
2013-07-04 06:15:00	28.159	28.159
2013-07-04 06:30:00	28.258	28.159
2013-07-04 06:45:00	28.258	28.159
2013-07-04 07:00:00	28.258	28.258
2013-07-04 07:15:00	28.258	28.159
2013-07-04 07:30:00	28.357	28.258
2013-07-04 07:45:00	28.357	28.258
2013-07-04 08:00:00	28.456	28.258
2013-07-04 08:15:00	28.456	28.357
2013-07-04 08:30:00	28.456	28.357
2013-07-04 08:45:00	28.555	28.357
2013-07-04 09:00:00	28.655	28.456
2013-07-04 09:15:00	28.555	28.357
2013-07-04 09:30:00	28.853	28.555
2013-07-04 09:45:00	28.754	28.555
2013-07-04 10:00:00	28.853	28.555
2013-07-04 10:15:00	28.953	28.655
2013-07-04 10:30:00	28.953	28.655
2013-07-04 10:45:00	29.053	28.655
2013-07-04 11:00:00	29.152	28.655
2013-07-04 11:15:00	29.152	28.754
2013-07-04 11:30:00	29.252	28.754
2013-07-04 11:45:00	29.252	28.754
2013-07-04 12:00:00	29.252	28.754
2013-07-04 12:15:00	29.252	28.754
2013-07-04 12:30:00	29.352	28.754
2013-07-04 12:45:00	29.252	28.754
2013-07-04 13:00:00	29.352	28.853
2013-07-04 13:15:00	29.252	28.853
2013-07-04 13:30:00	29.352	28.754
2013-07-04 13:45:00	29.352	28.853
2013-07-04 14:00:00	29.352	28.754
2013-07-04 14:15:00	29.352	28.754
2013-07-04 14:30:00	29.252	28.754
2013-07-04 14:45:00	29.252	28.655
2013-07-04 15:00:00	29.252	28.655
2013-07-04 15:15:00	29.252	28.655
2013-07-04 15:30:00	29.152	28.655
2013-07-04 15:45:00	29.152	28.655
2013-07-04 16:00:00	29.053	28.655
2013-07-04 16:15:00	28.754	28.555
2013-07-04 16:30:00	28.754	28.555
2013-07-04 16:45:00	28.853	28.655
2013-07-04 17:00:00	28.754	28.555
2013-07-04 17:15:00	28.655	28.555
2013-07-04 17:30:00	28.754	28.655
2013-07-04 17:45:00	28.754	28.555
2013-07-04 18:00:00	28.754	28.555
2013-07-04 18:15:00	28.655	28.555
2013-07-04 18:30:00	28.555	28.555
2013-07-04 18:45:00	28.555	28.555
2013-07-04 19:00:00	28.555	28.555
2013-07-04 19:15:00	28.555	28.555
2013-07-04 19:30:00	28.555	28.456
2013-07-04 19:45:00	28.555	28.456
2013-07-04 20:00:00	28.555	28.456
2013-07-04 20:15:00	28.456	28.456
2013-07-04 20:30:00	28.456	28.456
2013-07-04 20:45:00	28.456	28.456
2013-07-04 21:00:00	28.456	28.456
2013-07-04 21:15:00	28.456	28.456
2013-07-04 21:30:00	28.456	28.456
2013-07-04 21:45:00	28.456	28.456
2013-07-04 22:00:00	28.456	28.456
2013-07-04 22:15:00	28.456	28.456
2013-07-04 22:30:00	28.456	28.456
2013-07-04 22:45:00	28.456	28.456
2013-07-04 23:00:00	28.456	28.456
2013-07-04 23:15:00	28.456	28.456
2013-07-04 23:30:00	28.456	28.456
2013-07-04 23:45:00	28.456	28.456
2013-07-05	28.456	28.456
2013-07-05 00:15:00	28.456	28.456
2013-07-05 00:30:00	28.456	28.456
2013-07-05 00:45:00	28.456	28.456
2013-07-05 01:00:00	28.456	28.456
2013-07-05 01:15:00	28.456	28.456
2013-07-05 01:30:00	28.456	28.456
2013-07-05 01:45:00	28.456	28.456
2013-07-05 02:00:00	28.456	28.456
2013-07-05 02:15:00	28.456	28.456
2013-07-05 02:30:00	28.456	28.357
2013-07-05 02:45:00	28.456	28.357
2013-07-05 03:00:00	28.456	28.357
2013-07-05 03:15:00	28.357	28.357
2013-07-05 03:30:00	28.357	28.357
2013-07-05 03:45:00	28.357	28.357
2013-07-05 04:00:00	28.357	28.357
2013-07-05 04:15:00	28.357	28.357
2013-07-05 04:30:00	28.357	28.357
2013-07-05 04:45:00	28.357	28.357
2013-07-05 05:00:00	28.357	28.357
2013-07-05 05:15:00	28.357	28.357
2013-07-05 05:30:00	28.357	28.357
2013-07-05 05:45:00	28.357	28.258
2013-07-05 06:00:00	28.357	28.258
2013-07-05 06:15:00	28.357	28.258
2013-07-05 06:30:00	28.357	28.258
2013-07-05 06:45:00	28.357	28.258
2013-07-05 07:00:00	28.456	28.357
2013-07-05 07:15:00	28.456	28.357
2013-07-05 07:30:00	28.555	28.357
2013-07-05 07:45:00	28.555	28.357
2013-07-05 08:00:00	28.655	28.456
2013-07-05 08:15:00	28.655	28.456
2013-07-05 08:30:00	28.754	28.456
2013-07-05 08:45:00	28.754	28.456
2013-07-05 09:00:00	28.853	28.555
2013-07-05 09:15:00	28.853	28.555
2013-07-05 09:30:00	28.953	28.655
2013-07-05 09:45:00	29.053	28.655
2013-07-05 10:00:00	28.953	28.555
2013-07-05 10:15:00	29.053	28.655
2013-07-05 10:30:00	29.152	28.754
2013-07-05 10:45:00	29.252	28.853
2013-07-05 11:00:00	29.252	28.853
2013-07-05 11:15:00	29.352	28.953
2013-07-05 11:30:00	29.452	28.953
2013-07-05 11:45:00	29.452	28.953
2013-07-05 12:00:00	29.552	28.953
2013-07-05 12:15:00	29.552	28.953
2013-07-05 12:30:00	29.552	28.953
2013-07-05 12:45:00	29.652	28.953
2013-07-05 13:00:00	29.652	28.953
2013-07-05 13:15:00	29.652	28.953
2013-07-05 13:30:00	29.252	28.853
2013-07-05 13:45:00	29.452	28.853
2013-07-05 14:00:00	29.652	28.953
2013-07-05 14:15:00	29.452	28.853
2013-07-05 14:30:00	29.552	28.953
2013-07-05 14:45:00	29.452	28.853
2013-07-05 15:00:00	29.352	28.853
2013-07-05 15:15:00	29.452	28.853
2013-07-05 15:30:00	29.352	28.853
2013-07-05 15:45:00	29.252	28.853
2013-07-05 16:00:00	29.252	28.754
2013-07-05 16:15:00	29.152	28.754
2013-07-05 16:30:00	29.053	28.754
2013-07-05 16:45:00	28.953	28.754
2013-07-05 17:00:00	28.953	28.754
2013-07-05 17:15:00	28.953	28.754
2013-07-05 17:30:00	28.853	28.754
2013-07-05 17:45:00	28.853	28.754
2013-07-05 18:00:00	28.754	28.754
2013-07-05 18:15:00	28.754	28.655
2013-07-05 18:30:00	28.655	28.655
2013-07-05 18:45:00	28.655	28.655
2013-07-05 19:00:00	28.655	28.655
2013-07-05 19:15:00	28.655	28.555
2013-07-05 19:30:00	28.655	28.555
2013-07-05 19:45:00	28.655	28.555
2013-07-05 20:00:00	28.555	28.555
2013-07-05 20:15:00	28.555	28.555
2013-07-05 20:30:00	28.555	28.555
2013-07-05 20:45:00	28.555	28.555
2013-07-05 21:00:00	28.555	28.555
2013-07-05 21:15:00	28.555	28.555
2013-07-05 21:30:00	28.555	28.456
2013-07-05 21:45:00	28.555	28.456
2013-07-05 22:00:00	28.555	28.456
2013-07-05 22:15:00	28.555	28.456
2013-07-05 22:30:00	28.555	28.456
2013-07-05 22:45:00	28.456	28.456
2013-07-05 23:00:00	28.456	28.456
2013-07-05 23:15:00	28.456	28.456
2013-07-05 23:30:00	28.456	28.456
2013-07-05 23:45:00	28.456	28.456
2013-07-06	28.456	28.456
2013-07-06 00:15:00	28.456	28.456
2013-07-06 00:30:00	28.456	28.456
2013-07-06 00:45:00	28.456	28.456
2013-07-06 01:00:00	28.456	28.456
2013-07-06 01:15:00	28.456	28.456
2013-07-06 01:30:00	28.456	28.456
2013-07-06 01:45:00	28.456	28.456
2013-07-06 02:00:00	28.456	28.456
2013-07-06 02:15:00	28.456	28.456
2013-07-06 02:30:00	28.456	28.456
2013-07-06 02:45:00	28.456	28.456
2013-07-06 03:00:00	28.456	28.456
2013-07-06 03:15:00	28.456	28.456
2013-07-06 03:30:00	28.456	28.456
2013-07-06 03:45:00	28.456	28.456
2013-07-06 04:00:00	28.456	28.456
2013-07-06 04:15:00	28.456	28.456
2013-07-06 04:30:00	28.456	28.456
2013-07-06 04:45:00	28.456	28.456
2013-07-06 05:00:00	28.456	28.357
2013-07-06 05:15:00	28.456	28.357
2013-07-06 05:30:00	28.456	28.357
2013-07-06 05:45:00	28.456	28.357
2013-07-06 06:00:00	28.456	28.357
2013-07-06 06:15:00	28.456	28.357
2013-07-06 06:30:00	28.456	28.357
2013-07-06 06:45:00	28.456	28.357
2013-07-06 07:00:00	28.456	28.357
2013-07-06 07:15:00	28.456	28.357
2013-07-06 07:30:00	28.456	28.357
2013-07-06 07:45:00	28.655	28.357
2013-07-06 08:00:00	28.655	28.456
2013-07-06 08:15:00	28.655	28.456
2013-07-06 08:30:00	28.754	28.555
2013-07-06 08:45:00	28.754	28.456
2013-07-06 09:00:00	28.853	28.555
2013-07-06 09:15:00	29.152	28.655
2013-07-06 09:30:00	29.053	28.655
2013-07-06 09:45:00	29.053	28.655
2013-07-06 10:00:00	28.853	28.754
2013-07-06 10:15:00	29.252	28.853
2013-07-06 10:30:00	29.352	28.853
2013-07-06 10:45:00	29.352	28.853
2013-07-06 11:00:00	29.452	28.953
2013-07-06 11:15:00	29.452	28.953
2013-07-06 11:30:00	29.452	28.953
2013-07-06 11:45:00	29.552	28.953
2013-07-06 12:00:00	29.552	28.953
2013-07-06 12:15:00	29.552	29.053
2013-07-06 12:30:00	29.552	28.953
2013-07-06 12:45:00	29.652	29.053
2013-07-06 13:00:00	29.452	28.853
2013-07-06 13:15:00	29.053	28.754
2013-07-06 13:30:00	28.853	28.655
2013-07-06 13:45:00	29.252	28.853
2013-07-06 14:00:00	28.853	28.655
2013-07-06 14:15:00	29.352	28.953
2013-07-06 14:30:00	29.352	28.953
2013-07-06 14:45:00	29.352	28.853
2013-07-06 15:00:00	29.252	28.853
2013-07-06 15:15:00	29.152	28.853
2013-07-06 15:30:00	29.152	28.754
2013-07-06 15:45:00	28.754	28.655
2013-07-06 16:00:00	28.754	28.555
2013-07-06 16:15:00	28.655	28.555
2013-07-06 16:30:00	28.655	28.555
2013-07-06 16:45:00	28.655	28.555
2013-07-06 17:00:00	28.655	28.555
2013-07-06 17:15:00	28.655	28.555
2013-07-06 17:30:00	28.655	28.555
2013-07-06 17:45:00	28.655	28.555
2013-07-06 18:00:00	28.655	28.555
2013-07-06 18:15:00	28.555	28.555
2013-07-06 18:30:00	28.555	28.555
2013-07-06 18:45:00	28.555	28.555
2013-07-06 19:00:00	28.555	28.555
2013-07-06 19:15:00	28.555	28.456
2013-07-06 19:30:00	28.456	28.456
2013-07-06 19:45:00	28.456	28.456
2013-07-06 20:00:00	28.555	28.456
2013-07-06 20:15:00	28.555	28.456
2013-07-06 20:30:00	28.555	28.456
2013-07-06 20:45:00	28.555	28.456
2013-07-06 21:00:00	28.555	28.456
2013-07-06 21:15:00	28.456	28.456
2013-07-06 21:30:00	28.456	28.456
2013-07-06 21:45:00	28.456	28.456
2013-07-06 22:00:00	28.456	28.456
2013-07-06 22:15:00	28.456	28.456
2013-07-06 22:30:00	28.456	28.456
2013-07-06 22:45:00	28.456	28.456
2013-07-06 23:00:00	28.456	28.456
2013-07-06 23:15:00	28.357	28.456
2013-07-06 23:30:00	28.357	28.456
2013-07-06 23:45:00	28.357	28.357
2013-07-07	28.357	28.456
2013-07-07 00:15:00	28.357	28.456
2013-07-07 00:30:00	28.357	28.456
2013-07-07 00:45:00	28.357	28.456
2013-07-07 01:00:00	28.357	28.456
2013-07-07 01:15:00	28.357	28.456
2013-07-07 01:30:00	28.357	28.357
2013-07-07 01:45:00	28.357	28.357
2013-07-07 02:00:00	28.357	28.357
2013-07-07 02:15:00	28.357	28.357
2013-07-07 02:30:00	28.357	28.357
2013-07-07 02:45:00	28.357	28.357
2013-07-07 03:00:00	28.357	28.357
2013-07-07 03:15:00	28.357	28.357
2013-07-07 03:30:00	28.357	28.357
2013-07-07 03:45:00	28.357	28.357
2013-07-07 04:00:00	28.357	28.357
2013-07-07 04:15:00	28.456	28.357
2013-07-07 04:30:00	28.456	28.357
2013-07-07 04:45:00	28.456	28.456
2013-07-07 05:00:00	28.456	28.357
2013-07-07 05:15:00	28.456	28.357
2013-07-07 05:30:00	28.456	28.357
2013-07-07 05:45:00	28.456	28.357
2013-07-07 06:00:00	28.456	28.357
2013-07-07 06:15:00	28.456	28.456
2013-07-07 06:30:00	28.456	28.357
2013-07-07 06:45:00	28.456	28.357
2013-07-07 07:00:00	28.456	28.357
2013-07-07 07:15:00	28.555	28.456
2013-07-07 07:30:00	28.555	28.456
2013-07-07 07:45:00	28.655	28.456
2013-07-07 08:00:00	28.655	28.456
2013-07-07 08:15:00	28.655	28.456
2013-07-07 08:30:00	28.754	28.555
2013-07-07 08:45:00	28.953	28.655
2013-07-07 09:00:00	28.953	28.555
2013-07-07 09:15:00	28.953	28.655
2013-07-07 09:30:00	29.053	28.655
2013-07-07 09:45:00	29.053	28.655
2013-07-07 10:00:00	29.252	28.754
2013-07-07 10:15:00	29.252	28.853
2013-07-07 10:30:00	29.053	28.754
2013-07-07 10:45:00	29.452	28.953
2013-07-07 11:00:00	29.152	28.754
2013-07-07 11:15:00	29.252	28.754
2013-07-07 11:30:00	29.552	28.953
2013-07-07 11:45:00	29.552	28.953
2013-07-07 12:00:00	29.552	28.953
2013-07-07 12:15:00	29.652	29.053
2013-07-07 12:30:00	29.352	28.853
2013-07-07 12:45:00	29.552	28.953
2013-07-07 13:00:00	29.152	28.754
2013-07-07 13:15:00	29.252	28.754
2013-07-07 13:30:00	29.752	28.953
2013-07-07 13:45:00	29.452	28.853
2013-07-07 14:00:00	29.752	29.053
2013-07-07 14:15:00	29.452	28.853
2013-07-07 14:30:00	29.053	28.754
2013-07-07 14:45:00	29.452	28.853
2013-07-07 15:00:00	29.352	28.853
2013-07-07 15:15:00	29.352	28.853
2013-07-07 15:30:00	29.252	28.853
2013-07-07 15:45:00	29.252	28.853
2013-07-07 16:00:00	28.953	28.754
2013-07-07 16:15:00	28.853	28.754
2013-07-07 16:30:00	28.953	28.754
2013-07-07 16:45:00	28.953	28.754
2013-07-07 17:00:00	28.754	28.754
2013-07-07 17:15:00	28.853	28.754
2013-07-07 17:30:00	28.754	28.754
2013-07-07 17:45:00	28.754	28.754
2013-07-07 18:00:00	28.853	28.754
2013-07-07 18:15:00	28.754	28.754
2013-07-07 18:30:00	28.754	28.655
2013-07-07 18:45:00	28.754	28.655
2013-07-07 19:00:00	28.655	28.655
2013-07-07 19:15:00	28.655	28.655
2013-07-07 19:30:00	28.754	28.655
2013-07-07 19:45:00	28.655	28.655
2013-07-07 20:00:00	28.655	28.655
2013-07-07 20:15:00	28.655	28.655
2013-07-07 20:30:00	28.655	28.655
2013-07-07 20:45:00	28.655	28.655
2013-07-07 21:00:00	28.655	28.655
2013-07-07 21:15:00	28.655	28.655
2013-07-07 21:30:00	28.555	28.555
2013-07-07 21:45:00	28.655	28.555
2013-07-07 22:00:00	28.655	28.555
2013-07-07 22:15:00	28.555	28.555
2013-07-07 22:30:00	28.555	28.555
2013-07-07 22:45:00	28.555	28.555
2013-07-07 23:00:00	28.555	28.555
2013-07-07 23:15:00	28.555	28.555
2013-07-07 23:30:00	28.555	28.555
2013-07-07 23:45:00	28.555	28.555
2013-07-08	28.555	28.555
2013-07-08 00:15:00	28.555	28.555
2013-07-08 00:30:00	28.555	28.555
2013-07-08 00:45:00	28.555	28.555
2013-07-08 01:00:00	28.555	28.555
2013-07-08 01:15:00	28.555	28.555
2013-07-08 01:30:00	28.555	28.555
2013-07-08 01:45:00	28.555	28.555
2013-07-08 02:00:00	28.555	28.555
2013-07-08 02:15:00	28.555	28.555
2013-07-08 02:30:00	28.555	28.555
2013-07-08 02:45:00	28.555	28.555
2013-07-08 03:00:00	28.555	28.555
2013-07-08 03:15:00	28.555	28.555
2013-07-08 03:30:00	28.555	28.555
2013-07-08 03:45:00	28.555	28.555
2013-07-08 04:00:00	28.555	28.555
2013-07-08 04:15:00	28.555	28.555
2013-07-08 04:30:00	28.555	28.555
2013-07-08 04:45:00	28.555	28.555
2013-07-08 05:00:00	28.555	28.555
2013-07-08 05:15:00	28.555	28.555
2013-07-08 05:30:00	28.555	28.555
2013-07-08 05:45:00	28.555	28.555
2013-07-08 06:00:00	28.555	28.555
2013-07-08 06:15:00	28.555	28.555
2013-07-08 06:30:00	28.655	28.555
2013-07-08 06:45:00	28.655	28.555
2013-07-08 07:00:00	28.754	28.555
2013-07-08 07:15:00	28.754	28.555
2013-07-08 07:30:00	28.754	28.655
2013-07-08 07:45:00	28.853	28.655
2013-07-08 08:00:00	28.853	28.655
2013-07-08 08:15:00	28.953	28.655
2013-07-08 08:30:00	28.953	28.655
2013-07-08 08:45:00	28.953	28.655
2013-07-08 09:00:00	29.053	28.754
2013-07-08 09:15:00	29.152	28.754
2013-07-08 09:30:00	29.152	28.754
2013-07-08 09:45:00	29.252	28.853
2013-07-08 10:00:00	29.352	28.853
2013-07-08 10:15:00	29.352	28.953
2013-07-08 10:30:00	29.452	28.953
2013-07-08 10:45:00	29.452	28.953
2013-07-08 11:00:00	29.452	28.953
2013-07-08 11:15:00	29.552	29.053
2013-07-08 11:30:00	29.652	29.053
2013-07-08 11:45:00	29.652	29.053
2013-07-08 12:00:00	29.552	29.053
2013-07-08 12:15:00	29.652	29.152
2013-07-08 12:30:00	29.752	29.152
2013-07-08 12:45:00	29.752	29.152
2013-07-08 13:00:00	29.752	29.152
2013-07-08 13:15:00	29.752	29.152
2013-07-08 13:30:00	29.752	29.152
2013-07-08 13:45:00	29.752	29.152
2013-07-08 14:00:00	29.652	29.152
2013-07-08 14:15:00	29.652	29.053
2013-07-08 14:30:00	29.652	29.053
2013-07-08 14:45:00	29.552	29.053
2013-07-08 15:00:00	29.252	28.953
2013-07-08 15:15:00	29.552	29.053
2013-07-08 15:30:00	29.452	29.053
2013-07-08 15:45:00	29.352	28.953
2013-07-08 16:00:00	29.352	28.953
2013-07-08 16:15:00	29.252	28.953
2013-07-08 16:30:00	29.252	28.953
2013-07-08 16:45:00	29.152	28.853
2013-07-08 17:00:00	29.053	28.953
2013-07-08 17:15:00	29.053	28.953
2013-07-08 17:30:00	29.053	28.853
2013-07-08 17:45:00	28.953	28.853
2013-07-08 18:00:00	28.953	28.853
2013-07-08 18:15:00	28.953	28.853
2013-07-08 18:30:00	28.953	28.853
2013-07-08 18:45:00	28.953	28.853
2013-07-08 19:00:00	28.853	28.853
2013-07-08 19:15:00	28.853	28.853
2013-07-08 19:30:00	28.853	28.853
2013-07-08 19:45:00	28.853	28.853
2013-07-08 20:00:00	28.853	28.853
2013-07-08 20:15:00	28.853	28.853
2013-07-08 20:30:00	28.853	28.853
2013-07-08 20:45:00	28.853	28.853
2013-07-08 21:00:00	28.853	28.853
2013-07-08 21:15:00	28.853	28.853
2013-07-08 21:30:00	28.853	28.754
2013-07-08 21:45:00	28.754	28.754
2013-07-08 22:00:00	28.754	28.754
2013-07-08 22:15:00	28.754	28.754
2013-07-08 22:30:00	28.754	28.754
2013-07-08 22:45:00	28.754	28.754
2013-07-08 23:00:00	28.754	28.754
2013-07-08 23:15:00	28.754	28.754
2013-07-08 23:30:00	28.754	28.754
2013-07-08 23:45:00	28.754	28.754
2013-07-09	28.754	28.754
2013-07-09 00:15:00	28.754	28.754
2013-07-09 00:30:00	28.754	28.754
2013-07-09 00:45:00	28.754	28.754
2013-07-09 01:00:00	28.754	28.754
2013-07-09 01:15:00	28.754	28.754
2013-07-09 01:30:00	28.754	28.754
2013-07-09 01:45:00	28.754	28.754
2013-07-09 02:00:00	28.754	28.754
2013-07-09 02:15:00	28.754	28.655
2013-07-09 02:30:00	28.754	28.754
2013-07-09 02:45:00	28.754	28.754
2013-07-09 03:00:00	28.754	28.754
2013-07-09 03:15:00	28.754	28.754
2013-07-09 03:30:00	28.754	28.754
2013-07-09 03:45:00	28.754	28.754
2013-07-09 04:00:00	28.754	28.754
2013-07-09 04:15:00	28.754	28.754
2013-07-09 04:30:00	28.754	28.754
2013-07-09 04:45:00	28.754	28.754
2013-07-09 05:00:00	28.754	28.754
2013-07-09 05:15:00	28.754	28.754
2013-07-09 05:30:00	28.754	28.754
2013-07-09 05:45:00	28.754	28.655
2013-07-09 06:00:00	28.754	28.655
2013-07-09 06:15:00	28.754	28.655
2013-07-09 06:30:00	28.754	28.655
2013-07-09 06:45:00	28.754	28.655
2013-07-09 07:00:00	28.754	28.754
2013-07-09 07:15:00	28.853	28.754
2013-07-09 07:30:00	28.853	28.754
2013-07-09 07:45:00	28.853	28.754
2013-07-09 08:00:00	28.953	28.754
2013-07-09 08:15:00	29.053	28.853
2013-07-09 08:30:00	29.152	28.853
2013-07-09 08:45:00	29.152	28.853
2013-07-09 09:00:00	29.053	28.754
2013-07-09 09:15:00	29.352	28.953
2013-07-09 09:30:00	29.452	28.953
2013-07-09 09:45:00	29.152	28.853
2013-07-09 10:00:00	29.352	28.953
2013-07-09 10:15:00	29.552	29.053
2013-07-09 10:30:00	29.452	29.053
2013-07-09 10:45:00	29.552	29.053
2013-07-09 11:00:00	29.152	28.853
2013-07-09 11:15:00	29.152	28.853
2013-07-09 11:30:00	29.352	28.953
2013-07-09 11:45:00	29.552	29.053
2013-07-09 12:00:00	29.752	29.152
2013-07-09 12:15:00	29.853	29.152
2013-07-09 12:30:00	29.853	29.152
2013-07-09 12:45:00	29.853	29.152
2013-07-09 13:00:00	29.853	29.152
2013-07-09 13:15:00	29.752	29.152
2013-07-09 13:30:00	29.552	29.152
2013-07-09 13:45:00	29.352	28.953
2013-07-09 14:00:00	29.352	28.953
2013-07-09 14:15:00	29.252	28.953
2013-07-09 14:30:00	29.152	28.953
2013-07-09 14:45:00	29.352	29.053
2013-07-09 15:00:00	29.152	28.953
2013-07-09 15:15:00	29.252	29.053
2013-07-09 15:30:00	29.252	28.953
2013-07-09 15:45:00	29.252	28.953
2013-07-09 16:00:00	29.452	29.053
2013-07-09 16:15:00	29.152	28.953
2013-07-09 16:30:00	29.053	28.953
2013-07-09 16:45:00	29.053	28.953
2013-07-09 17:00:00	29.053	28.953
2013-07-09 17:15:00	28.953	28.853
2013-07-09 17:30:00	28.953	28.853
2013-07-09 17:45:00	28.953	28.853
2013-07-09 18:00:00	28.953	28.853
2013-07-09 18:15:00	28.953	28.853
2013-07-09 18:30:00	28.953	28.853
2013-07-09 18:45:00	28.853	28.853
2013-07-09 19:00:00	28.853	28.853
2013-07-09 19:15:00	28.853	28.853
2013-07-09 19:30:00	28.853	28.853
2013-07-09 19:45:00	28.853	28.754
2013-07-09 20:00:00	28.853	28.853
2013-07-09 20:15:00	28.853	28.754
2013-07-09 20:30:00	28.853	28.853
2013-07-09 20:45:00	28.853	28.754
2013-07-09 21:00:00	28.853	28.754
2013-07-09 21:15:00	28.853	28.754
2013-07-09 21:30:00	28.853	28.754
2013-07-09 21:45:00	28.754	28.754
2013-07-09 22:00:00	28.754	28.754
2013-07-09 22:15:00	28.754	28.754
2013-07-09 22:30:00	28.754	28.754
2013-07-09 22:45:00	28.754	28.754
2013-07-09 23:00:00	28.754	28.754
2013-07-09 23:15:00	28.754	28.754
2013-07-09 23:30:00	28.754	28.754
2013-07-09 23:45:00	28.754	28.754
2013-07-10	28.754	28.754
2013-07-10 00:15:00	28.754	28.754
2013-07-10 00:30:00	28.754	28.754
2013-07-10 00:45:00	28.754	28.754
2013-07-10 01:00:00	28.754	28.754
2013-07-10 01:15:00	28.754	28.754
2013-07-10 01:30:00	28.754	28.754
2013-07-10 01:45:00	28.754	28.754
2013-07-10 02:00:00	28.754	28.754
2013-07-10 02:15:00	28.754	28.754
2013-07-10 02:30:00	28.754	28.754
2013-07-10 02:45:00	28.754	28.754
2013-07-10 03:00:00	28.754	28.754
2013-07-10 03:15:00	28.754	28.754
2013-07-10 03:30:00	28.754	28.754
2013-07-10 03:45:00	28.754	28.754
2013-07-10 04:00:00	28.754	28.754
2013-07-10 04:15:00	28.754	28.754
2013-07-10 04:30:00	28.754	28.754
2013-07-10 04:45:00	28.754	28.754
2013-07-10 05:00:00	28.754	28.754
2013-07-10 05:15:00	28.754	28.754
2013-07-10 05:30:00	28.754	28.754
2013-07-10 05:45:00	28.754	28.754
2013-07-10 06:00:00	28.754	28.754
2013-07-10 06:15:00	28.754	28.754
2013-07-10 06:30:00	28.754	28.754
2013-07-10 06:45:00	28.754	28.754
2013-07-10 07:00:00	28.754	28.754
2013-07-10 07:15:00	28.754	28.754
2013-07-10 07:30:00	28.853	28.754
2013-07-10 07:45:00	28.853	28.754
2013-07-10 08:00:00	28.853	28.754
2013-07-10 08:15:00	28.953	28.754
2013-07-10 08:30:00	29.053	28.853
2013-07-10 08:45:00	29.053	28.853
2013-07-10 09:00:00	29.053	28.853
2013-07-10 09:15:00	29.053	28.853
2013-07-10 09:30:00	29.152	28.853
2013-07-10 09:45:00	29.152	28.853
2013-07-10 10:00:00	29.152	28.853
2013-07-10 10:15:00	29.152	28.853
2013-07-10 10:30:00	29.152	28.853
2013-07-10 10:45:00	29.152	28.953
2013-07-10 11:00:00	29.252	28.953
2013-07-10 11:15:00	29.352	28.953
2013-07-10 11:30:00	29.352	28.953
2013-07-10 11:45:00	29.352	28.953
2013-07-10 12:00:00	29.252	28.953
2013-07-10 12:15:00	29.252	28.953
2013-07-10 12:30:00	29.352	28.953
2013-07-10 12:45:00	29.352	28.953
2013-07-10 13:00:00	29.652	29.152
2013-07-10 13:15:00	29.752	29.152
2013-07-10 13:30:00	29.853	29.252
2013-07-10 13:45:00	29.853	29.252
2013-07-10 14:00:00	29.853	29.252
2013-07-10 14:15:00	29.752	29.152
2013-07-10 14:30:00	29.552	29.053
2013-07-10 14:45:00	29.552	29.053
2013-07-10 15:00:00	29.652	29.053
2013-07-10 15:15:00	29.652	29.152
2013-07-10 15:30:00	29.352	29.053
2013-07-10 15:45:00	29.352	28.953
2013-07-10 16:00:00	29.352	28.953
2013-07-10 16:15:00	29.252	28.953
2013-07-10 16:30:00	29.252	28.953
2013-07-10 16:45:00	29.252	28.953
2013-07-10 17:00:00	29.152	28.953
2013-07-10 17:15:00	29.152	28.953
2013-07-10 17:30:00	29.152	28.953
2013-07-10 17:45:00	29.053	28.953
2013-07-10 18:00:00	29.053	28.953
2013-07-10 18:15:00	29.053	28.953
2013-07-10 18:30:00	28.953	28.853
2013-07-10 18:45:00	28.953	28.853
2013-07-10 19:00:00	28.953	28.853
2013-07-10 19:15:00	28.953	28.853
2013-07-10 19:30:00	28.953	28.853
2013-07-10 19:45:00	28.953	28.853
2013-07-10 20:00:00	28.953	28.853
2013-07-10 20:15:00	28.953	28.853
2013-07-10 20:30:00	28.953	28.853
2013-07-10 20:45:00	28.953	28.853
2013-07-10 21:00:00	28.953	28.853
2013-07-10 21:15:00	28.953	28.853
2013-07-10 21:30:00	28.853	28.853
2013-07-10 21:45:00	28.853	28.853
2013-07-10 22:00:00	28.853	28.853
2013-07-10 22:15:00	28.853	28.853
2013-07-10 22:30:00	28.853	28.853
2013-07-10 22:45:00	28.853	28.853
2013-07-10 23:00:00	28.853	28.853
2013-07-10 23:15:00	28.853	28.853
2013-07-10 23:30:00	28.853	28.853
2013-07-10 23:45:00	28.853	28.754
2013-07-11	28.853	28.754
2013-07-11 00:15:00	28.754	28.754
2013-07-11 00:30:00	28.754	28.754
2013-07-11 00:45:00	28.754	28.754
2013-07-11 01:00:00	28.754	28.754
2013-07-11 01:15:00	28.754	28.754
2013-07-11 01:30:00	28.754	28.754
2013-07-11 01:45:00	28.754	28.754
2013-07-11 02:00:00	28.754	28.754
2013-07-11 02:15:00	28.754	28.754
2013-07-11 02:30:00	28.754	28.655
2013-07-11 02:45:00	28.754	28.655
2013-07-11 03:00:00	28.754	28.655
2013-07-11 03:15:00	28.754	28.655
2013-07-11 03:30:00	28.754	28.555
2013-07-11 03:45:00	28.754	28.555
2013-07-11 04:00:00	28.655	28.555
2013-07-11 04:15:00	28.754	28.555
2013-07-11 04:30:00	28.754	28.555
2013-07-11 04:45:00	28.754	28.555
2013-07-11 05:00:00	28.655	28.555
2013-07-11 05:15:00	28.655	28.655
2013-07-11 05:30:00	28.655	28.655
2013-07-11 05:45:00	28.655	28.655
2013-07-11 06:00:00	28.655	28.655
2013-07-11 06:15:00	28.655	28.655
2013-07-11 06:30:00	28.754	28.655
2013-07-11 06:45:00	28.754	28.655
2013-07-11 07:00:00	28.754	28.655
2013-07-11 07:15:00	28.754	28.655
2013-07-11 07:30:00	28.853	28.655
2013-07-11 07:45:00	28.853	28.754
2013-07-11 08:00:00	28.853	28.754
2013-07-11 08:15:00	28.953	28.754
2013-07-11 08:30:00	28.953	28.754
2013-07-11 08:45:00	29.053	28.853
2013-07-11 09:00:00	29.053	28.853
2013-07-11 09:15:00	29.152	28.853
2013-07-11 09:30:00	29.152	28.953
2013-07-11 09:45:00	29.152	28.953
2013-07-11 10:00:00	29.252	28.953
2013-07-11 10:15:00	29.252	28.953
2013-07-11 10:30:00	29.352	28.953
2013-07-11 10:45:00	29.352	29.053
2013-07-11 11:00:00	29.452	29.053
2013-07-11 11:15:00	29.552	29.053
2013-07-11 11:30:00	29.552	29.053
2013-07-11 11:45:00	29.652	29.152
2013-07-11 12:00:00	29.352	28.853
2013-07-11 12:15:00	29.752	29.053
2013-07-11 12:30:00	29.652	29.152
2013-07-11 12:45:00	29.652	29.152
2013-07-11 13:00:00	29.652	29.152
2013-07-11 13:15:00	29.652	29.152
2013-07-11 13:30:00	29.652	29.152
2013-07-11 13:45:00	29.752	29.152
2013-07-11 14:00:00	29.552	29.053
2013-07-11 14:15:00	29.552	29.053
2013-07-11 14:30:00	29.752	29.053
2013-07-11 14:45:00	29.452	28.953
2013-07-11 15:00:00	29.652	29.053
2013-07-11 15:15:00	29.452	28.953
2013-07-11 15:30:00	29.552	28.953
2013-07-11 15:45:00	29.552	28.953
2013-07-11 16:00:00	29.652	28.953
2013-07-11 16:15:00	29.652	28.953
2013-07-11 16:30:00	29.552	28.853
2013-07-11 16:45:00	29.552	28.754
2013-07-11 17:00:00	29.552	28.655
2013-07-11 17:15:00	29.452	28.655
2013-07-11 17:30:00	29.452	28.655
2013-07-11 17:45:00	29.352	28.655
2013-07-11 18:00:00	29.352	28.655
2013-07-11 18:15:00	29.252	28.655
2013-07-11 18:30:00	29.252	28.655
2013-07-11 18:45:00	29.152	28.655
2013-07-11 19:00:00	29.152	28.655
2013-07-11 19:15:00	29.152	28.754
2013-07-11 19:30:00	29.152	28.754
2013-07-11 19:45:00	29.053	28.754
2013-07-11 20:00:00	29.053	28.754
2013-07-11 20:15:00	29.053	28.754
2013-07-11 20:30:00	29.053	28.754
2013-07-11 20:45:00	29.053	28.655
2013-07-11 21:00:00	28.953	28.655
2013-07-11 21:15:00	28.953	28.655
2013-07-11 21:30:00	28.953	28.655
2013-07-11 21:45:00	28.953	28.655
2013-07-11 22:00:00	28.953	28.655
2013-07-11 22:15:00	28.953	28.754
2013-07-11 22:30:00	28.953	28.754
2013-07-11 22:45:00	28.953	28.754
2013-07-11 23:00:00	28.953	28.754
2013-07-11 23:15:00	28.953	28.853
2013-07-11 23:30:00	28.953	28.853
2013-07-11 23:45:00	28.953	28.853
2013-07-12	28.953	28.853
2013-07-12 00:15:00	28.953	28.853
2013-07-12 00:30:00	28.853	28.853
2013-07-12 00:45:00	28.853	28.853
2013-07-12 01:00:00	28.853	28.853
2013-07-12 01:15:00	28.853	28.853
2013-07-12 01:30:00	28.853	28.754
2013-07-12 01:45:00	28.853	28.853
2013-07-12 02:00:00	28.853	28.853
2013-07-12 02:15:00	28.853	28.754
2013-07-12 02:30:00	28.853	28.754
2013-07-12 02:45:00	28.853	28.754
2013-07-12 03:00:00	28.853	28.754
2013-07-12 03:15:00	28.853	28.754
2013-07-12 03:30:00	28.754	28.754
2013-07-12 03:45:00	28.754	28.754
2013-07-12 04:00:00	28.754	28.655
2013-07-12 04:15:00	28.754	28.655
2013-07-12 04:30:00	28.754	28.655
2013-07-12 04:45:00	28.754	28.655
2013-07-12 05:00:00	28.754	28.655
2013-07-12 05:15:00	28.655	28.655
2013-07-12 05:30:00	28.655	28.655
2013-07-12 05:45:00	28.655	28.655
2013-07-12 06:00:00	28.754	28.655
2013-07-12 06:15:00	28.754	28.655
2013-07-12 06:30:00	28.754	28.655
2013-07-12 06:45:00	28.754	28.655
2013-07-12 07:00:00	28.853	28.655
2013-07-12 07:15:00	28.853	28.754
2013-07-12 07:30:00	28.853	28.754
2013-07-12 07:45:00	28.953	28.754
2013-07-12 08:00:00	29.053	28.853
2013-07-12 08:15:00	29.053	28.853
2013-07-12 08:30:00	28.953	28.853
2013-07-12 08:45:00	28.953	28.754
2013-07-12 09:00:00	29.152	28.853
2013-07-12 09:15:00	29.252	28.953
2013-07-12 09:30:00	29.252	28.953
2013-07-12 09:45:00	29.352	28.953
2013-07-12 10:00:00	29.352	28.953

## Sheet: Junio28-Int
Date Time, GMT-04:00	LLANO, Lux	PROFUNDO, Lux
2013-06-28 15:00:00	22044.6	6200
2013-06-28 15:15:00	13777.9	5511.1
2013-06-28 15:30:00	16533.4	4994.5
2013-06-28 15:45:00	10677.8	3788.9
2013-06-28 16:00:00	12400.1	4133.4
2013-06-28 16:15:00	7577.8	2927.8
2013-06-28 16:30:00	6200	2411.1
2013-06-28 16:45:00	4305.6	1550
2013-06-28 17:00:00	4133.4	1377.8
2013-06-28 17:15:00	3444.5	1162.5
2013-06-28 17:30:00	2755.6	936.5
2013-06-28 17:45:00	2755.6	1022.6
2013-06-28 18:00:00	2238.9	753.5
2013-06-28 18:15:00	1463.9	538.2
2013-06-28 18:30:00	850.4	290.6
2013-06-28 18:45:00	419.8	150.7
2013-06-28 19:00:00	118.4	43.1
2013-06-28 19:15:00	0	0
2013-06-28 19:30:00	0	0
2013-06-28 19:45:00	0	0
2013-06-28 20:00:00	0	0
2013-06-28 20:15:00	0	0
2013-06-28 20:30:00	0	0
2013-06-28 20:45:00	0	0
2013-06-28 21:00:00	0	0
2013-06-28 21:15:00	0	0
2013-06-28 21:30:00	0	0
2013-06-28 21:45:00	0	0
2013-06-28 22:00:00	0	0
2013-06-28 22:15:00	0	0
2013-06-28 22:30:00	0	0
2013-06-28 22:45:00	0	0
2013-06-28 23:00:00	0	0
2013-06-28 23:15:00	0	0
2013-06-28 23:30:00	0	0
2013-06-28 23:45:00	0	0
2013-06-29	0	0
2013-06-29 00:15:00	0	0
2013-06-29 00:30:00	0	0
2013-06-29 00:45:00	0	0
2013-06-29 01:00:00	0	0
2013-06-29 01:15:00	0	0
2013-06-29 01:30:00	0	0
2013-06-29 01:45:00	0	0
2013-06-29 02:00:00	0	0
2013-06-29 02:15:00	0	0
2013-06-29 02:30:00	0	0
2013-06-29 02:45:00	0	0
2013-06-29 03:00:00	0	0
2013-06-29 03:15:00	0	0
2013-06-29 03:30:00	0	0
2013-06-29 03:45:00	0	0
2013-06-29 04:00:00	0	0
2013-06-29 04:15:00	0	0
2013-06-29 04:30:00	0	0
2013-06-29 04:45:00	0	0
2013-06-29 05:00:00	0	0
2013-06-29 05:15:00	0	0
2013-06-29 05:30:00	0	0
2013-06-29 05:45:00	43.1	10.8
2013-06-29 06:00:00	301.4	107.6
2013-06-29 06:15:00	796.5	312.2
2013-06-29 06:30:00	1550	559.7
2013-06-29 06:45:00	2411.1	871.9
2013-06-29 07:00:00	3444.5	1291.7
2013-06-29 07:15:00	5338.9	1722.2
2013-06-29 07:30:00	6544.5	2238.9
2013-06-29 07:45:00	7577.8	2927.8
2013-06-29 08:00:00	9644.5	3444.5
2013-06-29 08:15:00	13089	4477.8
2013-06-29 08:30:00	5511.1	3616.7
2013-06-29 08:45:00	16533.4	4994.5
2013-06-29 09:00:00	17222.3	5166.7
2013-06-29 09:15:00	21355.7	2755.6
2013-06-29 09:30:00	19289	6200
2013-06-29 09:45:00	23422.4	6544.5
2013-06-29 10:00:00	26178	6544.5
2013-06-29 10:15:00	15844.5	8266.7
2013-06-29 10:30:00	24800.2	9300.1
2013-06-29 10:45:00	18600.1	9644.5
2013-06-29 11:00:00	28933.5	9644.5
2013-06-29 11:15:00	24800.2	9300.1
2013-06-29 11:30:00	42711.4	11711.2
2013-06-29 11:45:00	34444.7	9644.5
2013-06-29 12:00:00	37200.2	11711.2
2013-06-29 12:15:00	30311.3	11022.3
2013-06-29 12:30:00	26178	13089
2013-06-29 12:45:00	41333.6	9644.5
2013-06-29 13:00:00	23422.4	10677.8
2013-06-29 13:15:00	26178	10333.4
2013-06-29 13:30:00	26178	8266.7
2013-06-29 13:45:00	26178	9644.5
2013-06-29 14:00:00	24800.2	8611.2
2013-06-29 14:15:00	19977.9	7577.8
2013-06-29 14:30:00	27555.7	7233.4
2013-06-29 14:45:00	26178	7233.4
2013-06-29 15:00:00	4305.6	1550
2013-06-29 15:15:00	4650	1722.2
2013-06-29 15:30:00	8266.7	3100
2013-06-29 15:45:00	11022.3	3616.7
2013-06-29 16:00:00	4477.8	1722.2
2013-06-29 16:15:00	3961.1	1463.9
2013-06-29 16:30:00	3100	1173.3
2013-06-29 16:45:00	1894.5	710.4
2013-06-29 17:00:00	2152.8	785.8
2013-06-29 17:15:00	2583.4	936.5
2013-06-29 17:30:00	2497.2	925.7
2013-06-29 17:45:00	4477.8	1636.1
2013-06-29 18:00:00	2927.8	1044.1
2013-06-29 18:15:00	2325	828.8
2013-06-29 18:30:00	1377.8	473.6
2013-06-29 18:45:00	559.7	193.8
2013-06-29 19:00:00	118.4	32.3
2013-06-29 19:15:00	0	0
2013-06-29 19:30:00	0	0
2013-06-29 19:45:00	0	0
2013-06-29 20:00:00	0	0
2013-06-29 20:15:00	0	0
2013-06-29 20:30:00	0	0
2013-06-29 20:45:00	0	0
2013-06-29 21:00:00	0	0
2013-06-29 21:15:00	0	0
2013-06-29 21:30:00	0	0
2013-06-29 21:45:00	0	0
2013-06-29 22:00:00	0	0
2013-06-29 22:15:00	0	0
2013-06-29 22:30:00	0	0
2013-06-29 22:45:00	0	0
2013-06-29 23:00:00	0	0
2013-06-29 23:15:00	0	0
2013-06-29 23:30:00	0	0
2013-06-29 23:45:00	0	0
2013-06-30	0	0
2013-06-30 00:15:00	0	0
2013-06-30 00:30:00	0	0
2013-06-30 00:45:00	0	0
2013-06-30 01:00:00	0	0
2013-06-30 01:15:00	0	0
2013-06-30 01:30:00	0	0
2013-06-30 01:45:00	0	0
2013-06-30 02:00:00	0	0
2013-06-30 02:15:00	0	0
2013-06-30 02:30:00	0	0
2013-06-30 02:45:00	0	0
2013-06-30 03:00:00	0	0
2013-06-30 03:15:00	0	0
2013-06-30 03:30:00	0	0
2013-06-30 03:45:00	0	0
2013-06-30 04:00:00	0	0
2013-06-30 04:15:00	0	0
2013-06-30 04:30:00	0	0
2013-06-30 04:45:00	0	0
2013-06-30 05:00:00	0	0
2013-06-30 05:15:00	0	0
2013-06-30 05:30:00	0	0
2013-06-30 05:45:00	32.3	10.8
2013-06-30 06:00:00	409	139.9
2013-06-30 06:15:00	753.5	279.9
2013-06-30 06:30:00	1722.2	699.7
2013-06-30 06:45:00	2238.9	828.8
2013-06-30 07:00:00	581.3	236.8
2013-06-30 07:15:00	5166.7	2497.2
2013-06-30 07:30:00	4822.3	1980.6
2013-06-30 07:45:00	2755.6	1162.5
2013-06-30 08:00:00	1722.2	688.9
2013-06-30 08:15:00	1894.5	785.8
2013-06-30 08:30:00	2238.9	914.9
2013-06-30 08:45:00	3272.2	1367
2013-06-30 09:00:00	4822.3	1894.5
2013-06-30 09:15:00	5511.1	2325
2013-06-30 09:30:00	6544.5	2755.6
2013-06-30 09:45:00	6544.5	2669.5
2013-06-30 10:00:00	15155.7	4477.8
2013-06-30 10:15:00	33066.9	9300.1
2013-06-30 10:30:00	22044.6	10333.4
2013-06-30 10:45:00	34444.7	12400.1
2013-06-30 11:00:00	8611.2	3100
2013-06-30 11:15:00	19977.9	11022.3
2013-06-30 11:30:00	18600.1	5166.7
2013-06-30 11:45:00	37200.2	13089
2013-06-30 12:00:00	39955.8	12400.1
2013-06-30 12:15:00	8611.2	3444.5
2013-06-30 12:30:00	9300.1	3444.5
2013-06-30 12:45:00	11022.3	3788.9
2013-06-30 13:00:00	23422.4	9300.1
2013-06-30 13:15:00	15844.5	5166.7
2013-06-30 13:30:00	7577.8	2755.6
2013-06-30 13:45:00	13777.9	5166.7
2013-06-30 14:00:00	15844.5	6200
2013-06-30 14:15:00	14466.8	4822.3
2013-06-30 14:30:00	21355.7	7577.8
2013-06-30 14:45:00	6544.5	2411.1
2013-06-30 15:00:00	7233.4	2583.4
2013-06-30 15:15:00	16533.4	5166.7
2013-06-30 15:30:00	8266.7	2927.8
2013-06-30 15:45:00	5511.1	2238.9
2013-06-30 16:00:00	5511.1	2066.7
2013-06-30 16:15:00	7233.4	2411.1
2013-06-30 16:30:00	8611.2	2755.6
2013-06-30 16:45:00	7577.8	2669.5
2013-06-30 17:00:00	5511.1	2152.8
2013-06-30 17:15:00	4133.4	1463.9
2013-06-30 17:30:00	3100	1130.2
2013-06-30 17:45:00	2411.1	828.8
2013-06-30 18:00:00	1722.2	592
2013-06-30 18:15:00	1259.4	441.3
2013-06-30 18:30:00	882.6	301.4
2013-06-30 18:45:00	527.4	172.2
2013-06-30 19:00:00	129.2	43.1
2013-06-30 19:15:00	0	0
2013-06-30 19:30:00	0	0
2013-06-30 19:45:00	0	0
2013-06-30 20:00:00	0	0
2013-06-30 20:15:00	0	0
2013-06-30 20:30:00	0	0
2013-06-30 20:45:00	0	0
2013-06-30 21:00:00	0	0
2013-06-30 21:15:00	0	0
2013-06-30 21:30:00	0	0
2013-06-30 21:45:00	0	0
2013-06-30 22:00:00	0	0
2013-06-30 22:15:00	0	0
2013-06-30 22:30:00	0	0
2013-06-30 22:45:00	0	0
2013-06-30 23:00:00	0	0
2013-06-30 23:15:00	0	0
2013-06-30 23:30:00	0	0
2013-06-30 23:45:00	0	0
2013-07-01	0	0
2013-07-01 00:15:00	0	0
2013-07-01 00:30:00	0	0
2013-07-01 00:45:00	0	0
2013-07-01 01:00:00	0	0
2013-07-01 01:15:00	0	0
2013-07-01 01:30:00	0	0
2013-07-01 01:45:00	0	0
2013-07-01 02:00:00	0	0
2013-07-01 02:15:00	0	0
2013-07-01 02:30:00	0	0
2013-07-01 02:45:00	0	0
2013-07-01 03:00:00	0	0
2013-07-01 03:15:00	0	0
2013-07-01 03:30:00	0	0
2013-07-01 03:45:00	0	0
2013-07-01 04:00:00	0	0
2013-07-01 04:15:00	0	0
2013-07-01 04:30:00	0	0
2013-07-01 04:45:00	0	0
2013-07-01 05:00:00	0	0
2013-07-01 05:15:00	0	0
2013-07-01 05:30:00	0	0
2013-07-01 05:45:00	32.3	0
2013-07-01 06:00:00	312.2	107.6
2013-07-01 06:15:00	1001	366
2013-07-01 06:30:00	1302.4	495.1
2013-07-01 06:45:00	1980.6	742.7
2013-07-01 07:00:00	1808.3	731.9
2013-07-01 07:15:00	3961.1	1808.3
2013-07-01 07:30:00	8611.2	3444.5
2013-07-01 07:45:00	5511.1	2238.9
2013-07-01 08:00:00	10677.8	3961.1
2013-07-01 08:15:00	10333.4	3961.1
2013-07-01 08:30:00	15155.7	4822.3
2013-07-01 08:45:00	19289	5511.1
2013-07-01 09:00:00	18600.1	5511.1
2013-07-01 09:15:00	21355.7	6200
2013-07-01 09:30:00	19289	7577.8
2013-07-01 09:45:00	17222.3	8266.7
2013-07-01 10:00:00	27555.7	8266.7
2013-07-01 10:15:00	19977.9	6544.5
2013-07-01 10:30:00	27555.7	6544.5
2013-07-01 10:45:00	38578	9300.1
2013-07-01 11:00:00	24800.2	9644.5
2013-07-01 11:15:00	33066.9	7577.8
2013-07-01 11:30:00	11711.2	3788.9
2013-07-01 11:45:00	10333.4	3444.5
2013-07-01 12:00:00	11022.3	4133.4
2013-07-01 12:15:00	31689.1	12400.1
2013-07-01 12:30:00	6544.5	2497.2
2013-07-01 12:45:00	4305.6	1636.1
2013-07-01 13:00:00	3616.7	1334.7
2013-07-01 13:15:00	3100	1130.2
2013-07-01 13:30:00	2755.6	1065.6
2013-07-01 13:45:00	3100	1119.5
2013-07-01 14:00:00	3272.2	1184
2013-07-01 14:15:00	3788.9	1377.8
2013-07-01 14:30:00	4650	1636.1
2013-07-01 14:45:00	5511.1	2066.7
2013-07-01 15:00:00	7233.4	2583.4
2013-07-01 15:15:00	15844.5	4305.6
2013-07-01 15:30:00	12400.1	4477.8
2013-07-01 15:45:00	11711.2	4305.6
2013-07-01 16:00:00	8266.7	2927.8
2013-07-01 16:15:00	4994.5	1722.2
2013-07-01 16:30:00	4650	1722.2
2013-07-01 16:45:00	3788.9	1324
2013-07-01 17:00:00	3444.5	1270.1
2013-07-01 17:15:00	2755.6	1033.3
2013-07-01 17:30:00	2669.5	968.8
2013-07-01 17:45:00	2325	828.8
2013-07-01 18:00:00	1808.3	645.8
2013-07-01 18:15:00	1302.4	462.9
2013-07-01 18:30:00	796.5	290.6
2013-07-01 18:45:00	312.2	118.4
2013-07-01 19:00:00	75.3	21.5
2013-07-01 19:15:00	0	0
2013-07-01 19:30:00	0	0
2013-07-01 19:45:00	0	0
2013-07-01 20:00:00	0	0
2013-07-01 20:15:00	0	0
2013-07-01 20:30:00	0	0
2013-07-01 20:45:00	0	0
2013-07-01 21:00:00	0	0
2013-07-01 21:15:00	0	0
2013-07-01 21:30:00	0	0
2013-07-01 21:45:00	0	0
2013-07-01 22:00:00	0	0
2013-07-01 22:15:00	0	0
2013-07-01 22:30:00	0	0
2013-07-01 22:45:00	0	0
2013-07-01 23:00:00	0	0
2013-07-01 23:15:00	0	0
2013-07-01 23:30:00	0	0
2013-07-01 23:45:00	0	0
2013-07-02	0	0
2013-07-02 00:15:00	0	0
2013-07-02 00:30:00	0	0
2013-07-02 00:45:00	0	0
2013-07-02 01:00:00	0	0
2013-07-02 01:15:00	0	0
2013-07-02 01:30:00	0	0
2013-07-02 01:45:00	0	0
2013-07-02 02:00:00	0	0
2013-07-02 02:15:00	0	0
2013-07-02 02:30:00	0	0
2013-07-02 02:45:00	0	0
2013-07-02 03:00:00	0	0
2013-07-02 03:15:00	0	0
2013-07-02 03:30:00	0	0
2013-07-02 03:45:00	0	0
2013-07-02 04:00:00	0	0
2013-07-02 04:15:00	0	0
2013-07-02 04:30:00	0	0
2013-07-02 04:45:00	0	0
2013-07-02 05:00:00	0	0
2013-07-02 05:15:00	0	0
2013-07-02 05:30:00	0	0
2013-07-02 05:45:00	32.3	10.8
2013-07-02 06:00:00	215.3	96.9
2013-07-02 06:15:00	505.9	204.5
2013-07-02 06:30:00	1022.6	473.6
2013-07-02 06:45:00	1636.1	742.7
2013-07-02 07:00:00	2755.6	1302.4
2013-07-02 07:15:00	4133.4	2411.1
2013-07-02 07:30:00	3616.7	1808.3
2013-07-02 07:45:00	3788.9	1808.3
2013-07-02 08:00:00	3272.2	1636.1
2013-07-02 08:15:00	7233.4	4650
2013-07-02 08:30:00	6544.5	3100
2013-07-02 08:45:00	10333.4	6544.5
2013-07-02 09:00:00	12400.1	6544.5
2013-07-02 09:15:00	13089	7233.4
2013-07-02 09:30:00	1980.6	818.1
2013-07-02 09:45:00	5166.7	2238.9
2013-07-02 10:00:00	11022.3	4822.3
2013-07-02 10:15:00	24800.2	8266.7
2013-07-02 10:30:00	11711.2	5166.7
2013-07-02 10:45:00	19977.9	9644.5
2013-07-02 11:00:00	10677.8	5338.9
2013-07-02 11:15:00	27555.7	9300.1
2013-07-02 11:30:00	24800.2	8611.2
2013-07-02 11:45:00	6200	2755.6
2013-07-02 12:00:00	18600.1	8611.2
2013-07-02 12:15:00	22044.6	14466.8
2013-07-02 12:30:00	19977.9	7577.8
2013-07-02 12:45:00	39955.8	13089
2013-07-02 13:00:00	14466.8	10333.4
2013-07-02 13:15:00	34444.7	11022.3
2013-07-02 13:30:00	15844.5	6200
2013-07-02 13:45:00	16533.4	6544.5
2013-07-02 14:00:00	18600.1	10333.4
2013-07-02 14:15:00	19977.9	9644.5
2013-07-02 14:30:00	12400.1	6200
2013-07-02 14:45:00	9300.1	4133.4
2013-07-02 15:00:00	15155.7	6200
2013-07-02 15:15:00	14466.8	5166.7
2013-07-02 15:30:00	9644.5	4133.4
2013-07-02 15:45:00	9300.1	4477.8
2013-07-02 16:00:00	6200	2497.2
2013-07-02 16:15:00	5511.1	1980.6
2013-07-02 16:30:00	5511.1	2669.5
2013-07-02 16:45:00	2497.2	1097.9
2013-07-02 17:00:00	1722.2	775
2013-07-02 17:15:00	2066.7	839.6
2013-07-02 17:30:00	1377.8	624.3
2013-07-02 17:45:00	1894.5	775
2013-07-02 18:00:00	2755.6	1227.1
2013-07-02 18:15:00	2411.1	914.9
2013-07-02 18:30:00	807.3	333.7
2013-07-02 18:45:00	322.9	139.9
2013-07-02 19:00:00	86.1	32.3
2013-07-02 19:15:00	0	0
2013-07-02 19:30:00	0	0
2013-07-02 19:45:00	0	0
2013-07-02 20:00:00	0	0
2013-07-02 20:15:00	0	0
2013-07-02 20:30:00	0	0
2013-07-02 20:45:00	0	0
2013-07-02 21:00:00	0	0
2013-07-02 21:15:00	0	0
2013-07-02 21:30:00	0	0
2013-07-02 21:45:00	0	0
2013-07-02 22:00:00	0	0
2013-07-02 22:15:00	0	0
2013-07-02 22:30:00	0	0
2013-07-02 22:45:00	0	0
2013-07-02 23:00:00	0	0
2013-07-02 23:15:00	0	0
2013-07-02 23:30:00	0	0
2013-07-02 23:45:00	0	0
2013-07-03	0	0
2013-07-03 00:15:00	0	0
2013-07-03 00:30:00	0	0
2013-07-03 00:45:00	0	0
2013-07-03 01:00:00	0	0
2013-07-03 01:15:00	0	0
2013-07-03 01:30:00	0	0
2013-07-03 01:45:00	0	0
2013-07-03 02:00:00	0	0
2013-07-03 02:15:00	0	0
2013-07-03 02:30:00	0	0
2013-07-03 02:45:00	0	0
2013-07-03 03:00:00	0	0
2013-07-03 03:15:00	0	0
2013-07-03 03:30:00	0	0
2013-07-03 03:45:00	0	0
2013-07-03 04:00:00	0	0
2013-07-03 04:15:00	0	0
2013-07-03 04:30:00	0	0
2013-07-03 04:45:00	0	0
2013-07-03 05:00:00	0	0
2013-07-03 05:15:00	0	0
2013-07-03 05:30:00	0	0
2013-07-03 05:45:00	21.5	0
2013-07-03 06:00:00	226	75.3
2013-07-03 06:15:00	409	172.2
2013-07-03 06:30:00	667.4	269.1
2013-07-03 06:45:00	1463.9	624.3
2013-07-03 07:00:00	2325	1076.4
2013-07-03 07:15:00	1065.6	398.3
2013-07-03 07:30:00	2755.6	1044.1
2013-07-03 07:45:00	4305.6	1808.3
2013-07-03 08:00:00	5166.7	2325
2013-07-03 08:15:00	6200	3272.2
2013-07-03 08:30:00	7233.4	3616.7
2013-07-03 08:45:00	9644.5	4822.3
2013-07-03 09:00:00	13777.9	6200
2013-07-03 09:15:00	9644.5	4305.6
2013-07-03 09:30:00	6200	2583.4
2013-07-03 09:45:00	6200	2583.4
2013-07-03 10:00:00	2927.8	1151.7
2013-07-03 10:15:00	10333.4	4133.4
2013-07-03 10:30:00	20666.8	10677.8
2013-07-03 10:45:00	21355.7	8611.2
2013-07-03 11:00:00	13777.9	10677.8
2013-07-03 11:15:00	24800.2	10677.8
2013-07-03 11:30:00	23422.4	9644.5
2013-07-03 11:45:00	19289	10333.4
2013-07-03 12:00:00	19977.9	8611.2
2013-07-03 12:15:00	22044.6	9644.5
2013-07-03 12:30:00	18600.1	12400.1
2013-07-03 12:45:00	18600.1	9300.1
2013-07-03 13:00:00	19977.9	10677.8
2013-07-03 13:15:00	26178	9644.5
2013-07-03 13:30:00	23422.4	9644.5
2013-07-03 13:45:00	18600.1	9300.1
2013-07-03 14:00:00	15155.7	8611.2
2013-07-03 14:15:00	17222.3	8266.7
2013-07-03 14:30:00	23422.4	6200
2013-07-03 14:45:00	24800.2	6544.5
2013-07-03 15:00:00	19289	5511.1
2013-07-03 15:15:00	10333.4	5166.7
2013-07-03 15:30:00	8611.2	4994.5
2013-07-03 15:45:00	11711.2	3788.9
2013-07-03 16:00:00	10333.4	4477.8
2013-07-03 16:15:00	7233.4	3788.9
2013-07-03 16:30:00	6200	2927.8
2013-07-03 16:45:00	3100	1151.7
2013-07-03 17:00:00	3100	1313.2
2013-07-03 17:15:00	2325	731.9
2013-07-03 17:30:00	1894.5	871.9
2013-07-03 17:45:00	1151.7	473.6
2013-07-03 18:00:00	1065.6	484.4
2013-07-03 18:15:00	968.8	398.3
2013-07-03 18:30:00	549	247.6
2013-07-03 18:45:00	269.1	118.4
2013-07-03 19:00:00	64.6	21.5
2013-07-03 19:15:00	0	0
2013-07-03 19:30:00	0	0
2013-07-03 19:45:00	0	0
2013-07-03 20:00:00	0	0
2013-07-03 20:15:00	0	0
2013-07-03 20:30:00	0	0
2013-07-03 20:45:00	0	0
2013-07-03 21:00:00	0	0
2013-07-03 21:15:00	0	0
2013-07-03 21:30:00	0	0
2013-07-03 21:45:00	0	0
2013-07-03 22:00:00	0	0
2013-07-03 22:15:00	0	0
2013-07-03 22:30:00	0	0
2013-07-03 22:45:00	0	0
2013-07-03 23:00:00	0	0
2013-07-03 23:15:00	0	0
2013-07-03 23:30:00	0	0
2013-07-03 23:45:00	0	0
2013-07-04	0	0
2013-07-04 00:15:00	0	0
2013-07-04 00:30:00	0	0
2013-07-04 00:45:00	0	0
2013-07-04 01:00:00	0	0
2013-07-04 01:15:00	0	0
2013-07-04 01:30:00	0	0
2013-07-04 01:45:00	0	0
2013-07-04 02:00:00	0	0
2013-07-04 02:15:00	0	0
2013-07-04 02:30:00	0	0
2013-07-04 02:45:00	0	0
2013-07-04 03:00:00	0	0
2013-07-04 03:15:00	0	0
2013-07-04 03:30:00	0	0
2013-07-04 03:45:00	0	0
2013-07-04 04:00:00	0	0
2013-07-04 04:15:00	0	0
2013-07-04 04:30:00	0	0
2013-07-04 04:45:00	0	0
2013-07-04 05:00:00	0	0
2013-07-04 05:15:00	0	0
2013-07-04 05:30:00	0	0
2013-07-04 05:45:00	21.5	0
2013-07-04 06:00:00	193.8	75.3
2013-07-04 06:15:00	516.7	204.5
2013-07-04 06:30:00	958	398.3
2013-07-04 06:45:00	1377.8	688.9
2013-07-04 07:00:00	1980.6	1065.6
2013-07-04 07:15:00	1808.3	914.9
2013-07-04 07:30:00	3100	1636.1
2013-07-04 07:45:00	4133.4	2411.1
2013-07-04 08:00:00	5166.7	2755.6
2013-07-04 08:15:00	5511.1	3272.2
2013-07-04 08:30:00	8266.7	4133.4
2013-07-04 08:45:00	10677.8	5166.7
2013-07-04 09:00:00	12400.1	5511.1
2013-07-04 09:15:00	6544.5	3444.5
2013-07-04 09:30:00	15155.7	7577.8
2013-07-04 09:45:00	13777.9	6544.5
2013-07-04 10:00:00	15155.7	6544.5
2013-07-04 10:15:00	15155.7	7577.8
2013-07-04 10:30:00	20666.8	9300.1
2013-07-04 10:45:00	14466.8	7233.4
2013-07-04 11:00:00	19977.9	10333.4
2013-07-04 11:15:00	26178	8611.2
2013-07-04 11:30:00	24800.2	11711.2
2013-07-04 11:45:00	16533.4	8611.2
2013-07-04 12:00:00	39955.8	8611.2
2013-07-04 12:15:00	19977.9	9644.5
2013-07-04 12:30:00	21355.7	10677.8
2013-07-04 12:45:00	24800.2	9644.5
2013-07-04 13:00:00	26178	10333.4
2013-07-04 13:15:00	19977.9	8611.2
2013-07-04 13:30:00	21355.7	7577.8
2013-07-04 13:45:00	22044.6	8266.7
2013-07-04 14:00:00	15844.5	7233.4
2013-07-04 14:15:00	27555.7	7577.8
2013-07-04 14:30:00	11022.3	7233.4
2013-07-04 14:45:00	18600.1	6200
2013-07-04 15:00:00	11711.2	5511.1
2013-07-04 15:15:00	10677.8	4994.5
2013-07-04 15:30:00	10333.4	4133.4
2013-07-04 15:45:00	8611.2	4305.6
2013-07-04 16:00:00	9644.5	3788.9
2013-07-04 16:15:00	2497.2	947.2
2013-07-04 16:30:00	3272.2	1216.3
2013-07-04 16:45:00	5338.9	2238.9
2013-07-04 17:00:00	2755.6	1205.6
2013-07-04 17:15:00	1377.8	645.8
2013-07-04 17:30:00	2755.6	1087.2
2013-07-04 17:45:00	1894.5	850.4
2013-07-04 18:00:00	1808.3	742.7
2013-07-04 18:15:00	1345.5	549
2013-07-04 18:30:00	731.9	301.4
2013-07-04 18:45:00	409	139.9
2013-07-04 19:00:00	107.6	32.3
2013-07-04 19:15:00	0	0
2013-07-04 19:30:00	0	0
2013-07-04 19:45:00	0	0
2013-07-04 20:00:00	0	0
2013-07-04 20:15:00	0	0
2013-07-04 20:30:00	0	0
2013-07-04 20:45:00	0	0
2013-07-04 21:00:00	0	0
2013-07-04 21:15:00	0	0
2013-07-04 21:30:00	0	0
2013-07-04 21:45:00	0	0
2013-07-04 22:00:00	0	0
2013-07-04 22:15:00	0	0
2013-07-04 22:30:00	0	0
2013-07-04 22:45:00	0	0
2013-07-04 23:00:00	0	0
2013-07-04 23:15:00	0	0
2013-07-04 23:30:00	0	0
2013-07-04 23:45:00	0	0
2013-07-05	0	0
2013-07-05 00:15:00	0	0
2013-07-05 00:30:00	0	0
2013-07-05 00:45:00	0	0
2013-07-05 01:00:00	0	0
2013-07-05 01:15:00	0	0
2013-07-05 01:30:00	0	0
2013-07-05 01:45:00	0	0
2013-07-05 02:00:00	0	0
2013-07-05 02:15:00	0	0
2013-07-05 02:30:00	0	0
2013-07-05 02:45:00	0	0
2013-07-05 03:00:00	0	0
2013-07-05 03:15:00	0	0
2013-07-05 03:30:00	0	0
2013-07-05 03:45:00	0	0
2013-07-05 04:00:00	0	0
2013-07-05 04:15:00	0	0
2013-07-05 04:30:00	0	0
2013-07-05 04:45:00	0	0
2013-07-05 05:00:00	0	0
2013-07-05 05:15:00	0	0
2013-07-05 05:30:00	0	0
2013-07-05 05:45:00	21.5	0
2013-07-05 06:00:00	204.5	64.6
2013-07-05 06:15:00	613.5	215.3
2013-07-05 06:30:00	1162.5	441.3
2013-07-05 06:45:00	1808.3	731.9
2013-07-05 07:00:00	2497.2	1054.9
2013-07-05 07:15:00	3444.5	1377.8
2013-07-05 07:30:00	4305.6	1980.6
2013-07-05 07:45:00	6200	2497.2
2013-07-05 08:00:00	7233.4	2927.8
2013-07-05 08:15:00	10333.4	3272.2
2013-07-05 08:30:00	9300.1	3961.1
2013-07-05 08:45:00	10677.8	4477.8
2013-07-05 09:00:00	9644.5	5166.7
2013-07-05 09:15:00	19289	5166.7
2013-07-05 09:30:00	20666.8	6544.5
2013-07-05 09:45:00	23422.4	6544.5
2013-07-05 10:00:00	11711.2	4822.3
2013-07-05 10:15:00	27555.7	8266.7
2013-07-05 10:30:00	20666.8	7577.8
2013-07-05 10:45:00	26178	9644.5
2013-07-05 11:00:00	23422.4	8266.7
2013-07-05 11:15:00	39955.8	9300.1
2013-07-05 11:30:00	21355.7	10333.4
2013-07-05 11:45:00	24800.2	11711.2
2013-07-05 12:00:00	49600.3	11022.3
2013-07-05 12:15:00	38578	10677.8
2013-07-05 12:30:00	23422.4	10677.8
2013-07-05 12:45:00	33066.9	8611.2
2013-07-05 13:00:00	38578	11022.3
2013-07-05 13:15:00	23422.4	9300.1
2013-07-05 13:30:00	11022.3	4477.8
2013-07-05 13:45:00	13089	4994.5
2013-07-05 14:00:00	28933.5	8611.2
2013-07-05 14:15:00	20666.8	7577.8
2013-07-05 14:30:00	24800.2	8266.7
2013-07-05 14:45:00	19977.9	7233.4
2013-07-05 15:00:00	23422.4	5511.1
2013-07-05 15:15:00	13089	4822.3
2013-07-05 15:30:00	11711.2	4994.5
2013-07-05 15:45:00	11711.2	3961.1
2013-07-05 16:00:00	11022.3	2755.6
2013-07-05 16:15:00	9300.1	3444.5
2013-07-05 16:30:00	5511.1	1808.3
2013-07-05 16:45:00	6544.5	2583.4
2013-07-05 17:00:00	4133.4	2152.8
2013-07-05 17:15:00	3616.7	1980.6
2013-07-05 17:30:00	2755.6	1334.7
2013-07-05 17:45:00	2238.9	1033.3
2013-07-05 18:00:00	1550	710.4
2013-07-05 18:15:00	1227.1	538.2
2013-07-05 18:30:00	753.5	333.7
2013-07-05 18:45:00	376.7	172.2
2013-07-05 19:00:00	107.6	43.1
2013-07-05 19:15:00	0	0
2013-07-05 19:30:00	0	0
2013-07-05 19:45:00	0	0
2013-07-05 20:00:00	0	0
2013-07-05 20:15:00	0	0
2013-07-05 20:30:00	0	0
2013-07-05 20:45:00	0	0
2013-07-05 21:00:00	0	0
2013-07-05 21:15:00	0	0
2013-07-05 21:30:00	0	0
2013-07-05 21:45:00	0	0
2013-07-05 22:00:00	0	0
2013-07-05 22:15:00	0	0
2013-07-05 22:30:00	0	0
2013-07-05 22:45:00	0	0
2013-07-05 23:00:00	0	0
2013-07-05 23:15:00	0	0
2013-07-05 23:30:00	0	0
2013-07-05 23:45:00	0	0
2013-07-06	0	0
2013-07-06 00:15:00	0	0
2013-07-06 00:30:00	0	0
2013-07-06 00:45:00	0	0
2013-07-06 01:00:00	0	0
2013-07-06 01:15:00	0	0
2013-07-06 01:30:00	0	0
2013-07-06 01:45:00	0	0
2013-07-06 02:00:00	0	0
2013-07-06 02:15:00	0	0
2013-07-06 02:30:00	0	0
2013-07-06 02:45:00	0	0
2013-07-06 03:00:00	0	0
2013-07-06 03:15:00	0	0
2013-07-06 03:30:00	0	0
2013-07-06 03:45:00	0	0
2013-07-06 04:00:00	0	0
2013-07-06 04:15:00	0	0
2013-07-06 04:30:00	0	0
2013-07-06 04:45:00	0	0
2013-07-06 05:00:00	0	0
2013-07-06 05:15:00	0	0
2013-07-06 05:30:00	0	0
2013-07-06 05:45:00	21.5	0
2013-07-06 06:00:00	247.6	86.1
2013-07-06 06:15:00	764.2	312.2
2013-07-06 06:30:00	1345.5	527.4
2013-07-06 06:45:00	2152.8	871.9
2013-07-06 07:00:00	2755.6	1087.2
2013-07-06 07:15:00	4994.5	1980.6
2013-07-06 07:30:00	3272.2	1377.8
2013-07-06 07:45:00	3100	1173.3
2013-07-06 08:00:00	8611.2	3100
2013-07-06 08:15:00	4994.5	1636.1
2013-07-06 08:30:00	6544.5	3616.7
2013-07-06 08:45:00	8266.7	2927.8
2013-07-06 09:00:00	30311.3	7577.8
2013-07-06 09:15:00	22044.6	7233.4
2013-07-06 09:30:00	22044.6	8266.7
2013-07-06 09:45:00	15155.7	4994.5
2013-07-06 10:00:00	26178	10333.4
2013-07-06 10:15:00	31689.1	8266.7
2013-07-06 10:30:00	30311.3	9300.1
2013-07-06 10:45:00	24800.2	9644.5
2013-07-06 11:00:00	35822.5	9300.1
2013-07-06 11:15:00	37200.2	10677.8
2013-07-06 11:30:00	38578	10333.4
2013-07-06 11:45:00	17911.2	10333.4
2013-07-06 12:00:00	21355.7	10677.8
2013-07-06 12:15:00	24800.2	11711.2
2013-07-06 12:30:00	49600.3	11022.3
2013-07-06 12:45:00	31689.1	11022.3
2013-07-06 13:00:00	14466.8	5166.7
2013-07-06 13:15:00	9644.5	3961.1
2013-07-06 13:30:00	7577.8	3100
2013-07-06 13:45:00	7577.8	3100
2013-07-06 14:00:00	4477.8	1980.6
2013-07-06 14:15:00	38578	7233.4
2013-07-06 14:30:00	20666.8	7233.4
2013-07-06 14:45:00	13089	6200
2013-07-06 15:00:00	13777.9	6544.5
2013-07-06 15:15:00	11711.2	5166.7
2013-07-06 15:30:00	7233.4	2927.8
2013-07-06 15:45:00	2755.6	1151.7
2013-07-06 16:00:00	1980.6	828.8
2013-07-06 16:15:00	1636.1	721.2
2013-07-06 16:30:00	1463.9	635.1
2013-07-06 16:45:00	1636.1	721.2
2013-07-06 17:00:00	979.5	419.8
2013-07-06 17:15:00	1377.8	602.8
2013-07-06 17:30:00	1463.9	699.7
2013-07-06 17:45:00	1280.9	570.5
2013-07-06 18:00:00	1894.5	861.1
2013-07-06 18:15:00	850.4	355.2
2013-07-06 18:30:00	441.3	172.2
2013-07-06 18:45:00	150.7	53.8
2013-07-06 19:00:00	75.3	21.5
2013-07-06 19:15:00	0	0
2013-07-06 19:30:00	0	0
2013-07-06 19:45:00	0	0
2013-07-06 20:00:00	0	0
2013-07-06 20:15:00	0	0
2013-07-06 20:30:00	0	0
2013-07-06 20:45:00	0	0
2013-07-06 21:00:00	0	0
2013-07-06 21:15:00	0	0
2013-07-06 21:30:00	0	0
2013-07-06 21:45:00	0	0
2013-07-06 22:00:00	0	0
2013-07-06 22:15:00	0	0
2013-07-06 22:30:00	0	0
2013-07-06 22:45:00	0	0
2013-07-06 23:00:00	0	0
2013-07-06 23:15:00	0	0
2013-07-06 23:30:00	0	0
2013-07-06 23:45:00	0	0
2013-07-07	0	0
2013-07-07 00:15:00	0	0
2013-07-07 00:30:00	0	0
2013-07-07 00:45:00	0	0
2013-07-07 01:00:00	0	0
2013-07-07 01:15:00	0	0
2013-07-07 01:30:00	0	0
2013-07-07 01:45:00	0	0
2013-07-07 02:00:00	0	0
2013-07-07 02:15:00	0	0
2013-07-07 02:30:00	0	0
2013-07-07 02:45:00	0	0
2013-07-07 03:00:00	0	0
2013-07-07 03:15:00	0	0
2013-07-07 03:30:00	0	0
2013-07-07 03:45:00	0	0
2013-07-07 04:00:00	0	0
2013-07-07 04:15:00	0	0
2013-07-07 04:30:00	0	0
2013-07-07 04:45:00	0	0
2013-07-07 05:00:00	0	0
2013-07-07 05:15:00	0	0
2013-07-07 05:30:00	0	0
2013-07-07 05:45:00	10.8	0
2013-07-07 06:00:00	172.2	64.6
2013-07-07 06:15:00	667.4	247.6
2013-07-07 06:30:00	947.2	366
2013-07-07 06:45:00	1119.5	452.1
2013-07-07 07:00:00	947.2	387.5
2013-07-07 07:15:00	3100	1248.6
2013-07-07 07:30:00	2669.5	979.5
2013-07-07 07:45:00	4305.6	1636.1
2013-07-07 08:00:00	5166.7	1980.6
2013-07-07 08:15:00	14466.8	3961.1
2013-07-07 08:30:00	11022.3	4477.8
2013-07-07 08:45:00	17222.3	6200
2013-07-07 09:00:00	13777.9	6200
2013-07-07 09:15:00	13777.9	6200
2013-07-07 09:30:00	19289	6200
2013-07-07 09:45:00	22044.6	7233.4
2013-07-07 10:00:00	26178	9300.1
2013-07-07 10:15:00	28933.5	8266.7
2013-07-07 10:30:00	11022.3	4477.8
2013-07-07 10:45:00	19289	11711.2
2013-07-07 11:00:00	14466.8	5166.7
2013-07-07 11:15:00	12400.1	4477.8
2013-07-07 11:30:00	27555.7	10333.4
2013-07-07 11:45:00	39955.8	11022.3
2013-07-07 12:00:00	15844.5	5511.1
2013-07-07 12:15:00	30311.3	12400.1
2013-07-07 12:30:00	13777.9	5338.9
2013-07-07 12:45:00	17911.2	10333.4
2013-07-07 13:00:00	13777.9	4822.3
2013-07-07 13:15:00	15155.7	5338.9
2013-07-07 13:30:00	12400.1	5338.9
2013-07-07 13:45:00	12400.1	4822.3
2013-07-07 14:00:00	17911.2	6200
2013-07-07 14:15:00	11022.3	4133.4
2013-07-07 14:30:00	8611.2	3272.2
2013-07-07 14:45:00	17911.2	7577.8
2013-07-07 15:00:00	14466.8	5511.1
2013-07-07 15:15:00	10677.8	3788.9
2013-07-07 15:30:00	11022.3	3788.9
2013-07-07 15:45:00	9644.5	3788.9
2013-07-07 16:00:00	3100	1377.8
2013-07-07 16:15:00	3616.7	1377.8
2013-07-07 16:30:00	5166.7	2497.2
2013-07-07 16:45:00	3100	1270.1
2013-07-07 17:00:00	1636.1	645.8
2013-07-07 17:15:00	2325	936.5
2013-07-07 17:30:00	1636.1	624.3
2013-07-07 17:45:00	2325	850.4
2013-07-07 18:00:00	2325	871.9
2013-07-07 18:15:00	1894.5	710.4
2013-07-07 18:30:00	850.4	322.9
2013-07-07 18:45:00	290.6	107.6
2013-07-07 19:00:00	21.5	10.8
2013-07-07 19:15:00	0	0
2013-07-07 19:30:00	0	0
2013-07-07 19:45:00	0	0
2013-07-07 20:00:00	0	0
2013-07-07 20:15:00	0	0
2013-07-07 20:30:00	0	0
2013-07-07 20:45:00	0	0
2013-07-07 21:00:00	0	0
2013-07-07 21:15:00	0	0
2013-07-07 21:30:00	0	0
2013-07-07 21:45:00	0	0
2013-07-07 22:00:00	0	0
2013-07-07 22:15:00	0	0
2013-07-07 22:30:00	0	0
2013-07-07 22:45:00	0	0
2013-07-07 23:00:00	0	0
2013-07-07 23:15:00	0	0
2013-07-07 23:30:00	0	0
2013-07-07 23:45:00	0	0
2013-07-08	0	0
2013-07-08 00:15:00	0	0
2013-07-08 00:30:00	0	0
2013-07-08 00:45:00	0	0
2013-07-08 01:00:00	0	0
2013-07-08 01:15:00	0	0
2013-07-08 01:30:00	0	0
2013-07-08 01:45:00	0	0
2013-07-08 02:00:00	0	0
2013-07-08 02:15:00	0	0
2013-07-08 02:30:00	0	0
2013-07-08 02:45:00	0	0
2013-07-08 03:00:00	0	0
2013-07-08 03:15:00	0	0
2013-07-08 03:30:00	0	0
2013-07-08 03:45:00	0	0
2013-07-08 04:00:00	0	0
2013-07-08 04:15:00	0	0
2013-07-08 04:30:00	0	0
2013-07-08 04:45:00	0	0
2013-07-08 05:00:00	0	0
2013-07-08 05:15:00	0	0
2013-07-08 05:30:00	0	0
2013-07-08 05:45:00	32.3	0
2013-07-08 06:00:00	312.2	86.1
2013-07-08 06:15:00	904.2	279.9
2013-07-08 06:30:00	1463.9	452.1
2013-07-08 06:45:00	2583.4	775
2013-07-08 07:00:00	3444.5	1022.6
2013-07-08 07:15:00	3961.1	1270.1
2013-07-08 07:30:00	5511.1	1463.9
2013-07-08 07:45:00	6200	1894.5
2013-07-08 08:00:00	9300.1	2583.4
2013-07-08 08:15:00	11022.3	2927.8
2013-07-08 08:30:00	12400.1	3961.1
2013-07-08 08:45:00	11711.2	3616.7
2013-07-08 09:00:00	13089	5166.7
2013-07-08 09:15:00	24800.2	5338.9
2013-07-08 09:30:00	20666.8	5166.7
2013-07-08 09:45:00	22044.6	6544.5
2013-07-08 10:00:00	22044.6	7233.4
2013-07-08 10:15:00	17222.3	6544.5
2013-07-08 10:30:00	17911.2	7233.4
2013-07-08 10:45:00	21355.7	5338.9
2013-07-08 11:00:00	22044.6	8266.7
2013-07-08 11:15:00	26178	8611.2
2013-07-08 11:30:00	21355.7	8611.2
2013-07-08 11:45:00	21355.7	9300.1
2013-07-08 12:00:00	16533.4	5166.7
2013-07-08 12:15:00	33066.9	9300.1
2013-07-08 12:30:00	24800.2	8611.2
2013-07-08 12:45:00	31689.1	8266.7
2013-07-08 13:00:00	28933.5	10677.8
2013-07-08 13:15:00	28933.5	9644.5
2013-07-08 13:30:00	30311.3	8611.2
2013-07-08 13:45:00	26178	9644.5
2013-07-08 14:00:00	27555.7	7577.8
2013-07-08 14:15:00	23422.4	7233.4
2013-07-08 14:30:00	16533.4	6544.5
2013-07-08 14:45:00	11022.3	5511.1
2013-07-08 15:00:00	17911.2	5511.1
2013-07-08 15:15:00	11022.3	4994.5
2013-07-08 15:30:00	9300.1	3961.1
2013-07-08 15:45:00	10333.4	3444.5
2013-07-08 16:00:00	6544.5	3100
2013-07-08 16:15:00	6544.5	2755.6
2013-07-08 16:30:00	7577.8	2755.6
2013-07-08 16:45:00	3961.1	1463.9
2013-07-08 17:00:00	3444.5	1550
2013-07-08 17:15:00	3444.5	1345.5
2013-07-08 17:30:00	2238.9	839.6
2013-07-08 17:45:00	1894.5	775
2013-07-08 18:00:00	1463.9	538.2
2013-07-08 18:15:00	796.5	279.9
2013-07-08 18:30:00	462.9	161.5
2013-07-08 18:45:00	236.8	75.3
2013-07-08 19:00:00	64.6	21.5
2013-07-08 19:15:00	0	0
2013-07-08 19:30:00	0	0
2013-07-08 19:45:00	0	0
2013-07-08 20:00:00	0	0
2013-07-08 20:15:00	0	0
2013-07-08 20:30:00	0	0
2013-07-08 20:45:00	0	0
2013-07-08 21:00:00	0	0
2013-07-08 21:15:00	0	0
2013-07-08 21:30:00	0	0
2013-07-08 21:45:00	0	0
2013-07-08 22:00:00	0	0
2013-07-08 22:15:00	0	0
2013-07-08 22:30:00	0	0
2013-07-08 22:45:00	0	0
2013-07-08 23:00:00	0	0
2013-07-08 23:15:00	0	0
2013-07-08 23:30:00	0	0
2013-07-08 23:45:00	0	0
2013-07-09	0	0
2013-07-09 00:15:00	0	0
2013-07-09 00:30:00	0	0
2013-07-09 00:45:00	0	0
2013-07-09 01:00:00	0	0
2013-07-09 01:15:00	0	0
2013-07-09 01:30:00	0	0
2013-07-09 01:45:00	0	0
2013-07-09 02:00:00	0	0
2013-07-09 02:15:00	0	0
2013-07-09 02:30:00	0	0
2013-07-09 02:45:00	0	0
2013-07-09 03:00:00	0	0
2013-07-09 03:15:00	0	0
2013-07-09 03:30:00	0	0
2013-07-09 03:45:00	0	0
2013-07-09 04:00:00	0	0
2013-07-09 04:15:00	0	0
2013-07-09 04:30:00	0	0
2013-07-09 04:45:00	0	0
2013-07-09 05:00:00	0	0
2013-07-09 05:15:00	0	0
2013-07-09 05:30:00	0	0
2013-07-09 05:45:00	21.5	0
2013-07-09 06:00:00	193.8	53.8
2013-07-09 06:15:00	667.4	193.8
2013-07-09 06:30:00	581.3	183
2013-07-09 06:45:00	226	64.6
2013-07-09 07:00:00	2325	742.7
2013-07-09 07:15:00	2755.6	914.9
2013-07-09 07:30:00	3616.7	1173.3
2013-07-09 07:45:00	4477.8	1280.9
2013-07-09 08:00:00	7577.8	1980.6
2013-07-09 08:15:00	7577.8	2583.4
2013-07-09 08:30:00	8611.2	3100
2013-07-09 08:45:00	11711.2	3961.1
2013-07-09 09:00:00	8266.7	2497.2
2013-07-09 09:15:00	18600.1	5166.7
2013-07-09 09:30:00	19977.9	5511.1
2013-07-09 09:45:00	8266.7	2755.6
2013-07-09 10:00:00	14466.8	4305.6
2013-07-09 10:15:00	26178	6544.5
2013-07-09 10:30:00	11711.2	4133.4
2013-07-09 10:45:00	24800.2	7577.8
2013-07-09 11:00:00	7233.4	2411.1
2013-07-09 11:15:00	7233.4	2152.8
2013-07-09 11:30:00	27555.7	7577.8
2013-07-09 11:45:00	14466.8	3444.5
2013-07-09 12:00:00	22044.6	7577.8
2013-07-09 12:15:00	28933.5	9300.1
2013-07-09 12:30:00	23422.4	7577.8
2013-07-09 12:45:00	30311.3	8611.2
2013-07-09 13:00:00	28933.5	8611.2
2013-07-09 13:15:00	19977.9	6200
2013-07-09 13:30:00	10677.8	4477.8
2013-07-09 13:45:00	8611.2	3444.5
2013-07-09 14:00:00	8611.2	3272.2
2013-07-09 14:15:00	6544.5	2411.1
2013-07-09 14:30:00	4994.5	1636.1
2013-07-09 14:45:00	9300.1	4133.4
2013-07-09 15:00:00	3788.9	1205.6
2013-07-09 15:15:00	8266.7	2669.5
2013-07-09 15:30:00	6200	1980.6
2013-07-09 15:45:00	6200	2152.8
2013-07-09 16:00:00	12400.1	3616.7
2013-07-09 16:15:00	5338.9	1722.2
2013-07-09 16:30:00	4133.4	1377.8
2013-07-09 16:45:00	3961.1	1205.6
2013-07-09 17:00:00	2669.5	893.4
2013-07-09 17:15:00	1894.5	645.8
2013-07-09 17:30:00	1808.3	602.8
2013-07-09 17:45:00	1377.8	473.6
2013-07-09 18:00:00	1022.6	344.4
2013-07-09 18:15:00	656.6	215.3
2013-07-09 18:30:00	441.3	150.7
2013-07-09 18:45:00	236.8	75.3
2013-07-09 19:00:00	75.3	21.5
2013-07-09 19:15:00	0	0
2013-07-09 19:30:00	0	0
2013-07-09 19:45:00	0	0
2013-07-09 20:00:00	0	0
2013-07-09 20:15:00	0	0
2013-07-09 20:30:00	0	0
2013-07-09 20:45:00	0	0
2013-07-09 21:00:00	0	0
2013-07-09 21:15:00	0	0
2013-07-09 21:30:00	0	0
2013-07-09 21:45:00	0	0
2013-07-09 22:00:00	0	0
2013-07-09 22:15:00	0	0
2013-07-09 22:30:00	0	0
2013-07-09 22:45:00	0	0
2013-07-09 23:00:00	0	0
2013-07-09 23:15:00	0	0
2013-07-09 23:30:00	0	0
2013-07-09 23:45:00	0	0
2013-07-10	0	0
2013-07-10 00:15:00	0	0
2013-07-10 00:30:00	0	0
2013-07-10 00:45:00	0	0
2013-07-10 01:00:00	0	0
2013-07-10 01:15:00	0	0
2013-07-10 01:30:00	0	0
2013-07-10 01:45:00	0	0
2013-07-10 02:00:00	0	0
2013-07-10 02:15:00	0	0
2013-07-10 02:30:00	0	0
2013-07-10 02:45:00	0	0
2013-07-10 03:00:00	0	0
2013-07-10 03:15:00	0	0
2013-07-10 03:30:00	0	0
2013-07-10 03:45:00	0	0
2013-07-10 04:00:00	0	0
2013-07-10 04:15:00	0	0
2013-07-10 04:30:00	0	0
2013-07-10 04:45:00	0	0
2013-07-10 05:00:00	0	0
2013-07-10 05:15:00	0	0
2013-07-10 05:30:00	0	0
2013-07-10 05:45:00	0	0
2013-07-10 06:00:00	139.9	21.5
2013-07-10 06:15:00	269.1	64.6
2013-07-10 06:30:00	570.5	150.7
2013-07-10 06:45:00	785.8	215.3
2013-07-10 07:00:00	1227.1	333.7
2013-07-10 07:15:00	1280.9	344.4
2013-07-10 07:30:00	1808.3	505.9
2013-07-10 07:45:00	2927.8	839.6
2013-07-10 08:00:00	3100	861.1
2013-07-10 08:15:00	7233.4	1980.6
2013-07-10 08:30:00	9300.1	2411.1
2013-07-10 08:45:00	6200	1894.5
2013-07-10 09:00:00	7233.4	2066.7
2013-07-10 09:15:00	6200	1722.2
2013-07-10 09:30:00	11022.3	3616.7
2013-07-10 09:45:00	7577.8	2152.8
2013-07-10 10:00:00	11711.2	3272.2
2013-07-10 10:15:00	9300.1	2583.4
2013-07-10 10:30:00	9300.1	2669.5
2013-07-10 10:45:00	8611.2	2411.1
2013-07-10 11:00:00	11022.3	3100
2013-07-10 11:15:00	13777.9	3788.9
2013-07-10 11:30:00	12400.1	3444.5
2013-07-10 11:45:00	11711.2	3272.2
2013-07-10 12:00:00	9644.5	2669.5
2013-07-10 12:15:00	13089	3272.2
2013-07-10 12:30:00	11711.2	3100
2013-07-10 12:45:00	11022.3	3100
2013-07-10 13:00:00	18600.1	4477.8
2013-07-10 13:15:00	22044.6	6200
2013-07-10 13:30:00	38578	7233.4
2013-07-10 13:45:00	19289	5338.9
2013-07-10 14:00:00	18600.1	5511.1
2013-07-10 14:15:00	19977.9	5511.1
2013-07-10 14:30:00	10677.8	3272.2
2013-07-10 14:45:00	11711.2	3444.5
2013-07-10 15:00:00	10677.8	3444.5
2013-07-10 15:15:00	9300.1	2669.5
2013-07-10 15:30:00	7577.8	2238.9
2013-07-10 15:45:00	6544.5	2066.7
2013-07-10 16:00:00	5166.7	1550
2013-07-10 16:15:00	4650	1313.2
2013-07-10 16:30:00	4305.6	1184
2013-07-10 16:45:00	4477.8	1302.4
2013-07-10 17:00:00	3616.7	1087.2
2013-07-10 17:15:00	3272.2	979.5
2013-07-10 17:30:00	3272.2	947.2
2013-07-10 17:45:00	2238.9	656.6
2013-07-10 18:00:00	1636.1	484.4
2013-07-10 18:15:00	1108.7	301.4
2013-07-10 18:30:00	505.9	139.9
2013-07-10 18:45:00	172.2	53.8
2013-07-10 19:00:00	43.1	0
2013-07-10 19:15:00	0	0
2013-07-10 19:30:00	0	0
2013-07-10 19:45:00	0	0
2013-07-10 20:00:00	0	0
2013-07-10 20:15:00	0	0
2013-07-10 20:30:00	0	0
2013-07-10 20:45:00	0	0
2013-07-10 21:00:00	0	0
2013-07-10 21:15:00	0	0
2013-07-10 21:30:00	0	0
2013-07-10 21:45:00	0	0
2013-07-10 22:00:00	0	0
2013-07-10 22:15:00	0	0
2013-07-10 22:30:00	0	0
2013-07-10 22:45:00	0	0
2013-07-10 23:00:00	0	0
2013-07-10 23:15:00	0	0
2013-07-10 23:30:00	0	0
2013-07-10 23:45:00	0	0
2013-07-11	0	0
2013-07-11 00:15:00	0	0
2013-07-11 00:30:00	0	0
2013-07-11 00:45:00	0	0
2013-07-11 01:00:00	0	0
2013-07-11 01:15:00	0	0
2013-07-11 01:30:00	0	0
2013-07-11 01:45:00	0	0
2013-07-11 02:00:00	0	0
2013-07-11 02:15:00	0	0
2013-07-11 02:30:00	0	0
2013-07-11 02:45:00	0	0
2013-07-11 03:00:00	0	0
2013-07-11 03:15:00	0	0
2013-07-11 03:30:00	0	0
2013-07-11 03:45:00	0	0
2013-07-11 04:00:00	0	0
2013-07-11 04:15:00	0	0
2013-07-11 04:30:00	0	0
2013-07-11 04:45:00	0	0
2013-07-11 05:00:00	0	0
2013-07-11 05:15:00	0	0
2013-07-11 05:30:00	0	0
2013-07-11 05:45:00	10.8	0
2013-07-11 06:00:00	139.9	32.3
2013-07-11 06:15:00	398.3	118.4
2013-07-11 06:30:00	796.5	258.3
2013-07-11 06:45:00	1324	409
2013-07-11 07:00:00	1980.6	592
2013-07-11 07:15:00	2669.5	818.1
2013-07-11 07:30:00	3272.2	1076.4
2013-07-11 07:45:00	3616.7	1377.8
2013-07-11 08:00:00	4477.8	1808.3
2013-07-11 08:15:00	5338.9	2066.7
2013-07-11 08:30:00	5511.1	2669.5
2013-07-11 08:45:00	10333.4	3272.2
2013-07-11 09:00:00	7577.8	3444.5
2013-07-11 09:15:00	9644.5	3616.7
2013-07-11 09:30:00	12400.1	4305.6
2013-07-11 09:45:00	15844.5	4477.8
2013-07-11 10:00:00	13089	4477.8
2013-07-11 10:15:00	23422.4	5166.7
2013-07-11 10:30:00	15155.7	5338.9
2013-07-11 10:45:00	12400.1	5166.7
2013-07-11 11:00:00	24800.2	6200
2013-07-11 11:15:00	19977.9	6544.5
2013-07-11 11:30:00	17222.3	6544.5
2013-07-11 11:45:00	19289	7233.4
2013-07-11 12:00:00	7577.8	2325
2013-07-11 12:15:00	16533.4	7577.8
2013-07-11 12:30:00	19977.9	6544.5
2013-07-11 12:45:00	26178	6200
2013-07-11 13:00:00	18600.1	6200
2013-07-11 13:15:00	28933.5	6200
2013-07-11 13:30:00	13777.9	6544.5
2013-07-11 13:45:00	17222.3	6544.5
2013-07-11 14:00:00	11711.2	5166.7
2013-07-11 14:15:00	11022.3	5166.7
2013-07-11 14:30:00	11711.2	3100
2013-07-11 14:45:00	7233.4	2238.9
2013-07-11 15:00:00	13777.9	4650
2013-07-11 15:15:00	7233.4	2755.6
2013-07-11 15:30:00	8611.2	3616.7
2013-07-11 15:45:00	7233.4	3100
2013-07-11 16:00:00	7233.4	2583.4
2013-07-11 16:15:00	6544.5	2152.8
2013-07-11 16:30:00	3961.1	1636.1
2013-07-11 16:45:00	4133.4	1722.2
2013-07-11 17:00:00	3616.7	1463.9
2013-07-11 17:15:00	3616.7	1291.7
2013-07-11 17:30:00	2411.1	861.1
2013-07-11 17:45:00	1980.6	742.7
2013-07-11 18:00:00	1463.9	559.7
2013-07-11 18:15:00	1108.7	398.3
2013-07-11 18:30:00	721.2	247.6
2013-07-11 18:45:00	355.2	118.4
2013-07-11 19:00:00	96.9	32.3
2013-07-11 19:15:00	0	0
2013-07-11 19:30:00	0	0
2013-07-11 19:45:00	0	0
2013-07-11 20:00:00	0	0
2013-07-11 20:15:00	0	0
2013-07-11 20:30:00	0	0
2013-07-11 20:45:00	0	0
2013-07-11 21:00:00	0	0
2013-07-11 21:15:00	0	0
2013-07-11 21:30:00	0	0
2013-07-11 21:45:00	0	0
2013-07-11 22:00:00	0	0
2013-07-11 22:15:00	0	0
2013-07-11 22:30:00	0	0
2013-07-11 22:45:00	0	0
2013-07-11 23:00:00	0	0
2013-07-11 23:15:00	0	0
2013-07-11 23:30:00	0	0
2013-07-11 23:45:00	0	0
2013-07-12	0	0
2013-07-12 00:15:00	0	0
2013-07-12 00:30:00	0	0
2013-07-12 00:45:00	0	0
2013-07-12 01:00:00	0	0
2013-07-12 01:15:00	0	0
2013-07-12 01:30:00	0	0
2013-07-12 01:45:00	0	0
2013-07-12 02:00:00	0	0
2013-07-12 02:15:00	0	0
2013-07-12 02:30:00	0	0
2013-07-12 02:45:00	0	0
2013-07-12 03:00:00	0	0
2013-07-12 03:15:00	0	0
2013-07-12 03:30:00	0	0
2013-07-12 03:45:00	0	0
2013-07-12 04:00:00	0	0
2013-07-12 04:15:00	0	0
2013-07-12 04:30:00	0	0
2013-07-12 04:45:00	0	0
2013-07-12 05:00:00	0	0
2013-07-12 05:15:00	0	0
2013-07-12 05:30:00	0	0
2013-07-12 05:45:00	10.8	0
2013-07-12 06:00:00	161.5	53.8
2013-07-12 06:15:00	462.9	172.2
2013-07-12 06:30:00	947.2	355.2
2013-07-12 06:45:00	1463.9	559.7
2013-07-12 07:00:00	2066.7	721.2
2013-07-12 07:15:00	3100	1259.4
2013-07-12 07:30:00	3100	979.5
2013-07-12 07:45:00	4305.6	1636.1
2013-07-12 08:00:00	5511.1	2066.7
2013-07-12 08:15:00	3616.7	1097.9
2013-07-12 08:30:00	6544.5	1550
2013-07-12 08:45:00	4650	1463.9
2013-07-12 09:00:00	11022.3	3961.1
2013-07-12 09:15:00	10677.8	3788.9
2013-07-12 09:30:00	11022.3	4305.6
2013-07-12 09:45:00	6544.5	5166.7
2013-07-12 10:00:00	6200	3272.2

## Sheet: Agosto9-Temp
Date Time, GMT-04:00	LLANO, °C	PROFUNDO, °C
2013-08-09 12:00:00	29.853	29.552
2013-08-09 12:15:00	30.659	30.054
2013-08-09 12:30:00	30.963	30.054
2013-08-09 12:45:00	30.054	29.652
2013-08-09 13:00:00	30.054	29.652
2013-08-09 13:15:00	30.356	29.853
2013-08-09 13:30:00	30.457	29.752
2013-08-09 13:45:00	30.76	29.853
2013-08-09 14:00:00	30.356	29.752
2013-08-09 14:15:00	30.76	29.853
2013-08-09 14:30:00	30.255	29.652
2013-08-09 14:45:00	30.862	29.853
2013-08-09 15:00:00	29.853	29.552
2013-08-09 15:15:00	29.953	29.652
2013-08-09 15:30:00	30.054	29.652
2013-08-09 15:45:00	30.054	29.652
2013-08-09 16:00:00	30.054	29.652
2013-08-09 16:15:00	30.054	29.752
2013-08-09 16:30:00	30.356	29.853
2013-08-09 16:45:00	29.853	29.752
2013-08-09 17:00:00	29.853	29.652
2013-08-09 17:15:00	29.752	29.652
2013-08-09 17:30:00	29.752	29.652
2013-08-09 17:45:00	29.752	29.652
2013-08-09 18:00:00	29.752	29.652
2013-08-09 18:15:00	29.652	29.652
2013-08-09 18:30:00	29.652	29.652
2013-08-09 18:45:00	29.652	29.552
2013-08-09 19:00:00	29.652	29.552
2013-08-09 19:15:00	29.652	29.552
2013-08-09 19:30:00	29.652	29.552
2013-08-09 19:45:00	29.552	29.552
2013-08-09 20:00:00	29.552	29.552
2013-08-09 20:15:00	29.552	29.552
2013-08-09 20:30:00	29.552	29.552
2013-08-09 20:45:00	29.552	29.452
2013-08-09 21:00:00	29.552	29.452
2013-08-09 21:15:00	29.552	29.452
2013-08-09 21:30:00	29.552	29.452
2013-08-09 21:45:00	29.552	29.452
2013-08-09 22:00:00	29.552	29.452
2013-08-09 22:15:00	29.552	29.452
2013-08-09 22:30:00	29.552	29.452
2013-08-09 22:45:00	29.452	29.452
2013-08-09 23:00:00	29.452	29.452
2013-08-09 23:15:00	29.452	29.452
2013-08-09 23:30:00	29.452	29.452
2013-08-09 23:45:00	29.452	29.452
2013-08-10	29.452	29.452
2013-08-10 00:15:00	29.452	29.452
2013-08-10 00:30:00	29.452	29.452
2013-08-10 00:45:00	29.452	29.452
2013-08-10 01:00:00	29.452	29.452
2013-08-10 01:15:00	29.452	29.452
2013-08-10 01:30:00	29.452	29.452
2013-08-10 01:45:00	29.452	29.452
2013-08-10 02:00:00	29.452	29.352
2013-08-10 02:15:00	29.452	29.352
2013-08-10 02:30:00	29.452	29.352
2013-08-10 02:45:00	29.452	29.352
2013-08-10 03:00:00	29.452	29.352
2013-08-10 03:15:00	29.452	29.352
2013-08-10 03:30:00	29.352	29.352
2013-08-10 03:45:00	29.352	29.352
2013-08-10 04:00:00	29.352	29.352
2013-08-10 04:15:00	29.352	29.352
2013-08-10 04:30:00	29.352	29.352
2013-08-10 04:45:00	29.352	29.352
2013-08-10 05:00:00	29.352	29.352
2013-08-10 05:15:00	29.352	29.352
2013-08-10 05:30:00	29.352	29.352
2013-08-10 05:45:00	29.352	29.352
2013-08-10 06:00:00	29.352	29.352
2013-08-10 06:15:00	29.352	29.352
2013-08-10 06:30:00	29.452	29.352
2013-08-10 06:45:00	29.452	29.352
2013-08-10 07:00:00	29.452	29.352
2013-08-10 07:15:00	29.452	29.352
2013-08-10 07:30:00	29.552	29.452
2013-08-10 07:45:00	29.652	29.452
2013-08-10 08:00:00	29.652	29.452
2013-08-10 08:15:00	29.652	29.452
2013-08-10 08:30:00	29.752	29.452
2013-08-10 08:45:00	29.853	29.552
2013-08-10 09:00:00	29.853	29.552
2013-08-10 09:15:00	29.953	29.652
2013-08-10 09:30:00	29.953	29.652
2013-08-10 09:45:00	30.054	29.652
2013-08-10 10:00:00	30.054	29.652
2013-08-10 10:15:00	30.255	29.752
2013-08-10 10:30:00	30.255	29.752
2013-08-10 10:45:00	29.953	29.652
2013-08-10 11:00:00	30.356	29.853
2013-08-10 11:15:00	29.953	29.552
2013-08-10 11:30:00	29.953	29.652
2013-08-10 11:45:00	29.752	29.552
2013-08-10 12:00:00	29.853	29.552
2013-08-10 12:15:00	29.652	29.552
2013-08-10 12:30:00	30.457	29.853
2013-08-10 12:45:00	29.853	29.552
2013-08-10 13:00:00	29.953	29.552
2013-08-10 13:15:00	29.853	29.652
2013-08-10 13:30:00	30.558	29.853
2013-08-10 13:45:00	30.457	29.853
2013-08-10 14:00:00	30.558	29.853
2013-08-10 14:15:00	30.558	29.752
2013-08-10 14:30:00	30.558	29.853
2013-08-10 14:45:00	30.659	29.853
2013-08-10 15:00:00	30.457	29.752
2013-08-10 15:15:00	30.558	29.752
2013-08-10 15:30:00	30.558	29.752
2013-08-10 15:45:00	30.558	29.752
2013-08-10 16:00:00	29.953	29.552
2013-08-10 16:15:00	29.953	29.552
2013-08-10 16:30:00	29.853	29.552
2013-08-10 16:45:00	29.953	29.652
2013-08-10 17:00:00	29.853	29.552
2013-08-10 17:15:00	29.752	29.552
2013-08-10 17:30:00	29.752	29.552
2013-08-10 17:45:00	29.853	29.652
2013-08-10 18:00:00	29.752	29.652
2013-08-10 18:15:00	29.752	29.552
2013-08-10 18:30:00	29.652	29.552
2013-08-10 18:45:00	29.652	29.552
2013-08-10 19:00:00	29.552	29.552
2013-08-10 19:15:00	29.552	29.552
2013-08-10 19:30:00	29.552	29.552
2013-08-10 19:45:00	29.552	29.552
2013-08-10 20:00:00	29.552	29.552
2013-08-10 20:15:00	29.552	29.552
2013-08-10 20:30:00	29.552	29.552
2013-08-10 20:45:00	29.552	29.552
2013-08-10 21:00:00	29.552	29.552
2013-08-10 21:15:00	29.552	29.552
2013-08-10 21:30:00	29.552	29.552
2013-08-10 21:45:00	29.552	29.552
2013-08-10 22:00:00	29.552	29.552
2013-08-10 22:15:00	29.552	29.452
2013-08-10 22:30:00	29.552	29.452
2013-08-10 22:45:00	29.552	29.452
2013-08-10 23:00:00	29.452	29.452
2013-08-10 23:15:00	29.452	29.452
2013-08-10 23:30:00	29.452	29.452
2013-08-10 23:45:00	29.452	29.452
2013-08-11	29.452	29.452
2013-08-11 00:15:00	29.452	29.452
2013-08-11 00:30:00	29.452	29.452
2013-08-11 00:45:00	29.452	29.452
2013-08-11 01:00:00	29.452	29.452
2013-08-11 01:15:00	29.452	29.452
2013-08-11 01:30:00	29.452	29.452
2013-08-11 01:45:00	29.452	29.352
2013-08-11 02:00:00	29.452	29.352
2013-08-11 02:15:00	29.452	29.352
2013-08-11 02:30:00	29.452	29.352
2013-08-11 02:45:00	29.452	29.352
2013-08-11 03:00:00	29.452	29.352
2013-08-11 03:15:00	29.452	29.352
2013-08-11 03:30:00	29.352	29.352
2013-08-11 03:45:00	29.352	29.352
2013-08-11 04:00:00	29.352	29.352
2013-08-11 04:15:00	29.352	29.352
2013-08-11 04:30:00	29.352	29.352
2013-08-11 04:45:00	29.352	29.352
2013-08-11 05:00:00	29.352	29.352
2013-08-11 05:15:00	29.352	29.352
2013-08-11 05:30:00	29.352	29.352
2013-08-11 05:45:00	29.352	29.352
2013-08-11 06:00:00	29.352	29.352
2013-08-11 06:15:00	29.352	29.352
2013-08-11 06:30:00	29.452	29.352
2013-08-11 06:45:00	29.452	29.352
2013-08-11 07:00:00	29.552	29.452
2013-08-11 07:15:00	29.552	29.452
2013-08-11 07:30:00	29.652	29.452
2013-08-11 07:45:00	29.652	29.452
2013-08-11 08:00:00	29.752	29.452
2013-08-11 08:15:00	29.853	29.552
2013-08-11 08:30:00	29.853	29.552
2013-08-11 08:45:00	29.953	29.552
2013-08-11 09:00:00	29.752	29.552
2013-08-11 09:15:00	29.953	29.552
2013-08-11 09:30:00	30.154	29.652
2013-08-11 09:45:00	30.154	29.652
2013-08-11 10:00:00	30.356	29.752
2013-08-11 10:15:00	30.154	29.752
2013-08-11 10:30:00	30.457	29.853
2013-08-11 10:45:00	30.154	29.652
2013-08-11 11:00:00	30.558	29.853
2013-08-11 11:15:00	30.558	29.953
2013-08-11 11:30:00	30.558	29.853
2013-08-11 11:45:00	30.457	29.853
2013-08-11 12:00:00	29.853	29.552
2013-08-11 12:15:00	30.255	29.752
2013-08-11 12:30:00	30.558	29.853
2013-08-11 12:45:00	30.76	29.953
2013-08-11 13:00:00	30.76	29.953
2013-08-11 13:15:00	30.659	29.853
2013-08-11 13:30:00	30.659	29.853
2013-08-11 13:45:00	30.659	29.953
2013-08-11 14:00:00	30.558	29.853
2013-08-11 14:15:00	30.558	29.853
2013-08-11 14:30:00	30.558	29.853
2013-08-11 14:45:00	30.255	29.752
2013-08-11 15:00:00	30.054	29.652
2013-08-11 15:15:00	30.255	29.752
2013-08-11 15:30:00	29.953	29.652
2013-08-11 15:45:00	30.255	29.752
2013-08-11 16:00:00	30.054	29.652
2013-08-11 16:15:00	30.154	29.752
2013-08-11 16:30:00	30.054	29.752
2013-08-11 16:45:00	29.953	29.652
2013-08-11 17:00:00	30.054	29.752
2013-08-11 17:15:00	29.953	29.752
2013-08-11 17:30:00	29.853	29.652
2013-08-11 17:45:00	29.752	29.652
2013-08-11 18:00:00	29.752	29.652
2013-08-11 18:15:00	29.652	29.652
2013-08-11 18:30:00	29.652	29.652
2013-08-11 18:45:00	29.652	29.652
2013-08-11 19:00:00	29.652	29.552
2013-08-11 19:15:00	29.652	29.552
2013-08-11 19:30:00	29.652	29.552
2013-08-11 19:45:00	29.652	29.552
2013-08-11 20:00:00	29.652	29.552
2013-08-11 20:15:00	29.652	29.552
2013-08-11 20:30:00	29.552	29.552
2013-08-11 20:45:00	29.552	29.552
2013-08-11 21:00:00	29.552	29.552
2013-08-11 21:15:00	29.552	29.552
2013-08-11 21:30:00	29.552	29.552
2013-08-11 21:45:00	29.552	29.552
2013-08-11 22:00:00	29.552	29.552
2013-08-11 22:15:00	29.552	29.552
2013-08-11 22:30:00	29.552	29.552
2013-08-11 22:45:00	29.552	29.552
2013-08-11 23:00:00	29.552	29.552
2013-08-11 23:15:00	29.552	29.552
2013-08-11 23:30:00	29.552	29.552
2013-08-11 23:45:00	29.552	29.452
2013-08-12	29.452	29.452
2013-08-12 00:15:00	29.452	29.452
2013-08-12 00:30:00	29.452	29.452
2013-08-12 00:45:00	29.452	29.452
2013-08-12 01:00:00	29.452	29.452
2013-08-12 01:15:00	29.452	29.352
2013-08-12 01:30:00	29.452	29.352
2013-08-12 01:45:00	29.452	29.352
2013-08-12 02:00:00	29.452	29.352
2013-08-12 02:15:00	29.452	29.452
2013-08-12 02:30:00	29.452	29.452
2013-08-12 02:45:00	29.452	29.452
2013-08-12 03:00:00	29.452	29.452
2013-08-12 03:15:00	29.452	29.352
2013-08-12 03:30:00	29.452	29.352
2013-08-12 03:45:00	29.352	29.352
2013-08-12 04:00:00	29.352	29.352
2013-08-12 04:15:00	29.352	29.352
2013-08-12 04:30:00	29.352	29.352
2013-08-12 04:45:00	29.352	29.352
2013-08-12 05:00:00	29.352	29.352
2013-08-12 05:15:00	29.352	29.352
2013-08-12 05:30:00	29.352	29.352
2013-08-12 05:45:00	29.352	29.352
2013-08-12 06:00:00	29.352	29.352
2013-08-12 06:15:00	29.352	29.352
2013-08-12 06:30:00	29.352	29.352
2013-08-12 06:45:00	29.452	29.352
2013-08-12 07:00:00	29.552	29.352
2013-08-12 07:15:00	29.552	29.452
2013-08-12 07:30:00	29.552	29.452
2013-08-12 07:45:00	29.652	29.452
2013-08-12 08:00:00	29.752	29.552
2013-08-12 08:15:00	29.752	29.552
2013-08-12 08:30:00	29.752	29.552
2013-08-12 08:45:00	29.652	29.452
2013-08-12 09:00:00	29.752	29.452
2013-08-12 09:15:00	30.054	29.652
2013-08-12 09:30:00	30.154	29.652
2013-08-12 09:45:00	30.255	29.652
2013-08-12 10:00:00	30.054	29.652
2013-08-12 10:15:00	29.953	29.552
2013-08-12 10:30:00	30.154	29.652
2013-08-12 10:45:00	30.457	29.752
2013-08-12 11:00:00	30.054	29.652
2013-08-12 11:15:00	30.558	29.853
2013-08-12 11:30:00	30.659	29.853
2013-08-12 11:45:00	30.659	29.853
2013-08-12 12:00:00	30.659	29.853
2013-08-12 12:15:00	30.862	29.953
2013-08-12 12:30:00	30.76	29.953
2013-08-12 12:45:00	30.154	29.652
2013-08-12 13:00:00	30.76	29.953
2013-08-12 13:15:00	30.76	29.953
2013-08-12 13:30:00	30.76	29.953
2013-08-12 13:45:00	30.356	29.752
2013-08-12 14:00:00	30.054	29.652
2013-08-12 14:15:00	30.255	29.752
2013-08-12 14:30:00	30.154	29.752
2013-08-12 14:45:00	30.558	29.853
2013-08-12 15:00:00	30.054	29.752
2013-08-12 15:15:00	29.953	29.652
2013-08-12 15:30:00	29.953	29.652
2013-08-12 15:45:00	30.054	29.652
2013-08-12 16:00:00	29.953	29.652
2013-08-12 16:15:00	29.853	29.652
2013-08-12 16:30:00	29.953	29.652
2013-08-12 16:45:00	29.853	29.652
2013-08-12 17:00:00	29.853	29.652
2013-08-12 17:15:00	29.752	29.552
2013-08-12 17:30:00	29.752	29.652
2013-08-12 17:45:00	29.752	29.552
2013-08-12 18:00:00	29.752	29.552
2013-08-12 18:15:00	29.752	29.552
2013-08-12 18:30:00	29.752	29.552
2013-08-12 18:45:00	29.652	29.552
2013-08-12 19:00:00	29.652	29.552
2013-08-12 19:15:00	29.552	29.452
2013-08-12 19:30:00	29.552	29.452
2013-08-12 19:45:00	29.552	29.452
2013-08-12 20:00:00	29.552	29.452
2013-08-12 20:15:00	29.552	29.452
2013-08-12 20:30:00	29.552	29.452
2013-08-12 20:45:00	29.552	29.452
2013-08-12 21:00:00	29.552	29.452
2013-08-12 21:15:00	29.552	29.452
2013-08-12 21:30:00	29.552	29.452
2013-08-12 21:45:00	29.552	29.452
2013-08-12 22:00:00	29.552	29.452
2013-08-12 22:15:00	29.552	29.452
2013-08-12 22:30:00	29.552	29.552
2013-08-12 22:45:00	29.452	29.552
2013-08-12 23:00:00	29.552	29.552
2013-08-12 23:15:00	29.552	29.452
2013-08-12 23:30:00	29.552	29.552
2013-08-12 23:45:00	29.552	29.452
2013-08-13	29.552	29.452
2013-08-13 00:15:00	29.552	29.452
2013-08-13 00:30:00	29.552	29.452
2013-08-13 00:45:00	29.552	29.452
2013-08-13 01:00:00	29.452	29.352
2013-08-13 01:15:00	29.452	29.352
2013-08-13 01:30:00	29.352	29.352
2013-08-13 01:45:00	29.352	29.352
2013-08-13 02:00:00	29.452	29.352
2013-08-13 02:15:00	29.452	29.352
2013-08-13 02:30:00	29.452	29.352
2013-08-13 02:45:00	29.452	29.352
2013-08-13 03:00:00	29.452	29.352
2013-08-13 03:15:00	29.352	29.352
2013-08-13 03:30:00	29.352	29.352
2013-08-13 03:45:00	29.352	29.252
2013-08-13 04:00:00	29.352	29.352
2013-08-13 04:15:00	29.352	29.252
2013-08-13 04:30:00	29.352	29.252
2013-08-13 04:45:00	29.352	29.252
2013-08-13 05:00:00	29.252	29.252
2013-08-13 05:15:00	29.252	29.252
2013-08-13 05:30:00	29.252	29.252
2013-08-13 05:45:00	29.252	29.252
2013-08-13 06:00:00	29.252	28.953
2013-08-13 06:15:00	29.252	28.953
2013-08-13 06:30:00	29.252	28.953
2013-08-13 06:45:00	29.252	28.953
2013-08-13 07:00:00	29.352	28.953
2013-08-13 07:15:00	29.352	28.953
2013-08-13 07:30:00	29.452	29.053
2013-08-13 07:45:00	29.552	29.053
2013-08-13 08:00:00	29.652	29.053
2013-08-13 08:15:00	29.752	29.152
2013-08-13 08:30:00	29.752	29.252
2013-08-13 08:45:00	29.853	29.352
2013-08-13 09:00:00	29.853	29.352
2013-08-13 09:15:00	29.853	29.352
2013-08-13 09:30:00	29.953	29.452
2013-08-13 09:45:00	30.154	29.552
2013-08-13 10:00:00	30.255	29.552
2013-08-13 10:15:00	30.255	29.452
2013-08-13 10:30:00	30.255	29.352
2013-08-13 10:45:00	30.457	29.452
2013-08-13 11:00:00	30.457	29.452
2013-08-13 11:15:00	30.558	29.452
2013-08-13 11:30:00	30.558	29.652
2013-08-13 11:45:00	30.659	29.652
2013-08-13 12:00:00	30.659	29.652
2013-08-13 12:15:00	30.659	29.752
2013-08-13 12:30:00	30.659	29.752
2013-08-13 12:45:00	30.659	29.752
2013-08-13 13:00:00	30.659	29.853
2013-08-13 13:15:00	30.659	29.853
2013-08-13 13:30:00	30.659	29.752
2013-08-13 13:45:00	30.659	29.752
2013-08-13 14:00:00	30.659	29.652
2013-08-13 14:15:00	30.659	29.752
2013-08-13 14:30:00	30.558	29.752
2013-08-13 14:45:00	30.558	29.752
2013-08-13 15:00:00	30.457	29.652
2013-08-13 15:15:00	30.356	29.652
2013-08-13 15:30:00	30.356	29.652
2013-08-13 15:45:00	30.356	29.652
2013-08-13 16:00:00	30.255	29.652
2013-08-13 16:15:00	30.255	29.552
2013-08-13 16:30:00	30.154	29.252
2013-08-13 16:45:00	30.154	29.053
2013-08-13 17:00:00	30.054	29.053
2013-08-13 17:15:00	29.953	28.953
2013-08-13 17:30:00	29.953	28.953
2013-08-13 17:45:00	29.953	28.953
2013-08-13 18:00:00	29.853	28.953
2013-08-13 18:15:00	29.752	28.853
2013-08-13 18:30:00	29.752	28.953
2013-08-13 18:45:00	29.652	28.853
2013-08-13 19:00:00	29.652	28.853
2013-08-13 19:15:00	29.652	29.053
2013-08-13 19:30:00	29.652	28.853
2013-08-13 19:45:00	29.552	29.053
2013-08-13 20:00:00	29.552	29.053
2013-08-13 20:15:00	29.552	29.152
2013-08-13 20:30:00	29.552	29.152
2013-08-13 20:45:00	29.552	29.152
2013-08-13 21:00:00	29.552	29.053
2013-08-13 21:15:00	29.552	29.152
2013-08-13 21:30:00	29.452	29.152
2013-08-13 21:45:00	29.452	29.252
2013-08-13 22:00:00	29.452	29.252
2013-08-13 22:15:00	29.452	29.252
2013-08-13 22:30:00	29.452	29.053
2013-08-13 22:45:00	29.452	28.953
2013-08-13 23:00:00	29.452	29.053
2013-08-13 23:15:00	29.452	28.953
2013-08-13 23:30:00	29.452	28.953
2013-08-13 23:45:00	29.452	29.252
2013-08-14	29.452	29.053
2013-08-14 00:15:00	29.452	29.053
2013-08-14 00:30:00	29.452	29.152
2013-08-14 00:45:00	29.452	29.152
2013-08-14 01:00:00	29.452	29.252
2013-08-14 01:15:00	29.452	29.252
2013-08-14 01:30:00	29.452	29.352
2013-08-14 01:45:00	29.452	29.352
2013-08-14 02:00:00	29.452	29.352
2013-08-14 02:15:00	29.352	29.352
2013-08-14 02:30:00	29.352	29.352
2013-08-14 02:45:00	29.352	29.352
2013-08-14 03:00:00	29.352	29.252
2013-08-14 03:15:00	29.352	29.252
2013-08-14 03:30:00	29.352	29.352
2013-08-14 03:45:00	29.352	29.252
2013-08-14 04:00:00	29.352	29.252
2013-08-14 04:15:00	29.352	29.252
2013-08-14 04:30:00	29.352	29.252
2013-08-14 04:45:00	29.352	29.252
2013-08-14 05:00:00	29.252	29.252
2013-08-14 05:15:00	29.252	28.853
2013-08-14 05:30:00	29.252	28.853
2013-08-14 05:45:00	29.252	28.853
2013-08-14 06:00:00	29.252	28.853
2013-08-14 06:15:00	29.252	28.853
2013-08-14 06:30:00	29.252	28.853
2013-08-14 06:45:00	29.352	28.853
2013-08-14 07:00:00	29.352	28.853
2013-08-14 07:15:00	29.352	28.853
2013-08-14 07:30:00	29.452	28.953
2013-08-14 07:45:00	29.552	28.953
2013-08-14 08:00:00	29.552	28.953
2013-08-14 08:15:00	29.652	29.053
2013-08-14 08:30:00	29.752	29.252
2013-08-14 08:45:00	29.752	29.352
2013-08-14 09:00:00	29.853	29.352
2013-08-14 09:15:00	29.953	29.352
2013-08-14 09:30:00	30.054	29.452
2013-08-14 09:45:00	30.054	29.452
2013-08-14 10:00:00	30.154	29.452
2013-08-14 10:15:00	30.154	29.552
2013-08-14 10:30:00	30.255	29.552
2013-08-14 10:45:00	30.255	29.452
2013-08-14 11:00:00	30.356	29.452
2013-08-14 11:15:00	30.356	29.652
2013-08-14 11:30:00	30.457	29.652
2013-08-14 11:45:00	30.457	29.652
2013-08-14 12:00:00	30.457	29.652
2013-08-14 12:15:00	30.457	29.752
2013-08-14 12:30:00	30.457	29.552
2013-08-14 12:45:00	30.457	29.552
2013-08-14 13:00:00	30.558	29.652
2013-08-14 13:15:00	30.558	29.652
2013-08-14 13:30:00	30.558	29.652
2013-08-14 13:45:00	30.457	29.652
2013-08-14 14:00:00	30.457	29.652
2013-08-14 14:15:00	30.457	29.652
2013-08-14 14:30:00	30.457	29.652
2013-08-14 14:45:00	30.356	29.552
2013-08-14 15:00:00	30.356	29.552
2013-08-14 15:15:00	30.255	29.552
2013-08-14 15:30:00	30.255	29.552
2013-08-14 15:45:00	30.255	29.552
2013-08-14 16:00:00	30.255	29.552
2013-08-14 16:15:00	30.154	29.452
2013-08-14 16:30:00	30.154	29.452
2013-08-14 16:45:00	30.054	29.452
2013-08-14 17:00:00	30.054	29.452
2013-08-14 17:15:00	29.953	29.452
2013-08-14 17:30:00	29.953	29.252
2013-08-14 17:45:00	29.853	29.152
2013-08-14 18:00:00	29.752	29.152
2013-08-14 18:15:00	29.752	29.053
2013-08-14 18:30:00	29.752	29.053
2013-08-14 18:45:00	29.652	29.152
2013-08-14 19:00:00	29.652	29.152
2013-08-14 19:15:00	29.652	29.152
2013-08-14 19:30:00	29.652	29.053
2013-08-14 19:45:00	29.652	29.252
2013-08-14 20:00:00	29.652	29.252
2013-08-14 20:15:00	29.552	29.152
2013-08-14 20:30:00	29.552	29.152
2013-08-14 20:45:00	29.552	29.053
2013-08-14 21:00:00	29.552	29.053
2013-08-14 21:15:00	29.552	29.053
2013-08-14 21:30:00	29.552	29.053
2013-08-14 21:45:00	29.552	29.252
2013-08-14 22:00:00	29.552	29.252
2013-08-14 22:15:00	29.552	29.352
2013-08-14 22:30:00	29.552	29.352
2013-08-14 22:45:00	29.452	29.352
2013-08-14 23:00:00	29.452	29.352
2013-08-14 23:15:00	29.452	29.352
2013-08-14 23:30:00	29.452	29.352
2013-08-14 23:45:00	29.452	29.352
2013-08-15	29.452	29.152
2013-08-15 00:15:00	29.452	29.152
2013-08-15 00:30:00	29.452	29.152
2013-08-15 00:45:00	29.452	29.152
2013-08-15 01:00:00	29.452	29.252
2013-08-15 01:15:00	29.452	29.252
2013-08-15 01:30:00	29.452	29.352
2013-08-15 01:45:00	29.452	29.352
2013-08-15 02:00:00	29.452	29.352
2013-08-15 02:15:00	29.452	29.352
2013-08-15 02:30:00	29.452	29.352
2013-08-15 02:45:00	29.452	29.452
2013-08-15 03:00:00	29.452	29.352
2013-08-15 03:15:00	29.352	29.352
2013-08-15 03:30:00	29.352	29.352
2013-08-15 03:45:00	29.352	29.352
2013-08-15 04:00:00	29.352	29.352
2013-08-15 04:15:00	29.352	29.352
2013-08-15 04:30:00	29.352	29.352
2013-08-15 04:45:00	29.352	29.352
2013-08-15 05:00:00	29.352	29.352
2013-08-15 05:15:00	29.352	29.352
2013-08-15 05:30:00	29.352	29.352
2013-08-15 05:45:00	29.352	29.352
2013-08-15 06:00:00	29.352	29.352
2013-08-15 06:15:00	29.352	29.352
2013-08-15 06:30:00	29.352	29.352
2013-08-15 06:45:00	29.352	29.352
2013-08-15 07:00:00	29.452	29.152
2013-08-15 07:15:00	29.452	29.152
2013-08-15 07:30:00	29.552	29.152
2013-08-15 07:45:00	29.552	29.152
2013-08-15 08:00:00	29.652	29.152
2013-08-15 08:15:00	29.652	29.152
2013-08-15 08:30:00	29.752	29.152
2013-08-15 08:45:00	29.853	29.252
2013-08-15 09:00:00	29.752	29.152
2013-08-15 09:15:00	29.953	29.252
2013-08-15 09:30:00	30.054	29.352
2013-08-15 09:45:00	30.054	29.352
2013-08-15 10:00:00	30.154	29.452
2013-08-15 10:15:00	30.154	29.452
2013-08-15 10:30:00	30.255	29.552
2013-08-15 10:45:00	30.356	29.652
2013-08-15 11:00:00	30.356	29.652
2013-08-15 11:15:00	30.457	29.752
2013-08-15 11:30:00	30.457	29.652
2013-08-15 11:45:00	30.558	29.652
2013-08-15 12:00:00	30.558	29.652
2013-08-15 12:15:00	30.558	29.752
2013-08-15 12:30:00	30.558	29.752
2013-08-15 12:45:00	30.659	29.752
2013-08-15 13:00:00	30.659	29.752
2013-08-15 13:15:00	30.659	29.652
2013-08-15 13:30:00	30.659	29.652
2013-08-15 13:45:00	30.659	29.652
2013-08-15 14:00:00	30.659	29.652
2013-08-15 14:15:00	30.659	29.652
2013-08-15 14:30:00	30.659	29.652
2013-08-15 14:45:00	29.953	29.452
2013-08-15 15:00:00	30.457	29.652
2013-08-15 15:15:00	30.054	29.552
2013-08-15 15:30:00	30.054	29.552
2013-08-15 15:45:00	30.054	29.552
2013-08-15 16:00:00	30.154	29.552
2013-08-15 16:15:00	29.953	29.552
2013-08-15 16:30:00	30.054	29.552
2013-08-15 16:45:00	29.853	29.452
2013-08-15 17:00:00	29.853	29.552
2013-08-15 17:15:00	29.853	29.452
2013-08-15 17:30:00	29.752	29.452
2013-08-15 17:45:00	29.752	29.452
2013-08-15 18:00:00	29.652	29.452
2013-08-15 18:15:00	29.652	29.452
2013-08-15 18:30:00	29.552	29.452
2013-08-15 18:45:00	29.552	29.452
2013-08-15 19:00:00	29.552	29.352
2013-08-15 19:15:00	29.552	29.252
2013-08-15 19:30:00	29.552	29.252
2013-08-15 19:45:00	29.552	29.252
2013-08-15 20:00:00	29.452	29.252
2013-08-15 20:15:00	29.452	29.252
2013-08-15 20:30:00	29.452	29.252
2013-08-15 20:45:00	29.452	29.252
2013-08-15 21:00:00	29.452	29.252
2013-08-15 21:15:00	29.452	29.252
2013-08-15 21:30:00	29.452	29.252
2013-08-15 21:45:00	29.452	29.252
2013-08-15 22:00:00	29.352	29.352
2013-08-15 22:15:00	29.352	29.352
2013-08-15 22:30:00	29.352	29.352
2013-08-15 22:45:00	29.352	29.352
2013-08-15 23:00:00	29.352	29.352
2013-08-15 23:15:00	29.352	29.352
2013-08-15 23:30:00	29.352	29.352
2013-08-15 23:45:00	29.352	29.352
2013-08-16	29.352	29.352
2013-08-16 00:15:00	29.352	29.352
2013-08-16 00:30:00	29.352	29.252
2013-08-16 00:45:00	29.352	29.252
2013-08-16 01:00:00	29.352	29.252
2013-08-16 01:15:00	29.252	29.252
2013-08-16 01:30:00	29.252	29.252
2013-08-16 01:45:00	29.252	29.252
2013-08-16 02:00:00	29.252	29.252
2013-08-16 02:15:00	29.252	29.252
2013-08-16 02:30:00	29.252	29.252
2013-08-16 02:45:00	29.252	29.252
2013-08-16 03:00:00	29.152	29.152
2013-08-16 03:15:00	29.152	29.152
2013-08-16 03:30:00	29.152	29.152
2013-08-16 03:45:00	29.152	29.152
2013-08-16 04:00:00	29.152	29.152
2013-08-16 04:15:00	29.252	29.152
2013-08-16 04:30:00	29.252	29.152
2013-08-16 04:45:00	29.152	29.152
2013-08-16 05:00:00	29.152	29.152
2013-08-16 05:15:00	29.152	29.152
2013-08-16 05:30:00	29.152	29.152
2013-08-16 05:45:00	29.152	29.152
2013-08-16 06:00:00	29.152	29.152
2013-08-16 06:15:00	29.152	29.152
2013-08-16 06:30:00	29.152	29.053
2013-08-16 06:45:00	29.252	29.152
2013-08-16 07:00:00	29.252	29.152
2013-08-16 07:15:00	29.252	29.152
2013-08-16 07:30:00	29.252	29.152
2013-08-16 07:45:00	29.352	29.152
2013-08-16 08:00:00	29.452	29.252
2013-08-16 08:15:00	29.552	29.252
2013-08-16 08:30:00	29.652	29.352
2013-08-16 08:45:00	29.652	29.352
2013-08-16 09:00:00	29.752	29.352
2013-08-16 09:15:00	29.552	29.252
2013-08-16 09:30:00	29.252	29.152
2013-08-16 09:45:00	30.054	29.552
2013-08-16 10:00:00	29.853	29.452
2013-08-16 10:15:00	29.652	29.352
2013-08-16 10:30:00	29.853	29.452
2013-08-16 10:45:00	30.356	29.652
2013-08-16 11:00:00	30.255	29.652
2013-08-16 11:15:00	30.356	29.652
2013-08-16 11:30:00	30.457	29.752
2013-08-16 11:45:00	29.752	29.452
2013-08-16 12:00:00	30.76	29.853
2013-08-16 12:15:00	30.457	29.652
2013-08-16 12:30:00	30.457	29.752
2013-08-16 12:45:00	30.659	29.752
2013-08-16 13:00:00	30.054	29.452
2013-08-16 13:15:00	30.054	29.452
2013-08-16 13:30:00	30.255	29.552
2013-08-16 13:45:00	30.356	29.652
2013-08-16 14:00:00	30.457	29.652
2013-08-16 14:15:00	30.154	29.552
2013-08-16 14:30:00	30.255	29.552
2013-08-16 14:45:00	30.255	29.552
2013-08-16 15:00:00	30.255	29.552
2013-08-16 15:15:00	30.255	29.552
2013-08-16 15:30:00	29.953	29.552
2013-08-16 15:45:00	29.953	29.452
2013-08-16 16:00:00	29.853	29.452
2013-08-16 16:15:00	30.054	29.452
2013-08-16 16:30:00	30.154	29.452
2013-08-16 16:45:00	29.953	29.452
2013-08-16 17:00:00	29.953	29.452
2013-08-16 17:15:00	29.853	29.452
2013-08-16 17:30:00	29.853	29.352
2013-08-16 17:45:00	29.853	29.352
2013-08-16 18:00:00	29.752	29.352
2013-08-16 18:15:00	29.752	29.352
2013-08-16 18:30:00	29.652	29.352
2013-08-16 18:45:00	29.552	29.352
2013-08-16 19:00:00	29.552	29.352
2013-08-16 19:15:00	29.552	29.352
2013-08-16 19:30:00	29.552	29.252
2013-08-16 19:45:00	29.552	29.252
2013-08-16 20:00:00	29.552	29.252
2013-08-16 20:15:00	29.552	29.152
2013-08-16 20:30:00	29.452	29.152
2013-08-16 20:45:00	29.452	29.152
2013-08-16 21:00:00	29.452	29.152
2013-08-16 21:15:00	29.452	29.053
2013-08-16 21:30:00	29.352	29.053
2013-08-16 21:45:00	29.352	29.053
2013-08-16 22:00:00	29.352	29.053
2013-08-16 22:15:00	29.352	29.053
2013-08-16 22:30:00	29.352	29.053
2013-08-16 22:45:00	29.352	29.053
2013-08-16 23:00:00	29.352	29.053
2013-08-16 23:15:00	29.352	29.053
2013-08-16 23:30:00	29.352	29.053
2013-08-16 23:45:00	29.352	29.053
2013-08-17	29.252	29.053
2013-08-17 00:15:00	29.252	29.152
2013-08-17 00:30:00	29.252	29.152
2013-08-17 00:45:00	29.252	29.152
2013-08-17 01:00:00	29.252	29.152
2013-08-17 01:15:00	29.252	29.252
2013-08-17 01:30:00	29.252	29.252
2013-08-17 01:45:00	29.252	29.152
2013-08-17 02:00:00	29.352	29.152
2013-08-17 02:15:00	29.252	29.252
2013-08-17 02:30:00	29.252	29.152
2013-08-17 02:45:00	29.252	29.152
2013-08-17 03:00:00	29.352	29.152
2013-08-17 03:15:00	29.252	29.152
2013-08-17 03:30:00	29.352	29.152
2013-08-17 03:45:00	29.352	29.252
2013-08-17 04:00:00	29.252	29.252
2013-08-17 04:15:00	29.252	29.252
2013-08-17 04:30:00	29.252	29.252
2013-08-17 04:45:00	29.252	29.252
2013-08-17 05:00:00	29.252	29.152
2013-08-17 05:15:00	29.152	29.152
2013-08-17 05:30:00	29.152	29.152
2013-08-17 05:45:00	29.152	29.152
2013-08-17 06:00:00	29.252	29.152
2013-08-17 06:15:00	29.252	29.152
2013-08-17 06:30:00	29.252	29.152
2013-08-17 06:45:00	29.252	29.152
2013-08-17 07:00:00	29.352	29.252
2013-08-17 07:15:00	29.352	29.252
2013-08-17 07:30:00	29.452	29.252
2013-08-17 07:45:00	29.452	29.252
2013-08-17 08:00:00	29.552	29.352
2013-08-17 08:15:00	29.552	29.352
2013-08-17 08:30:00	29.652	29.352
2013-08-17 08:45:00	29.652	29.452
2013-08-17 09:00:00	29.752	29.452
2013-08-17 09:15:00	29.853	29.452
2013-08-17 09:30:00	29.953	29.552
2013-08-17 09:45:00	30.054	29.552
2013-08-17 10:00:00	30.154	29.652
2013-08-17 10:15:00	29.953	29.552
2013-08-17 10:30:00	30.255	29.652
2013-08-17 10:45:00	30.356	29.652
2013-08-17 11:00:00	30.356	29.652
2013-08-17 11:15:00	30.356	29.652
2013-08-17 11:30:00	30.457	29.652
2013-08-17 11:45:00	30.558	29.652
2013-08-17 12:00:00	30.457	29.752
2013-08-17 12:15:00	30.558	29.752
2013-08-17 12:30:00	30.558	29.752
2013-08-17 12:45:00	30.558	29.752
2013-08-17 13:00:00	30.457	29.752
2013-08-17 13:15:00	30.457	29.752
2013-08-17 13:30:00	30.457	29.752
2013-08-17 13:45:00	30.457	29.752
2013-08-17 14:00:00	30.457	29.752
2013-08-17 14:15:00	30.457	29.652
2013-08-17 14:30:00	30.356	29.752
2013-08-17 14:45:00	30.457	29.652
2013-08-17 15:00:00	30.356	29.552
2013-08-17 15:15:00	30.356	29.452
2013-08-17 15:30:00	30.356	29.452
2013-08-17 15:45:00	30.356	29.552
2013-08-17 16:00:00	30.255	29.552
2013-08-17 16:15:00	30.255	29.552
2013-08-17 16:30:00	30.255	29.552
2013-08-17 16:45:00	30.154	29.552
2013-08-17 17:00:00	30.154	29.552
2013-08-17 17:15:00	30.154	29.552
2013-08-17 17:30:00	30.154	29.552
2013-08-17 17:45:00	30.154	29.552
2013-08-17 18:00:00	30.154	29.552
2013-08-17 18:15:00	30.054	29.552
2013-08-17 18:30:00	30.054	29.552
2013-08-17 18:45:00	29.853	29.552
2013-08-17 19:00:00	29.752	29.552
2013-08-17 19:15:00	29.752	29.552
2013-08-17 19:30:00	29.853	29.552
2013-08-17 19:45:00	29.752	29.552
2013-08-17 20:00:00	29.752	29.552
2013-08-17 20:15:00	29.853	29.552
2013-08-17 20:30:00	29.853	29.552
2013-08-17 20:45:00	29.853	29.452
2013-08-17 21:00:00	29.752	29.452
2013-08-17 21:15:00	29.752	29.352
2013-08-17 21:30:00	29.752	29.252
2013-08-17 21:45:00	29.752	29.252
2013-08-17 22:00:00	29.853	29.252
2013-08-17 22:15:00	29.853	29.252
2013-08-17 22:30:00	29.752	29.152
2013-08-17 22:45:00	29.752	29.152
2013-08-17 23:00:00	29.752	29.152
2013-08-17 23:15:00	29.752	29.152
2013-08-17 23:30:00	29.752	29.152
2013-08-17 23:45:00	29.752	29.152
2013-08-18	29.752	29.152
2013-08-18 00:15:00	29.752	29.252
2013-08-18 00:30:00	29.652	29.252
2013-08-18 00:45:00	29.652	29.252
2013-08-18 01:00:00	29.652	29.252
2013-08-18 01:15:00	29.552	29.252
2013-08-18 01:30:00	29.552	29.252
2013-08-18 01:45:00	29.552	29.352
2013-08-18 02:00:00	29.552	29.352
2013-08-18 02:15:00	29.552	29.252
2013-08-18 02:30:00	29.552	29.252
2013-08-18 02:45:00	29.552	29.252
2013-08-18 03:00:00	29.552	29.252
2013-08-18 03:15:00	29.552	29.252
2013-08-18 03:30:00	29.552	29.252
2013-08-18 03:45:00	29.552	29.252
2013-08-18 04:00:00	29.552	29.252
2013-08-18 04:15:00	29.552	29.352
2013-08-18 04:30:00	29.552	29.352
2013-08-18 04:45:00	29.552	29.452
2013-08-18 05:00:00	29.552	29.452
2013-08-18 05:15:00	29.552	29.452
2013-08-18 05:30:00	29.552	29.452
2013-08-18 05:45:00	29.452	29.452
2013-08-18 06:00:00	29.452	29.452
2013-08-18 06:15:00	29.452	29.452
2013-08-18 06:30:00	29.452	29.452
2013-08-18 06:45:00	29.552	29.452
2013-08-18 07:00:00	29.552	29.452
2013-08-18 07:15:00	29.552	29.452
2013-08-18 07:30:00	29.552	29.452
2013-08-18 07:45:00	29.552	29.452
2013-08-18 08:00:00	29.652	29.452
2013-08-18 08:15:00	29.652	29.552
2013-08-18 08:30:00	29.752	29.552
2013-08-18 08:45:00	29.752	29.452
2013-08-18 09:00:00	30.154	29.652
2013-08-18 09:15:00	29.953	29.552
2013-08-18 09:30:00	30.154	29.652
2013-08-18 09:45:00	30.255	29.652
2013-08-18 10:00:00	30.255	29.752
2013-08-18 10:15:00	30.356	29.752
2013-08-18 10:30:00	30.054	29.652
2013-08-18 10:45:00	30.558	29.853
2013-08-18 11:00:00	30.457	29.853
2013-08-18 11:15:00	30.154	29.652
2013-08-18 11:30:00	30.659	29.853
2013-08-18 11:45:00	30.356	29.752
2013-08-18 12:00:00	29.953	29.552
2013-08-18 12:15:00	30.356	29.752
2013-08-18 12:30:00	30.76	29.853
2013-08-18 12:45:00	30.356	29.652
2013-08-18 13:00:00	29.853	29.552
2013-08-18 13:15:00	29.752	29.452
2013-08-18 13:30:00	30.054	29.552
2013-08-18 13:45:00	29.853	29.552
2013-08-18 14:00:00	29.752	29.452
2013-08-18 14:15:00	29.752	29.552
2013-08-18 14:30:00	29.752	29.552
2013-08-18 14:45:00	29.752	29.552
2013-08-18 15:00:00	29.752	29.552
2013-08-18 15:15:00	29.652	29.552
2013-08-18 15:30:00	29.652	29.552
2013-08-18 15:45:00	29.652	29.552
2013-08-18 16:00:00	29.652	29.552
2013-08-18 16:15:00	29.652	29.552
2013-08-18 16:30:00	29.652	29.552
2013-08-18 16:45:00	29.652	29.552
2013-08-18 17:00:00	29.652	29.552
2013-08-18 17:15:00	29.652	29.552
2013-08-18 17:30:00	29.652	29.552
2013-08-18 17:45:00	29.552	29.552
2013-08-18 18:00:00	29.552	29.552
2013-08-18 18:15:00	29.552	29.452
2013-08-18 18:30:00	29.452	29.452
2013-08-18 18:45:00	29.452	29.452
2013-08-18 19:00:00	29.452	29.452
2013-08-18 19:15:00	29.452	29.452
2013-08-18 19:30:00	29.452	29.452
2013-08-18 19:45:00	29.452	29.452
2013-08-18 20:00:00	29.452	29.352
2013-08-18 20:15:00	29.452	29.352
2013-08-18 20:30:00	29.352	29.352
2013-08-18 20:45:00	29.352	29.352
2013-08-18 21:00:00	29.352	29.352
2013-08-18 21:15:00	29.352	29.352
2013-08-18 21:30:00	29.352	29.352
2013-08-18 21:45:00	29.352	29.352
2013-08-18 22:00:00	29.352	29.352
2013-08-18 22:15:00	29.352	29.352
2013-08-18 22:30:00	29.352	29.252
2013-08-18 22:45:00	29.352	29.252
2013-08-18 23:00:00	29.352	29.252
2013-08-18 23:15:00	29.352	29.252
2013-08-18 23:30:00	29.352	29.352
2013-08-18 23:45:00	29.252	29.252
2013-08-19	29.252	29.252
2013-08-19 00:15:00	29.352	29.252
2013-08-19 00:30:00	29.252	29.252
2013-08-19 00:45:00	29.252	29.252
2013-08-19 01:00:00	29.252	29.252
2013-08-19 01:15:00	29.252	29.252
2013-08-19 01:30:00	29.352	29.252
2013-08-19 01:45:00	29.352	29.252
2013-08-19 02:00:00	29.352	29.252
2013-08-19 02:15:00	29.352	29.352
2013-08-19 02:30:00	29.352	29.352
2013-08-19 02:45:00	29.352	29.352
2013-08-19 03:00:00	29.352	29.352
2013-08-19 03:15:00	29.352	29.352
2013-08-19 03:30:00	29.352	29.352
2013-08-19 03:45:00	29.352	29.352
2013-08-19 04:00:00	29.352	29.352
2013-08-19 04:15:00	29.352	29.352
2013-08-19 04:30:00	29.352	29.252
2013-08-19 04:45:00	29.352	29.352
2013-08-19 05:00:00	29.352	29.352
2013-08-19 05:15:00	29.352	29.252
2013-08-19 05:30:00	29.352	29.252
2013-08-19 05:45:00	29.252	29.252
2013-08-19 06:00:00	29.252	29.252
2013-08-19 06:15:00	29.252	29.152
2013-08-19 06:30:00	29.252	29.252
2013-08-19 06:45:00	29.252	29.252
2013-08-19 07:00:00	29.452	29.252
2013-08-19 07:15:00	29.452	29.252
2013-08-19 07:30:00	29.452	29.252
2013-08-19 07:45:00	29.352	29.252
2013-08-19 08:00:00	29.552	29.252
2013-08-19 08:15:00	29.552	29.352
2013-08-19 08:30:00	29.652	29.352
2013-08-19 08:45:00	29.352	29.252
2013-08-19 09:00:00	29.752	29.352
2013-08-19 09:15:00	29.752	29.352
2013-08-19 09:30:00	29.652	29.352
2013-08-19 09:45:00	29.953	29.452
2013-08-19 10:00:00	30.054	29.452
2013-08-19 10:15:00	30.054	29.452
2013-08-19 10:30:00	30.154	29.552
2013-08-19 10:45:00	30.255	29.552
2013-08-19 11:00:00	30.255	29.552
2013-08-19 11:15:00	30.356	29.552
2013-08-19 11:30:00	30.457	29.552
2013-08-19 11:45:00	30.457	29.552
2013-08-19 12:00:00	30.558	29.552
2013-08-19 12:15:00	30.558	29.652
2013-08-19 12:30:00	30.558	29.552
2013-08-19 12:45:00	30.558	29.552
2013-08-19 13:00:00	30.659	29.552
2013-08-19 13:15:00	30.558	29.552
2013-08-19 13:30:00	30.356	29.552
2013-08-19 13:45:00	30.457	29.552
2013-08-19 14:00:00	30.356	29.552
2013-08-19 14:15:00	30.356	29.552
2013-08-19 14:30:00	30.356	29.552
2013-08-19 14:45:00	30.356	29.552
2013-08-19 15:00:00	30.255	29.552
2013-08-19 15:15:00	30.154	29.452
2013-08-19 15:30:00	30.054	29.452
2013-08-19 15:45:00	30.054	29.452
2013-08-19 16:00:00	29.953	29.452
2013-08-19 16:15:00	29.953	29.352
2013-08-19 16:30:00	29.652	29.352
2013-08-19 16:45:00	29.552	29.352
2013-08-19 17:00:00	29.552	29.352
2013-08-19 17:15:00	29.552	29.352
2013-08-19 17:30:00	29.652	29.352
2013-08-19 17:45:00	29.652	29.352
2013-08-19 18:00:00	29.652	29.352
2013-08-19 18:15:00	29.652	29.352
2013-08-19 18:30:00	29.652	29.352
2013-08-19 18:45:00	29.652	29.352
2013-08-19 19:00:00	29.652	29.352
2013-08-19 19:15:00	29.552	29.352
2013-08-19 19:30:00	29.652	29.352
2013-08-19 19:45:00	29.552	29.352
2013-08-19 20:00:00	29.552	29.352
2013-08-19 20:15:00	29.552	29.352
2013-08-19 20:30:00	29.552	29.452
2013-08-19 20:45:00	29.452	29.452
2013-08-19 21:00:00	29.552	29.452
2013-08-19 21:15:00	29.452	29.452
2013-08-19 21:30:00	29.452	29.452
2013-08-19 21:45:00	29.552	29.452
2013-08-19 22:00:00	29.452	29.452
2013-08-19 22:15:00	29.452	29.452
2013-08-19 22:30:00	29.452	29.452
2013-08-19 22:45:00	29.452	29.452
2013-08-19 23:00:00	29.452	29.252
2013-08-19 23:15:00	29.452	29.152
2013-08-19 23:30:00	29.452	29.053
2013-08-19 23:45:00	29.452	29.053
2013-08-20	29.452	29.053
2013-08-20 00:15:00	29.452	29.053
2013-08-20 00:30:00	29.452	29.053
2013-08-20 00:45:00	29.352	29.053
2013-08-20 01:00:00	29.352	29.053
2013-08-20 01:15:00	29.452	29.152
2013-08-20 01:30:00	29.452	29.252
2013-08-20 01:45:00	29.452	29.252
2013-08-20 02:00:00	29.452	29.252
2013-08-20 02:15:00	29.352	29.252
2013-08-20 02:30:00	29.352	29.252
2013-08-20 02:45:00	29.352	29.252
2013-08-20 03:00:00	29.352	29.252
2013-08-20 03:15:00	29.352	29.252
2013-08-20 03:30:00	29.352	29.252
2013-08-20 03:45:00	29.352	29.252
2013-08-20 04:00:00	29.352	29.352
2013-08-20 04:15:00	29.352	29.252
2013-08-20 04:30:00	29.352	29.252
2013-08-20 04:45:00	29.352	29.352
2013-08-20 05:00:00	29.352	29.352
2013-08-20 05:15:00	29.352	29.352
2013-08-20 05:30:00	29.352	29.252
2013-08-20 05:45:00	29.352	29.252
2013-08-20 06:00:00	29.352	29.252
2013-08-20 06:15:00	29.352	29.252
2013-08-20 06:30:00	29.352	29.252
2013-08-20 06:45:00	29.352	29.252
2013-08-20 07:00:00	29.352	29.252
2013-08-20 07:15:00	29.352	29.252
2013-08-20 07:30:00	29.352	29.252
2013-08-20 07:45:00	29.352	29.252
2013-08-20 08:00:00	29.352	29.252
2013-08-20 08:15:00	29.452	29.252
2013-08-20 08:30:00	29.452	29.252
2013-08-20 08:45:00	29.352	29.252
2013-08-20 09:00:00	29.352	29.252
2013-08-20 09:15:00	29.452	29.252
2013-08-20 09:30:00	29.452	29.252
2013-08-20 09:45:00	29.352	29.252
2013-08-20 10:00:00	29.452	29.252
2013-08-20 10:15:00	29.452	29.252
2013-08-20 10:30:00	29.452	29.252
2013-08-20 10:45:00	29.452	29.252
2013-08-20 11:00:00	29.552	29.252
2013-08-20 11:15:00	29.452	29.252
2013-08-20 11:30:00	29.552	29.252
2013-08-20 11:45:00	29.752	29.352
2013-08-20 12:00:00	29.552	29.252
2013-08-20 12:15:00	30.054	29.452
2013-08-20 12:30:00	30.154	29.452
2013-08-20 12:45:00	30.154	29.352
2013-08-20 13:00:00	29.652	29.252
2013-08-20 13:15:00	29.853	29.252
2013-08-20 13:30:00	29.853	29.352
2013-08-20 13:45:00	29.552	29.252
2013-08-20 14:00:00	29.552	29.252
2013-08-20 14:15:00	29.352	29.152
2013-08-20 14:30:00	29.352	29.152
2013-08-20 14:45:00	29.352	29.152
2013-08-20 15:00:00	29.252	29.152
2013-08-20 15:15:00	29.252	29.152
2013-08-20 15:30:00	29.252	29.152
2013-08-20 15:45:00	29.252	29.152
2013-08-20 16:00:00	29.252	29.152
2013-08-20 16:15:00	29.252	29.152
2013-08-20 16:30:00	29.252	29.152
2013-08-20 16:45:00	29.252	29.152
2013-08-20 17:00:00	29.252	29.152
2013-08-20 17:15:00	29.252	29.152
2013-08-20 17:30:00	29.152	29.152
2013-08-20 17:45:00	29.152	29.152
2013-08-20 18:00:00	29.252	29.152
2013-08-20 18:15:00	29.252	29.152
2013-08-20 18:30:00	29.252	29.152
2013-08-20 18:45:00	29.252	29.152
2013-08-20 19:00:00	29.252	29.152
2013-08-20 19:15:00	29.252	29.152
2013-08-20 19:30:00	29.252	29.152
2013-08-20 19:45:00	29.252	29.152
2013-08-20 20:00:00	29.152	29.152
2013-08-20 20:15:00	29.152	29.152
2013-08-20 20:30:00	29.152	29.152
2013-08-20 20:45:00	29.152	29.152
2013-08-20 21:00:00	29.152	29.152
2013-08-20 21:15:00	29.152	29.152
2013-08-20 21:30:00	29.152	29.152
2013-08-20 21:45:00	29.152	29.152
2013-08-20 22:00:00	29.152	29.152
2013-08-20 22:15:00	29.152	29.152
2013-08-20 22:30:00	29.152	29.053
2013-08-20 22:45:00	29.152	29.053
2013-08-20 23:00:00	29.152	29.152
2013-08-20 23:15:00	29.152	29.152
2013-08-20 23:30:00	29.152	29.152
2013-08-20 23:45:00	29.152	29.152
2013-08-21	29.152	29.053
2013-08-21 00:15:00	29.152	29.053
2013-08-21 00:30:00	29.152	29.053
2013-08-21 00:45:00	29.152	29.053
2013-08-21 01:00:00	29.053	29.053
2013-08-21 01:15:00	29.053	29.053
2013-08-21 01:30:00	29.053	29.053
2013-08-21 01:45:00	29.053	29.053
2013-08-21 02:00:00	29.053	29.053
2013-08-21 02:15:00	29.053	29.053
2013-08-21 02:30:00	29.053	29.053
2013-08-21 02:45:00	29.053	29.053
2013-08-21 03:00:00	28.953	29.053
2013-08-21 03:15:00	29.053	29.053
2013-08-21 03:30:00	29.053	29.053
2013-08-21 03:45:00	29.053	29.053
2013-08-21 04:00:00	29.152	29.053
2013-08-21 04:15:00	29.053	29.053
2013-08-21 04:30:00	29.152	29.053
2013-08-21 04:45:00	29.053	29.053
2013-08-21 05:00:00	29.152	29.053
2013-08-21 05:15:00	29.053	29.053
2013-08-21 05:30:00	29.053	29.053
2013-08-21 05:45:00	29.053	29.053
2013-08-21 06:00:00	29.152	29.053
2013-08-21 06:15:00	29.053	29.053
2013-08-21 06:30:00	29.152	29.053
2013-08-21 06:45:00	29.152	29.053
2013-08-21 07:00:00	29.152	29.053
2013-08-21 07:15:00	29.152	29.053
2013-08-21 07:30:00	29.252	29.053
2013-08-21 07:45:00	29.252	29.053
2013-08-21 08:00:00	29.252	29.053
2013-08-21 08:15:00	29.252	29.053
2013-08-21 08:30:00	29.352	29.152
2013-08-21 08:45:00	29.452	29.152
2013-08-21 09:00:00	29.452	29.152
2013-08-21 09:15:00	29.452	29.152
2013-08-21 09:30:00	29.452	29.152
2013-08-21 09:45:00	29.452	29.152
2013-08-21 10:00:00	29.452	29.152
2013-08-21 10:15:00	29.452	29.152
2013-08-21 10:30:00	29.352	29.152
2013-08-21 10:45:00	29.352	29.152
2013-08-21 11:00:00	29.352	29.152
2013-08-21 11:15:00	29.853	29.252
2013-08-21 11:30:00	29.552	29.252
2013-08-21 11:45:00	29.452	29.152
2013-08-21 12:00:00	29.252	29.053
2013-08-21 12:15:00	29.252	29.152
2013-08-21 12:30:00	29.352	29.152
2013-08-21 12:45:00	29.352	29.152
2013-08-21 13:00:00	29.352	29.152
2013-08-21 13:15:00	29.452	29.152
2013-08-21 13:30:00	29.452	29.152
2013-08-21 13:45:00	29.552	29.252
2013-08-21 14:00:00	29.552	29.252
2013-08-21 14:15:00	29.552	29.152
2013-08-21 14:30:00	29.752	29.252
2013-08-21 14:45:00	29.752	29.252
2013-08-21 15:00:00	29.652	29.252
2013-08-21 15:15:00	29.552	29.152
2013-08-21 15:30:00	29.452	29.152
2013-08-21 15:45:00	29.552	29.152
2013-08-21 16:00:00	29.552	29.152
2013-08-21 16:15:00	29.452	29.152
2013-08-21 16:30:00	29.352	29.152
2013-08-21 16:45:00	29.552	29.152
2013-08-21 17:00:00	29.452	29.152
2013-08-21 17:15:00	29.452	29.152
2013-08-21 17:30:00	29.352	29.152
2013-08-21 17:45:00	29.352	29.152
2013-08-21 18:00:00	29.252	29.152
2013-08-21 18:15:00	29.252	29.152
2013-08-21 18:30:00	29.152	29.152
2013-08-21 18:45:00	29.152	29.152
2013-08-21 19:00:00	29.152	29.152
2013-08-21 19:15:00	29.152	29.152
2013-08-21 19:30:00	29.152	29.152
2013-08-21 19:45:00	29.152	29.152
2013-08-21 20:00:00	29.152	29.152
2013-08-21 20:15:00	29.152	29.152
2013-08-21 20:30:00	29.152	29.152
2013-08-21 20:45:00	29.152	29.152
2013-08-21 21:00:00	29.152	29.152
2013-08-21 21:15:00	29.152	29.053
2013-08-21 21:30:00	29.053	29.053
2013-08-21 21:45:00	29.053	29.053
2013-08-21 22:00:00	29.053	29.053
2013-08-21 22:15:00	29.053	29.053
2013-08-21 22:30:00	29.053	29.053
2013-08-21 22:45:00	29.053	29.053
2013-08-21 23:00:00	29.053	29.053
2013-08-21 23:15:00	29.053	29.053
2013-08-21 23:30:00	29.053	29.053
2013-08-21 23:45:00	29.053	29.053
2013-08-22	29.053	28.953
2013-08-22 00:15:00	29.053	28.953
2013-08-22 00:30:00	29.053	29.053
2013-08-22 00:45:00	29.053	28.953
2013-08-22 01:00:00	29.053	28.953
2013-08-22 01:15:00	29.053	28.953
2013-08-22 01:30:00	29.053	28.953
2013-08-22 01:45:00	28.953	28.953
2013-08-22 02:00:00	28.953	28.953
2013-08-22 02:15:00	28.953	28.953
2013-08-22 02:30:00	28.953	28.953
2013-08-22 02:45:00	28.953	28.953
2013-08-22 03:00:00	28.953	28.953
2013-08-22 03:15:00	28.953	28.953
2013-08-22 03:30:00	28.953	28.953
2013-08-22 03:45:00	28.953	28.953
2013-08-22 04:00:00	28.953	28.953
2013-08-22 04:15:00	28.953	28.953
2013-08-22 04:30:00	28.953	29.053
2013-08-22 04:45:00	28.953	29.053
2013-08-22 05:00:00	28.953	29.053
2013-08-22 05:15:00	28.953	29.053
2013-08-22 05:30:00	28.953	29.053
2013-08-22 05:45:00	28.953	29.053
2013-08-22 06:00:00	28.953	29.053
2013-08-22 06:15:00	28.953	29.053
2013-08-22 06:30:00	29.053	29.053
2013-08-22 06:45:00	29.053	28.953
2013-08-22 07:00:00	29.053	29.053
2013-08-22 07:15:00	29.053	29.053
2013-08-22 07:30:00	29.053	29.053
2013-08-22 07:45:00	29.152	29.053
2013-08-22 08:00:00	29.152	29.053
2013-08-22 08:15:00	29.152	28.953
2013-08-22 08:30:00	29.152	28.953
2013-08-22 08:45:00	29.252	29.053
2013-08-22 09:00:00	29.252	29.053
2013-08-22 09:15:00	29.252	29.053
2013-08-22 09:30:00	29.252	29.053
2013-08-22 09:45:00	29.252	29.053
2013-08-22 10:00:00	29.452	29.152
2013-08-22 10:15:00	29.552	29.152
2013-08-22 10:30:00	29.452	29.053
2013-08-22 10:45:00	29.652	29.152
2013-08-22 11:00:00	29.652	29.152
2013-08-22 11:15:00	29.452	29.152
2013-08-22 11:30:00	29.452	29.152
2013-08-22 11:45:00	29.452	29.152
2013-08-22 12:00:00	29.452	29.152
2013-08-22 12:15:00	29.552	29.152
2013-08-22 12:30:00	29.652	29.152
2013-08-22 12:45:00	29.352	29.053
2013-08-22 13:00:00	29.652	29.252
2013-08-22 13:15:00	29.452	29.152
2013-08-22 13:30:00	29.352	29.152
2013-08-22 13:45:00	29.352	29.152
2013-08-22 14:00:00	29.352	29.152
2013-08-22 14:15:00	29.252	29.053
2013-08-22 14:30:00	29.252	29.053
2013-08-22 14:45:00	29.252	29.053
2013-08-22 15:00:00	29.152	29.053
2013-08-22 15:15:00	29.152	29.053
2013-08-22 15:30:00	29.152	29.053
2013-08-22 15:45:00	29.152	29.053
2013-08-22 16:00:00	29.152	29.053
2013-08-22 16:15:00	29.152	29.053
2013-08-22 16:30:00	29.152	29.053
2013-08-22 16:45:00	29.152	29.053
2013-08-22 17:00:00	29.152	29.053
2013-08-22 17:15:00	29.152	29.053
2013-08-22 17:30:00	29.152	29.053
2013-08-22 17:45:00	29.053	29.053
2013-08-22 18:00:00	29.053	29.053
2013-08-22 18:15:00	29.053	29.053
2013-08-22 18:30:00	28.953	28.953
2013-08-22 18:45:00	29.053	28.953
2013-08-22 19:00:00	28.953	28.953
2013-08-22 19:15:00	28.953	28.953
2013-08-22 19:30:00	28.953	28.953
2013-08-22 19:45:00	28.953	28.953
2013-08-22 20:00:00	28.953	28.953
2013-08-22 20:15:00	28.953	28.953
2013-08-22 20:30:00	28.953	28.953
2013-08-22 20:45:00	28.953	28.953
2013-08-22 21:00:00	28.953	28.953
2013-08-22 21:15:00	28.953	28.953
2013-08-22 21:30:00	28.953	28.953
2013-08-22 21:45:00	28.953	28.953
2013-08-22 22:00:00	28.953	28.953
2013-08-22 22:15:00	28.953	28.953
2013-08-22 22:30:00	28.953	28.853
2013-08-22 22:45:00	28.953	28.953
2013-08-22 23:00:00	28.953	28.853
2013-08-22 23:15:00	28.953	28.853
2013-08-22 23:30:00	28.953	28.853
2013-08-22 23:45:00	28.953	28.853
2013-08-23	28.953	28.853
2013-08-23 00:15:00	28.853	28.853
2013-08-23 00:30:00	28.853	28.853
2013-08-23 00:45:00	28.853	28.853
2013-08-23 01:00:00	28.853	28.853
2013-08-23 01:15:00	28.853	28.853
2013-08-23 01:30:00	28.853	28.853
2013-08-23 01:45:00	28.853	28.853
2013-08-23 02:00:00	28.853	28.853
2013-08-23 02:15:00	28.853	28.853
2013-08-23 02:30:00	28.853	28.853
2013-08-23 02:45:00	28.853	28.853
2013-08-23 03:00:00	28.853	28.853
2013-08-23 03:15:00	28.853	28.853
2013-08-23 03:30:00	28.853	28.853
2013-08-23 03:45:00	28.853	28.853
2013-08-23 04:00:00	28.853	28.853
2013-08-23 04:15:00	28.853	28.853
2013-08-23 04:30:00	28.853	28.853
2013-08-23 04:45:00	28.853	28.853
2013-08-23 05:00:00	28.853	28.853
2013-08-23 05:15:00	28.853	28.853
2013-08-23 05:30:00	28.853	28.853
2013-08-23 05:45:00	28.853	28.853
2013-08-23 06:00:00	28.853	28.853
2013-08-23 06:15:00	28.853	28.853
2013-08-23 06:30:00	28.853	28.853
2013-08-23 06:45:00	28.953	28.853
2013-08-23 07:00:00	28.953	28.853
2013-08-23 07:15:00	28.953	28.853
2013-08-23 07:30:00	28.953	28.853
2013-08-23 07:45:00	29.152	28.953
2013-08-23 08:00:00	29.152	28.953
2013-08-23 08:15:00	29.053	28.953
2013-08-23 08:30:00	29.152	28.953
2013-08-23 08:45:00	29.152	28.953
2013-08-23 09:00:00	29.152	28.953
2013-08-23 09:15:00	29.352	29.053
2013-08-23 09:30:00	29.552	29.152
2013-08-23 09:45:00	29.552	29.053
2013-08-23 10:00:00	29.652	29.152
2013-08-23 10:15:00	29.652	29.152
2013-08-23 10:30:00	29.752	29.152
2013-08-23 10:45:00	29.752	29.152
2013-08-23 11:00:00	29.853	29.252
2013-08-23 11:15:00	29.853	29.252
2013-08-23 11:30:00	29.853	29.152
2013-08-23 11:45:00	30.054	29.252
2013-08-23 12:00:00	30.054	29.252
2013-08-23 12:15:00	30.154	29.352
2013-08-23 12:30:00	29.953	29.252
2013-08-23 12:45:00	30.054	29.252
2013-08-23 13:00:00	29.953	29.252
2013-08-23 13:15:00	30.054	29.252
2013-08-23 13:30:00	30.054	29.252
2013-08-23 13:45:00	29.552	29.152
2013-08-23 14:00:00	29.853	29.152
2013-08-23 14:15:00	29.853	29.152
2013-08-23 14:30:00	29.853	29.152
2013-08-23 14:45:00	30.154	29.152
2013-08-23 15:00:00	30.255	29.152
2013-08-23 15:15:00	29.652	29.053
2013-08-23 15:30:00	29.953	29.152
2013-08-23 15:45:00	29.853	29.152
2013-08-23 16:00:00	29.652	29.053
2013-08-23 16:15:00	29.552	29.053
2013-08-23 16:30:00	29.652	29.053
2013-08-23 16:45:00	29.552	28.953
2013-08-23 17:00:00	29.352	28.953
2013-08-23 17:15:00	29.352	29.053
2013-08-23 17:30:00	29.352	28.953
2013-08-23 17:45:00	29.352	28.953
2013-08-23 18:00:00	29.352	28.953
2013-08-23 18:15:00	29.252	28.953
2013-08-23 18:30:00	29.252	28.953
2013-08-23 18:45:00	29.152	28.953
2013-08-23 19:00:00	29.152	28.953
2013-08-23 19:15:00	29.152	28.953
2013-08-23 19:30:00	29.152	28.953
2013-08-23 19:45:00	29.152	29.053
2013-08-23 20:00:00	29.152	29.053
2013-08-23 20:15:00	29.152	28.953
2013-08-23 20:30:00	29.152	28.953
2013-08-23 20:45:00	29.252	28.953
2013-08-23 21:00:00	29.152	28.953
2013-08-23 21:15:00	29.152	28.953
2013-08-23 21:30:00	29.252	28.953
2013-08-23 21:45:00	29.152	28.953
2013-08-23 22:00:00	29.152	29.053
2013-08-23 22:15:00	29.152	29.053
2013-08-23 22:30:00	29.152	29.053
2013-08-23 22:45:00	29.152	29.053
2013-08-23 23:00:00	29.152	29.053
2013-08-23 23:15:00	29.152	29.053
2013-08-23 23:30:00	29.053	29.053
2013-08-23 23:45:00	29.053	29.053
2013-08-24	29.152	29.053
2013-08-24 00:15:00	29.053	29.053
2013-08-24 00:30:00	29.152	29.053
2013-08-24 00:45:00	29.152	29.053
2013-08-24 01:00:00	29.152	29.053
2013-08-24 01:15:00	29.152	29.053
2013-08-24 01:30:00	29.053	29.053
2013-08-24 01:45:00	29.053	29.053
2013-08-24 02:00:00	29.053	29.053
2013-08-24 02:15:00	29.053	29.053
2013-08-24 02:30:00	29.053	29.053
2013-08-24 02:45:00	29.053	29.053
2013-08-24 03:00:00	29.053	29.053
2013-08-24 03:15:00	29.053	29.053
2013-08-24 03:30:00	29.053	29.053
2013-08-24 03:45:00	29.053	29.053
2013-08-24 04:00:00	29.053	29.053
2013-08-24 04:15:00	28.953	29.053
2013-08-24 04:30:00	28.953	28.953
2013-08-24 04:45:00	28.953	28.953
2013-08-24 05:00:00	28.953	28.953
2013-08-24 05:15:00	28.953	28.953
2013-08-24 05:30:00	28.953	28.953
2013-08-24 05:45:00	29.053	28.953
2013-08-24 06:00:00	28.953	28.853
2013-08-24 06:15:00	29.053	28.953
2013-08-24 06:30:00	29.053	28.953
2013-08-24 06:45:00	29.053	28.953
2013-08-24 07:00:00	29.053	28.953
2013-08-24 07:15:00	29.152	29.053
2013-08-24 07:30:00	29.152	29.053
2013-08-24 07:45:00	29.152	29.053
2013-08-24 08:00:00	29.252	29.053
2013-08-24 08:15:00	29.252	29.053
2013-08-24 08:30:00	29.352	29.152
2013-08-24 08:45:00	29.352	29.152
2013-08-24 09:00:00	29.352	29.053
2013-08-24 09:15:00	29.552	29.152
2013-08-24 09:30:00	29.452	29.053
2013-08-24 09:45:00	29.652	29.252
2013-08-24 10:00:00	29.652	29.252
2013-08-24 10:15:00	29.752	29.252
2013-08-24 10:30:00	29.853	29.352
2013-08-24 10:45:00	29.953	29.352
2013-08-24 11:00:00	29.853	29.352
2013-08-24 11:15:00	30.054	29.352
2013-08-24 11:30:00	30.054	29.352
2013-08-24 11:45:00	30.054	29.452
2013-08-24 12:00:00	30.054	29.352
2013-08-24 12:15:00	30.054	29.452
2013-08-24 12:30:00	30.054	29.452
2013-08-24 12:45:00	29.853	29.352
2013-08-24 13:00:00	30.154	29.452
2013-08-24 13:15:00	30.154	29.452
2013-08-24 13:30:00	30.154	29.452
2013-08-24 13:45:00	30.255	29.452
2013-08-24 14:00:00	30.154	29.352
2013-08-24 14:15:00	30.255	29.452
2013-08-24 14:30:00	30.255	29.352
2013-08-24 14:45:00	30.154	29.352
2013-08-24 15:00:00	30.154	29.352
2013-08-24 15:15:00	30.154	29.352
2013-08-24 15:30:00	30.054	29.352
2013-08-24 15:45:00	30.054	29.352
2013-08-24 16:00:00	29.953	29.252
2013-08-24 16:15:00	29.953	29.252
2013-08-24 16:30:00	29.853	29.252
2013-08-24 16:45:00	29.752	29.152
2013-08-24 17:00:00	29.652	29.152
2013-08-24 17:15:00	29.652	29.053
2013-08-24 17:30:00	29.552	29.053
2013-08-24 17:45:00	29.452	29.053
2013-08-24 18:00:00	29.452	29.053
2013-08-24 18:15:00	29.352	29.053
2013-08-24 18:30:00	29.352	29.053
2013-08-24 18:45:00	29.352	29.152
2013-08-24 19:00:00	29.252	29.152
2013-08-24 19:15:00	29.252	29.152
2013-08-24 19:30:00	29.252	29.152
2013-08-24 19:45:00	29.252	29.152
2013-08-24 20:00:00	29.252	29.152
2013-08-24 20:15:00	29.252	29.152
2013-08-24 20:30:00	29.252	29.152
2013-08-24 20:45:00	29.252	29.152
2013-08-24 21:00:00	29.252	29.152
2013-08-24 21:15:00	29.252	29.152
2013-08-24 21:30:00	29.252	29.152
2013-08-24 21:45:00	29.252	29.152
2013-08-24 22:00:00	29.252	29.152
2013-08-24 22:15:00	29.252	29.152
2013-08-24 22:30:00	29.252	29.152
2013-08-24 22:45:00	29.152	29.152
2013-08-24 23:00:00	29.152	29.152
2013-08-24 23:15:00	29.152	29.152
2013-08-24 23:30:00	29.152	29.152
2013-08-24 23:45:00	29.152	29.053
2013-08-25	29.152	29.053
2013-08-25 00:15:00	29.152	29.053
2013-08-25 00:30:00	29.152	29.053
2013-08-25 00:45:00	29.152	29.053
2013-08-25 01:00:00	29.152	29.053
2013-08-25 01:15:00	29.152	29.053
2013-08-25 01:30:00	29.152	29.053
2013-08-25 01:45:00	29.053	29.053
2013-08-25 02:00:00	29.053	29.053
2013-08-25 02:15:00	29.053	29.053
2013-08-25 02:30:00	29.053	29.053
2013-08-25 02:45:00	29.053	29.053
2013-08-25 03:00:00	29.053	29.053
2013-08-25 03:15:00	29.053	29.053
2013-08-25 03:30:00	29.053	29.053
2013-08-25 03:45:00	29.053	29.053
2013-08-25 04:00:00	29.053	29.053
2013-08-25 04:15:00	29.053	29.053
2013-08-25 04:30:00	29.053	29.053
2013-08-25 04:45:00	29.053	29.053
2013-08-25 05:00:00	29.053	29.053
2013-08-25 05:15:00	29.053	29.053
2013-08-25 05:30:00	29.053	29.053
2013-08-25 05:45:00	29.053	29.053
2013-08-25 06:00:00	29.053	29.053
2013-08-25 06:15:00	29.053	29.053
2013-08-25 06:30:00	29.053	29.053
2013-08-25 06:45:00	29.053	29.053
2013-08-25 07:00:00	29.152	29.053
2013-08-25 07:15:00	29.152	29.053
2013-08-25 07:30:00	29.252	29.053
2013-08-25 07:45:00	29.152	29.053
2013-08-25 08:00:00	29.152	29.053
2013-08-25 08:15:00	29.252	29.053
2013-08-25 08:30:00	29.352	29.152
2013-08-25 08:45:00	29.452	29.152
2013-08-25 09:00:00	29.452	29.152
2013-08-25 09:15:00	29.352	29.152
2013-08-25 09:30:00	29.552	29.152
2013-08-25 09:45:00	29.752	29.252
2013-08-25 10:00:00	29.652	29.252
2013-08-25 10:15:00	29.752	29.252
2013-08-25 10:30:00	29.853	29.252
2013-08-25 10:45:00	29.953	29.352
2013-08-25 11:00:00	29.953	29.452
2013-08-25 11:15:00	30.054	29.452
2013-08-25 11:30:00	30.154	29.452
2013-08-25 11:45:00	29.953	29.352
2013-08-25 12:00:00	30.154	29.452
2013-08-25 12:15:00	30.154	29.452
2013-08-25 12:30:00	30.255	29.452
2013-08-25 12:45:00	30.154	29.452
2013-08-25 13:00:00	30.154	29.452
2013-08-25 13:15:00	30.154	29.452
2013-08-25 13:30:00	30.154	29.452
2013-08-25 13:45:00	30.154	29.452
2013-08-25 14:00:00	29.652	29.352
2013-08-25 14:15:00	29.552	29.252
2013-08-25 14:30:00	29.452	29.252
2013-08-25 14:45:00	29.552	29.252
2013-08-25 15:00:00	29.652	29.352
2013-08-25 15:15:00	29.652	29.352
2013-08-25 15:30:00	29.652	29.352
2013-08-25 15:45:00	29.552	29.252
2013-08-25 16:00:00	29.652	29.352
2013-08-25 16:15:00	29.552	29.352
2013-08-25 16:30:00	29.752	29.352
2013-08-25 16:45:00	29.552	29.352
2013-08-25 17:00:00	29.552	29.352
2013-08-25 17:15:00	29.452	29.252
2013-08-25 17:30:00	29.452	29.252
2013-08-25 17:45:00	29.352	29.252
2013-08-25 18:00:00	29.352	29.252
2013-08-25 18:15:00	29.252	29.152
2013-08-25 18:30:00	29.252	29.152
2013-08-25 18:45:00	29.252	29.152
2013-08-25 19:00:00	29.252	29.152
2013-08-25 19:15:00	29.252	29.152
2013-08-25 19:30:00	29.152	29.152
2013-08-25 19:45:00	29.152	29.152
2013-08-25 20:00:00	29.152	29.152
2013-08-25 20:15:00	29.152	29.152
2013-08-25 20:30:00	29.152	29.152
2013-08-25 20:45:00	29.152	29.152
2013-08-25 21:00:00	29.152	29.152
2013-08-25 21:15:00	29.152	29.152
2013-08-25 21:30:00	29.152	29.152
2013-08-25 21:45:00	29.152	29.152
2013-08-25 22:00:00	29.152	29.152
2013-08-25 22:15:00	29.152	29.152
2013-08-25 22:30:00	29.152	29.152
2013-08-25 22:45:00	29.152	29.152
2013-08-25 23:00:00	29.152	29.152
2013-08-25 23:15:00	29.152	29.053
2013-08-25 23:30:00	29.152	29.053
2013-08-25 23:45:00	29.053	29.053
2013-08-26	29.053	29.053
2013-08-26 00:15:00	29.053	29.053
2013-08-26 00:30:00	29.053	29.053
2013-08-26 00:45:00	29.152	29.053
2013-08-26 01:00:00	29.152	29.053
2013-08-26 01:15:00	29.152	29.053
2013-08-26 01:30:00	29.053	29.053
2013-08-26 01:45:00	29.053	29.053
2013-08-26 02:00:00	29.053	29.053
2013-08-26 02:15:00	29.053	29.053
2013-08-26 02:30:00	29.053	29.053
2013-08-26 02:45:00	29.053	29.053
2013-08-26 03:00:00	29.053	29.053
2013-08-26 03:15:00	29.053	29.053
2013-08-26 03:30:00	29.053	29.053
2013-08-26 03:45:00	29.053	28.953
2013-08-26 04:00:00	29.053	28.953
2013-08-26 04:15:00	29.053	28.953
2013-08-26 04:30:00	29.053	28.953
2013-08-26 04:45:00	28.953	28.953
2013-08-26 05:00:00	28.953	28.953
2013-08-26 05:15:00	28.953	28.953
2013-08-26 05:30:00	28.953	28.953
2013-08-26 05:45:00	28.953	28.953
2013-08-26 06:00:00	28.953	28.953
2013-08-26 06:15:00	28.953	28.953
2013-08-26 06:30:00	28.953	28.953
2013-08-26 06:45:00	29.053	28.953
2013-08-26 07:00:00	29.152	29.053
2013-08-26 07:15:00	29.152	29.053
2013-08-26 07:30:00	29.252	29.053
2013-08-26 07:45:00	29.252	29.053
2013-08-26 08:00:00	29.352	29.053
2013-08-26 08:15:00	29.452	29.152
2013-08-26 08:30:00	29.452	29.053
2013-08-26 08:45:00	29.552	29.152
2013-08-26 09:00:00	29.352	29.053
2013-08-26 09:15:00	29.652	29.152
2013-08-26 09:30:00	29.652	29.252
2013-08-26 09:45:00	29.853	29.252
2013-08-26 10:00:00	29.752	29.252
2013-08-26 10:15:00	29.752	29.252
2013-08-26 10:30:00	29.853	29.252
2013-08-26 10:45:00	29.853	29.352
2013-08-26 11:00:00	29.953	29.352
2013-08-26 11:15:00	30.054	29.352
2013-08-26 11:30:00	30.154	29.352
2013-08-26 11:45:00	30.054	29.452
2013-08-26 12:00:00	29.652	29.252
2013-08-26 12:15:00	29.552	29.152
2013-08-26 12:30:00	29.552	29.252
2013-08-26 12:45:00	29.652	29.252
2013-08-26 13:00:00	30.255	29.452
2013-08-26 13:15:00	30.154	29.352
2013-08-26 13:30:00	30.255	29.352
2013-08-26 13:45:00	30.255	29.352
2013-08-26 14:00:00	30.154	29.352
2013-08-26 14:15:00	30.154	29.352
2013-08-26 14:30:00	30.154	29.352
2013-08-26 14:45:00	30.154	29.352
2013-08-26 15:00:00	29.853	29.252
2013-08-26 15:15:00	30.154	29.352
2013-08-26 15:30:00	30.054	29.352
2013-08-26 15:45:00	29.853	29.252
2013-08-26 16:00:00	29.752	29.252
2013-08-26 16:15:00	29.752	29.252
2013-08-26 16:30:00	29.853	29.252
2013-08-26 16:45:00	29.853	29.252
2013-08-26 17:00:00	29.752	29.252
2013-08-26 17:15:00	29.752	29.252
2013-08-26 17:30:00	29.752	29.252
2013-08-26 17:45:00	29.752	29.252
2013-08-26 18:00:00	29.652	29.252
2013-08-26 18:15:00	29.652	29.252
2013-08-26 18:30:00	29.352	29.152
2013-08-26 18:45:00	29.452	29.252
2013-08-26 19:00:00	29.552	29.252
2013-08-26 19:15:00	29.452	29.252
2013-08-26 19:30:00	29.352	29.252
2013-08-26 19:45:00	29.552	29.152
2013-08-26 20:00:00	29.452	29.252
2013-08-26 20:15:00	29.452	29.252
2013-08-26 20:30:00	29.452	29.152
2013-08-26 20:45:00	29.352	29.152
2013-08-26 21:00:00	29.352	29.252
2013-08-26 21:15:00	29.352	29.252
2013-08-26 21:30:00	29.352	29.252
2013-08-26 21:45:00	29.352	29.352
2013-08-26 22:00:00	29.352	29.352
2013-08-26 22:15:00	29.352	29.352
2013-08-26 22:30:00	29.352	29.352
2013-08-26 22:45:00	29.352	29.352
2013-08-26 23:00:00	29.352	29.352
2013-08-26 23:15:00	29.352	29.352
2013-08-26 23:30:00	29.352	29.252
2013-08-26 23:45:00	29.352	29.252
2013-08-27	29.352	29.252
2013-08-27 00:15:00	29.352	29.352
2013-08-27 00:30:00	29.352	29.252
2013-08-27 00:45:00	29.352	29.252
2013-08-27 01:00:00	29.252	29.252
2013-08-27 01:15:00	29.252	29.252
2013-08-27 01:30:00	29.252	29.252
2013-08-27 01:45:00	29.252	29.252
2013-08-27 02:00:00	29.252	29.252
2013-08-27 02:15:00	29.252	29.252
2013-08-27 02:30:00	29.252	29.252
2013-08-27 02:45:00	29.252	29.252
2013-08-27 03:00:00	29.252	29.252
2013-08-27 03:15:00	29.252	29.252
2013-08-27 03:30:00	29.252	29.252
2013-08-27 03:45:00	29.252	29.252
2013-08-27 04:00:00	29.252	29.252
2013-08-27 04:15:00	29.252	29.152
2013-08-27 04:30:00	29.252	29.152
2013-08-27 04:45:00	29.252	29.152
2013-08-27 05:00:00	29.252	29.152
2013-08-27 05:15:00	29.252	29.152
2013-08-27 05:30:00	29.152	29.152
2013-08-27 05:45:00	29.152	29.152
2013-08-27 06:00:00	29.152	29.152
2013-08-27 06:15:00	29.152	29.152
2013-08-27 06:30:00	29.152	29.152
2013-08-27 06:45:00	29.252	29.152
2013-08-27 07:00:00	29.352	29.252
2013-08-27 07:15:00	29.452	29.252
2013-08-27 07:30:00	29.452	29.252
2013-08-27 07:45:00	29.452	29.252
2013-08-27 08:00:00	29.452	29.252
2013-08-27 08:15:00	29.452	29.252
2013-08-27 08:30:00	29.452	29.252
2013-08-27 08:45:00	29.552	29.252
2013-08-27 09:00:00	29.652	29.252
2013-08-27 09:15:00	29.652	29.252
2013-08-27 09:30:00	29.752	29.252
2013-08-27 09:45:00	29.752	29.252
2013-08-27 10:00:00	29.853	29.352
2013-08-27 10:15:00	29.953	29.352
2013-08-27 10:30:00	29.853	29.352
2013-08-27 10:45:00	29.853	29.452
2013-08-27 11:00:00	29.953	29.452
2013-08-27 11:15:00	29.953	29.452
2013-08-27 11:30:00	30.054	29.452
2013-08-27 11:45:00	30.154	29.452
2013-08-27 12:00:00	30.154	29.552
2013-08-27 12:15:00	30.255	29.552
2013-08-27 12:30:00	30.154	29.552
2013-08-27 12:45:00	30.054	29.452
2013-08-27 13:00:00	30.154	29.552
2013-08-27 13:15:00	30.356	29.552
2013-08-27 13:30:00	30.154	29.552
2013-08-27 13:45:00	30.154	29.452
2013-08-27 14:00:00	30.255	29.452
2013-08-27 14:15:00	30.255	29.452
2013-08-27 14:30:00	30.255	29.452
2013-08-27 14:45:00	30.154	29.452
2013-08-27 15:00:00	30.154	29.452
2013-08-27 15:15:00	30.154	29.452
2013-08-27 15:30:00	30.054	29.452
2013-08-27 15:45:00	30.054	29.552
2013-08-27 16:00:00	30.054	29.452
2013-08-27 16:15:00	29.953	29.452
2013-08-27 16:30:00	29.953	29.452
2013-08-27 16:45:00	29.953	29.452
2013-08-27 17:00:00	29.752	29.452
2013-08-27 17:15:00	29.853	29.452
2013-08-27 17:30:00	29.752	29.352
2013-08-27 17:45:00	29.752	29.352
2013-08-27 18:00:00	29.752	29.452
2013-08-27 18:15:00	29.652	29.352
2013-08-27 18:30:00	29.652	29.352
2013-08-27 18:45:00	29.552	29.252
2013-08-27 19:00:00	29.552	29.252
2013-08-27 19:15:00	29.552	29.252
2013-08-27 19:30:00	29.552	29.252
2013-08-27 19:45:00	29.552	29.252
2013-08-27 20:00:00	29.552	29.252
2013-08-27 20:15:00	29.452	29.252
2013-08-27 20:30:00	29.452	29.252
2013-08-27 20:45:00	29.452	29.252
2013-08-27 21:00:00	29.452	29.252
2013-08-27 21:15:00	29.452	29.252
2013-08-27 21:30:00	29.352	29.252
2013-08-27 21:45:00	29.352	29.252
2013-08-27 22:00:00	29.352	29.252
2013-08-27 22:15:00	29.352	29.252
2013-08-27 22:30:00	29.352	29.252
2013-08-27 22:45:00	29.352	29.252
2013-08-27 23:00:00	29.352	29.352
2013-08-27 23:15:00	29.352	29.252
2013-08-27 23:30:00	29.352	29.352
2013-08-27 23:45:00	29.352	29.252
2013-08-28	29.352	29.252
2013-08-28 00:15:00	29.352	29.252
2013-08-28 00:30:00	29.352	29.252
2013-08-28 00:45:00	29.352	29.252
2013-08-28 01:00:00	29.352	29.252
2013-08-28 01:15:00	29.352	29.252
2013-08-28 01:30:00	29.352	29.352
2013-08-28 01:45:00	29.352	29.252
2013-08-28 02:00:00	29.352	29.252
2013-08-28 02:15:00	29.352	29.252
2013-08-28 02:30:00	29.252	29.252
2013-08-28 02:45:00	29.252	29.252
2013-08-28 03:00:00	29.252	29.252
2013-08-28 03:15:00	29.352	29.252
2013-08-28 03:30:00	29.252	29.252
2013-08-28 03:45:00	29.252	29.252
2013-08-28 04:00:00	29.252	29.252
2013-08-28 04:15:00	29.252	29.252
2013-08-28 04:30:00	29.252	29.252
2013-08-28 04:45:00	29.252	29.252
2013-08-28 05:00:00	29.252	29.252
2013-08-28 05:15:00	29.252	29.252
2013-08-28 05:30:00	29.252	29.252
2013-08-28 05:45:00	29.252	29.252
2013-08-28 06:00:00	29.252	29.252
2013-08-28 06:15:00	29.252	29.252
2013-08-28 06:30:00	29.252	29.252
2013-08-28 06:45:00	29.252	29.252
2013-08-28 07:00:00	29.352	29.252
2013-08-28 07:15:00	29.352	29.252
2013-08-28 07:30:00	29.452	29.252
2013-08-28 07:45:00	29.452	29.252
2013-08-28 08:00:00	29.552	29.252
2013-08-28 08:15:00	29.652	29.252
2013-08-28 08:30:00	29.652	29.252
2013-08-28 08:45:00	29.752	29.252
2013-08-28 09:00:00	29.752	29.352
2013-08-28 09:15:00	29.853	29.352
2013-08-28 09:30:00	29.853	29.352
2013-08-28 09:45:00	29.953	29.452
2013-08-28 10:00:00	29.953	29.452
2013-08-28 10:15:00	30.054	29.452
2013-08-28 10:30:00	30.054	29.452
2013-08-28 10:45:00	30.054	29.452
2013-08-28 11:00:00	30.154	29.452
2013-08-28 11:15:00	30.154	29.552
2013-08-28 11:30:00	30.154	29.552
2013-08-28 11:45:00	30.255	29.552
2013-08-28 12:00:00	30.255	29.552
2013-08-28 12:15:00	30.255	29.552
2013-08-28 12:30:00	30.356	29.552
2013-08-28 12:45:00	30.356	29.552
2013-08-28 13:00:00	30.356	29.552
2013-08-28 13:15:00	30.356	29.552
2013-08-28 13:30:00	30.457	29.552
2013-08-28 13:45:00	30.356	29.552
2013-08-28 14:00:00	30.457	29.552
2013-08-28 14:15:00	30.356	29.552
2013-08-28 14:30:00	30.356	29.552
2013-08-28 14:45:00	30.356	29.452
2013-08-28 15:00:00	30.356	29.452
2013-08-28 15:15:00	30.356	29.452
2013-08-28 15:30:00	30.255	29.452
2013-08-28 15:45:00	30.154	29.452
2013-08-28 16:00:00	30.054	29.552
2013-08-28 16:15:00	30.054	29.452
2013-08-28 16:30:00	29.953	29.452
2013-08-28 16:45:00	29.953	29.452
2013-08-28 17:00:00	29.853	29.452
2013-08-28 17:15:00	29.853	29.452
2013-08-28 17:30:00	29.853	29.452
2013-08-28 17:45:00	29.752	29.452
2013-08-28 18:00:00	29.752	29.352
2013-08-28 18:15:00	29.752	29.352
2013-08-28 18:30:00	29.652	29.352
2013-08-28 18:45:00	29.652	29.252
2013-08-28 19:00:00	29.652	29.252
2013-08-28 19:15:00	29.652	29.252
2013-08-28 19:30:00	29.652	29.252
2013-08-28 19:45:00	29.652	29.252
2013-08-28 20:00:00	29.652	29.252
2013-08-28 20:15:00	29.652	29.252
2013-08-28 20:30:00	29.552	29.252
2013-08-28 20:45:00	29.552	29.252
2013-08-28 21:00:00	29.552	29.252
2013-08-28 21:15:00	29.552	29.152
2013-08-28 21:30:00	29.552	29.252
2013-08-28 21:45:00	29.552	29.252
2013-08-28 22:00:00	29.552	29.252
2013-08-28 22:15:00	29.552	29.352
2013-08-28 22:30:00	29.552	29.352
2013-08-28 22:45:00	29.552	29.252
2013-08-28 23:00:00	29.452	29.252
2013-08-28 23:15:00	29.452	29.252
2013-08-28 23:30:00	29.452	29.252
2013-08-28 23:45:00	29.452	29.252
2013-08-29	29.452	29.252
2013-08-29 00:15:00	29.452	29.252
2013-08-29 00:30:00	29.452	29.252
2013-08-29 00:45:00	29.452	29.252
2013-08-29 01:00:00	29.452	29.252
2013-08-29 01:15:00	29.452	29.252
2013-08-29 01:30:00	29.452	29.252
2013-08-29 01:45:00	29.452	29.252
2013-08-29 02:00:00	29.452	29.252
2013-08-29 02:15:00	29.352	29.252
2013-08-29 02:30:00	29.352	29.352
2013-08-29 02:45:00	29.352	29.352
2013-08-29 03:00:00	29.352	29.352
2013-08-29 03:15:00	29.352	29.352
2013-08-29 03:30:00	29.352	29.352
2013-08-29 03:45:00	29.352	29.352
2013-08-29 04:00:00	29.352	29.352
2013-08-29 04:15:00	29.352	29.352
2013-08-29 04:30:00	29.352	29.352
2013-08-29 04:45:00	29.352	29.352
2013-08-29 05:00:00	29.352	29.352
2013-08-29 05:15:00	29.352	29.352
2013-08-29 05:30:00	29.352	29.352
2013-08-29 05:45:00	29.352	29.352
2013-08-29 06:00:00	29.352	29.352
2013-08-29 06:15:00	29.352	29.352
2013-08-29 06:30:00	29.352	29.352
2013-08-29 06:45:00	29.352	29.352
2013-08-29 07:00:00	29.452	29.352
2013-08-29 07:15:00	29.452	29.352
2013-08-29 07:30:00	29.552	29.352
2013-08-29 07:45:00	29.552	29.252
2013-08-29 08:00:00	29.652	29.252
2013-08-29 08:15:00	29.652	29.252
2013-08-29 08:30:00	29.752	29.252
2013-08-29 08:45:00	29.853	29.252
2013-08-29 09:00:00	29.953	29.352
2013-08-29 09:15:00	29.853	29.352
2013-08-29 09:30:00	30.054	29.352
2013-08-29 09:45:00	30.054	29.452
2013-08-29 10:00:00	30.054	29.452
2013-08-29 10:15:00	30.154	29.452
2013-08-29 10:30:00	30.154	29.452
2013-08-29 10:45:00	30.255	29.452
2013-08-29 11:00:00	30.255	29.552
2013-08-29 11:15:00	30.356	29.552
2013-08-29 11:30:00	30.356	29.552
2013-08-29 11:45:00	30.457	29.552
2013-08-29 12:00:00	30.457	29.552
2013-08-29 12:15:00	30.457	29.452
2013-08-29 12:30:00	30.356	29.452
2013-08-29 12:45:00	30.356	29.452
2013-08-29 13:00:00	30.558	29.552
2013-08-29 13:15:00	30.558	29.552
2013-08-29 13:30:00	30.457	29.552
2013-08-29 13:45:00	30.558	29.552
2013-08-29 14:00:00	30.558	29.552
2013-08-29 14:15:00	30.558	29.552
2013-08-29 14:30:00	30.558	29.552
2013-08-29 14:45:00	30.558	29.552
2013-08-29 15:00:00	30.558	29.552
2013-08-29 15:15:00	30.457	29.452
2013-08-29 15:30:00	30.356	29.552
2013-08-29 15:45:00	30.356	29.552
2013-08-29 16:00:00	30.356	29.552
2013-08-29 16:15:00	30.054	29.452
2013-08-29 16:30:00	29.953	29.452
2013-08-29 16:45:00	29.953	29.452
2013-08-29 17:00:00	29.853	29.552
2013-08-29 17:15:00	29.953	29.452
2013-08-29 17:30:00	29.853	29.452
2013-08-29 17:45:00	29.853	29.452
2013-08-29 18:00:00	29.752	29.452
2013-08-29 18:15:00	29.752	29.452
2013-08-29 18:30:00	29.752	29.452
2013-08-29 18:45:00	29.752	29.452
2013-08-29 19:00:00	29.652	29.352
2013-08-29 19:15:00	29.752	29.352
2013-08-29 19:30:00	29.752	29.352
2013-08-29 19:45:00	29.752	29.252
2013-08-29 20:00:00	29.752	29.252
2013-08-29 20:15:00	29.752	29.252
2013-08-29 20:30:00	29.752	29.252
2013-08-29 20:45:00	29.652	29.152
2013-08-29 21:00:00	29.752	29.152
2013-08-29 21:15:00	29.752	29.152
2013-08-29 21:30:00	29.752	29.152
2013-08-29 21:45:00	29.652	29.152
2013-08-29 22:00:00	29.652	29.152
2013-08-29 22:15:00	29.652	29.252
2013-08-29 22:30:00	29.652	29.252
2013-08-29 22:45:00	29.652	29.252
2013-08-29 23:00:00	29.652	29.252
2013-08-29 23:15:00	29.552	29.252
2013-08-29 23:30:00	29.552	29.252
2013-08-29 23:45:00	29.552	29.252
2013-08-30	29.552	29.152
2013-08-30 00:15:00	29.552	29.152
2013-08-30 00:30:00	29.552	29.152
2013-08-30 00:45:00	29.452	29.152
2013-08-30 01:00:00	29.552	29.152
2013-08-30 01:15:00	29.452	29.152
2013-08-30 01:30:00	29.452	29.152
2013-08-30 01:45:00	29.452	29.152
2013-08-30 02:00:00	29.452	29.152
2013-08-30 02:15:00	29.452	29.152
2013-08-30 02:30:00	29.452	29.152
2013-08-30 02:45:00	29.452	29.152
2013-08-30 03:00:00	29.452	29.152
2013-08-30 03:15:00	29.452	29.152
2013-08-30 03:30:00	29.452	29.152
2013-08-30 03:45:00	29.452	29.252
2013-08-30 04:00:00	29.452	29.352
2013-08-30 04:15:00	29.452	29.352
2013-08-30 04:30:00	29.452	29.352
2013-08-30 04:45:00	29.452	29.352
2013-08-30 05:00:00	29.452	29.452
2013-08-30 05:15:00	29.352	29.452
2013-08-30 05:30:00	29.452	29.452
2013-08-30 05:45:00	29.452	29.452
2013-08-30 06:00:00	29.452	29.452
2013-08-30 06:15:00	29.452	29.452
2013-08-30 06:30:00	29.452	29.452
2013-08-30 06:45:00	29.452	29.452
2013-08-30 07:00:00	29.452	29.452
2013-08-30 07:15:00	29.552	29.452
2013-08-30 07:30:00	29.552	29.452
[truncated: 28 more rows]

## Sheet: Agosto9-Int
Date Time, GMT-04:00	LLANO, Lux	ProFUNDO, Lux
2013-08-09 12:00:00	5166.7	236.8
2013-08-09 12:15:00	34444.7	15844.5
2013-08-09 12:30:00	41333.6	15155.7
2013-08-09 12:45:00	3100	1334.7
2013-08-09 13:00:00	11022.3	3961.1
2013-08-09 13:15:00	14466.8	6200
2013-08-09 13:30:00	10677.8	5166.7
2013-08-09 13:45:00	33066.9	7233.4
2013-08-09 14:00:00	12400.1	4650
2013-08-09 14:15:00	22044.6	10333.4
2013-08-09 14:30:00	4305.6	1722.2
2013-08-09 14:45:00	37200.2	8611.2
2013-08-09 15:00:00	2755.6	1011.8
2013-08-09 15:15:00	4133.4	1463.9
2013-08-09 15:30:00	6544.5	2497.2
2013-08-09 15:45:00	7233.4	2755.6
2013-08-09 16:00:00	6200	2325
2013-08-09 16:15:00	6200	2411.1
2013-08-09 16:30:00	14466.8	4477.8
2013-08-09 16:45:00	3788.9	1550
2013-08-09 17:00:00	2152.8	828.8
2013-08-09 17:15:00	1808.3	645.8
2013-08-09 17:30:00	1184	430.6
2013-08-09 17:45:00	1550	602.8
2013-08-09 18:00:00	1550	570.5
2013-08-09 18:15:00	1377.8	495.1
2013-08-09 18:30:00	656.6	215.3
2013-08-09 18:45:00	183	53.8
2013-08-09 19:00:00	10.8	0
2013-08-09 19:15:00	0	0
2013-08-09 19:30:00	0	0
2013-08-09 19:45:00	0	0
2013-08-09 20:00:00	0	0
2013-08-09 20:15:00	0	0
2013-08-09 20:30:00	0	0
2013-08-09 20:45:00	0	0
2013-08-09 21:00:00	0	0
2013-08-09 21:15:00	0	0
2013-08-09 21:30:00	0	0
2013-08-09 21:45:00	0	0
2013-08-09 22:00:00	0	0
2013-08-09 22:15:00	0	0
2013-08-09 22:30:00	0	0
2013-08-09 22:45:00	0	0
2013-08-09 23:00:00	0	0
2013-08-09 23:15:00	0	0
2013-08-09 23:30:00	0	0
2013-08-09 23:45:00	0	0
2013-08-10	0	0
2013-08-10 00:15:00	0	0
2013-08-10 00:30:00	0	0
2013-08-10 00:45:00	0	0
2013-08-10 01:00:00	0	0
2013-08-10 01:15:00	0	0
2013-08-10 01:30:00	0	0
2013-08-10 01:45:00	0	0
2013-08-10 02:00:00	0	0
2013-08-10 02:15:00	0	0
2013-08-10 02:30:00	0	0
2013-08-10 02:45:00	0	0
2013-08-10 03:00:00	0	0
2013-08-10 03:15:00	0	0
2013-08-10 03:30:00	0	0
2013-08-10 03:45:00	0	0
2013-08-10 04:00:00	0	0
2013-08-10 04:15:00	0	0
2013-08-10 04:30:00	0	0
2013-08-10 04:45:00	0	0
2013-08-10 05:00:00	0	0
2013-08-10 05:15:00	0	0
2013-08-10 05:30:00	0	0
2013-08-10 05:45:00	0	0
2013-08-10 06:00:00	53.8	10.8
2013-08-10 06:15:00	333.7	118.4
2013-08-10 06:30:00	850.4	279.9
2013-08-10 06:45:00	1463.9	462.9
2013-08-10 07:00:00	2755.6	850.4
2013-08-10 07:15:00	2669.5	818.1
2013-08-10 07:30:00	3961.1	1313.2
2013-08-10 07:45:00	6544.5	2152.8
2013-08-10 08:00:00	5511.1	2152.8
2013-08-10 08:15:00	7233.4	2583.4
2013-08-10 08:30:00	10333.4	3444.5
2013-08-10 08:45:00	10333.4	3788.9
2013-08-10 09:00:00	11022.3	4305.6
2013-08-10 09:15:00	9644.5	4650
2013-08-10 09:30:00	14466.8	5511.1
2013-08-10 09:45:00	16533.4	6200
2013-08-10 10:00:00	24800.2	7233.4
2013-08-10 10:15:00	21355.7	7577.8
2013-08-10 10:30:00	22044.6	8266.7
2013-08-10 10:45:00	16533.4	3788.9
2013-08-10 11:00:00	34444.7	7577.8
2013-08-10 11:15:00	4822.3	1636.1
2013-08-10 11:30:00	7577.8	2927.8
2013-08-10 11:45:00	3272.2	1194.8
2013-08-10 12:00:00	4477.8	1550
2013-08-10 12:15:00	4994.5	1808.3
2013-08-10 12:30:00	19289	9644.5
2013-08-10 12:45:00	5511.1	1894.5
2013-08-10 13:00:00	5338.9	1550
2013-08-10 13:15:00	9300.1	5511.1
2013-08-10 13:30:00	27555.7	9300.1
2013-08-10 13:45:00	34444.7	8611.2
2013-08-10 14:00:00	20666.8	7577.8
2013-08-10 14:15:00	22044.6	9300.1
2013-08-10 14:30:00	30311.3	7577.8
2013-08-10 14:45:00	21355.7	7233.4
2013-08-10 15:00:00	9644.5	3444.5
2013-08-10 15:15:00	30311.3	4305.6
2013-08-10 15:30:00	14466.8	5511.1
2013-08-10 15:45:00	23422.4	6200
2013-08-10 16:00:00	3100	1065.6
2013-08-10 16:15:00	4133.4	1334.7
2013-08-10 16:30:00	3272.2	1237.9
2013-08-10 16:45:00	2583.4	947.2
2013-08-10 17:00:00	1636.1	602.8
2013-08-10 17:15:00	731.9	279.9
2013-08-10 17:30:00	2152.8	721.2
2013-08-10 17:45:00	3616.7	1076.4
2013-08-10 18:00:00	2669.5	796.5
2013-08-10 18:15:00	1636.1	516.7
2013-08-10 18:30:00	785.8	258.3
2013-08-10 18:45:00	236.8	75.3
2013-08-10 19:00:00	21.5	0
2013-08-10 19:15:00	0	0
2013-08-10 19:30:00	0	0
2013-08-10 19:45:00	0	0
2013-08-10 20:00:00	0	0
2013-08-10 20:15:00	0	0
2013-08-10 20:30:00	0	0
2013-08-10 20:45:00	0	0
2013-08-10 21:00:00	0	0
2013-08-10 21:15:00	0	0
2013-08-10 21:30:00	0	0
2013-08-10 21:45:00	0	0
2013-08-10 22:00:00	0	0
2013-08-10 22:15:00	0	0
2013-08-10 22:30:00	0	0
2013-08-10 22:45:00	0	0
2013-08-10 23:00:00	0	0
2013-08-10 23:15:00	0	0
2013-08-10 23:30:00	0	0
2013-08-10 23:45:00	0	0
2013-08-11	0	0
2013-08-11 00:15:00	0	0
2013-08-11 00:30:00	0	0
2013-08-11 00:45:00	0	0
2013-08-11 01:00:00	0	0
2013-08-11 01:15:00	0	0
2013-08-11 01:30:00	0	0
2013-08-11 01:45:00	0	0
2013-08-11 02:00:00	0	0
2013-08-11 02:15:00	0	0
2013-08-11 02:30:00	0	0
2013-08-11 02:45:00	0	0
2013-08-11 03:00:00	0	0
2013-08-11 03:15:00	0	0
2013-08-11 03:30:00	0	0
2013-08-11 03:45:00	0	0
2013-08-11 04:00:00	0	0
2013-08-11 04:15:00	0	0
2013-08-11 04:30:00	0	0
2013-08-11 04:45:00	0	0
2013-08-11 05:00:00	0	0
2013-08-11 05:15:00	0	0
2013-08-11 05:30:00	0	0
2013-08-11 05:45:00	0	0
2013-08-11 06:00:00	53.8	10.8
2013-08-11 06:15:00	366	139.9
2013-08-11 06:30:00	968.8	344.4
2013-08-11 06:45:00	1722.2	635.1
2013-08-11 07:00:00	2583.4	936.5
2013-08-11 07:15:00	3616.7	1313.2
2013-08-11 07:30:00	5166.7	1722.2
2013-08-11 07:45:00	4133.4	1334.7
2013-08-11 08:00:00	8266.7	2927.8
2013-08-11 08:15:00	8611.2	2927.8
2013-08-11 08:30:00	10677.8	3616.7
2013-08-11 08:45:00	12400.1	4477.8
2013-08-11 09:00:00	9300.1	3100
2013-08-11 09:15:00	11022.3	3788.9
2013-08-11 09:30:00	17911.2	6200
2013-08-11 09:45:00	14466.8	6544.5
2013-08-11 10:00:00	22044.6	8266.7
2013-08-11 10:15:00	26178	8266.7
2013-08-11 10:30:00	33066.9	8611.2
2013-08-11 10:45:00	5338.9	2066.7
2013-08-11 11:00:00	22044.6	3272.2
2013-08-11 11:15:00	24800.2	11711.2
2013-08-11 11:30:00	19289	6544.5
2013-08-11 11:45:00	39955.8	3788.9
2013-08-11 12:00:00	4650	2066.7
2013-08-11 12:15:00	9300.1	3616.7
2013-08-11 12:30:00	33066.9	13777.9
2013-08-11 12:45:00	24800.2	11711.2
2013-08-11 13:00:00	28933.5	11022.3
2013-08-11 13:15:00	37200.2	8611.2
2013-08-11 13:30:00	22044.6	12400.1
2013-08-11 13:45:00	19289	9644.5
2013-08-11 14:00:00	28933.5	9644.5
2013-08-11 14:15:00	22044.6	8611.2
2013-08-11 14:30:00	19977.9	8266.7
2013-08-11 14:45:00	12400.1	6200
2013-08-11 15:00:00	7233.4	2927.8
2013-08-11 15:15:00	13089	5166.7
2013-08-11 15:30:00	5338.9	2152.8
2013-08-11 15:45:00	11711.2	4994.5
2013-08-11 16:00:00	5511.1	2325
2013-08-11 16:15:00	6200	3272.2
2013-08-11 16:30:00	7233.4	3961.1
2013-08-11 16:45:00	3444.5	1636.1
2013-08-11 17:00:00	5338.9	2669.5
2013-08-11 17:15:00	4305.6	2152.8
2013-08-11 17:30:00	2927.8	1205.6
2013-08-11 17:45:00	2152.8	882.6
2013-08-11 18:00:00	796.5	344.4
2013-08-11 18:15:00	549	226
2013-08-11 18:30:00	333.7	129.2
2013-08-11 18:45:00	150.7	53.8
2013-08-11 19:00:00	10.8	0
2013-08-11 19:15:00	0	0
2013-08-11 19:30:00	0	0
2013-08-11 19:45:00	0	0
2013-08-11 20:00:00	0	0
2013-08-11 20:15:00	0	0
2013-08-11 20:30:00	0	0
2013-08-11 20:45:00	0	0
2013-08-11 21:00:00	0	0
2013-08-11 21:15:00	0	0
2013-08-11 21:30:00	0	0
2013-08-11 21:45:00	0	0
2013-08-11 22:00:00	0	0
2013-08-11 22:15:00	0	0
2013-08-11 22:30:00	0	0
2013-08-11 22:45:00	0	0
2013-08-11 23:00:00	0	0
2013-08-11 23:15:00	0	0
2013-08-11 23:30:00	0	0
2013-08-11 23:45:00	0	0
2013-08-12	0	0
2013-08-12 00:15:00	0	0
2013-08-12 00:30:00	0	0
2013-08-12 00:45:00	0	0
2013-08-12 01:00:00	0	0
2013-08-12 01:15:00	0	0
2013-08-12 01:30:00	0	0
2013-08-12 01:45:00	0	0
2013-08-12 02:00:00	0	0
2013-08-12 02:15:00	0	0
2013-08-12 02:30:00	0	0
2013-08-12 02:45:00	0	0
2013-08-12 03:00:00	0	0
2013-08-12 03:15:00	0	0
2013-08-12 03:30:00	0	0
2013-08-12 03:45:00	0	0
2013-08-12 04:00:00	0	0
2013-08-12 04:15:00	0	0
2013-08-12 04:30:00	0	0
2013-08-12 04:45:00	0	0
2013-08-12 05:00:00	0	0
2013-08-12 05:15:00	0	0
2013-08-12 05:30:00	0	0
2013-08-12 05:45:00	0	0
2013-08-12 06:00:00	43.1	10.8
2013-08-12 06:15:00	279.9	107.6
2013-08-12 06:30:00	807.3	312.2
2013-08-12 06:45:00	1636.1	656.6
2013-08-12 07:00:00	2755.6	1119.5
2013-08-12 07:15:00	2669.5	1076.4
2013-08-12 07:30:00	3100	1194.8
2013-08-12 07:45:00	5166.7	1980.6
2013-08-12 08:00:00	6200	3100
2013-08-12 08:15:00	6544.5	2927.8
2013-08-12 08:30:00	5511.1	2927.8
2013-08-12 08:45:00	5166.7	1808.3
2013-08-12 09:00:00	5511.1	2066.7
2013-08-12 09:15:00	20666.8	5166.7
2013-08-12 09:30:00	8611.2	5338.9
2013-08-12 09:45:00	20666.8	6200
2013-08-12 10:00:00	19289	5166.7
2013-08-12 10:15:00	15155.7	6200
2013-08-12 10:30:00	11022.3	5166.7
2013-08-12 10:45:00	12400.1	9300.1
2013-08-12 11:00:00	8266.7	2927.8
2013-08-12 11:15:00	23422.4	9300.1
2013-08-12 11:30:00	28933.5	10333.4
2013-08-12 11:45:00	22044.6	9644.5
2013-08-12 12:00:00	34444.7	9300.1
2013-08-12 12:15:00	30311.3	9644.5
2013-08-12 12:30:00	33066.9	13777.9
2013-08-12 12:45:00	9300.1	3272.2
2013-08-12 13:00:00	26178	11711.2
2013-08-12 13:15:00	33066.9	10677.8
2013-08-12 13:30:00	57867	9300.1
2013-08-12 13:45:00	14466.8	5511.1
2013-08-12 14:00:00	13089	4650
2013-08-12 14:15:00	13089	4477.8
2013-08-12 14:30:00	13089	4305.6
2013-08-12 14:45:00	34444.7	7577.8
2013-08-12 15:00:00	10677.8	3616.7
2013-08-12 15:15:00	6544.5	2497.2
2013-08-12 15:30:00	7577.8	3100
2013-08-12 15:45:00	10677.8	3272.2
2013-08-12 16:00:00	8611.2	2927.8
2013-08-12 16:15:00	5511.1	2066.7
2013-08-12 16:30:00	9300.1	2755.6
2013-08-12 16:45:00	5511.1	1808.3
2013-08-12 17:00:00	4650	1550
2013-08-12 17:15:00	3444.5	1237.9
2013-08-12 17:30:00	2755.6	968.8
2013-08-12 17:45:00	2066.7	753.5
2013-08-12 18:00:00	1334.7	495.1
2013-08-12 18:15:00	861.1	301.4
2013-08-12 18:30:00	430.6	150.7
2013-08-12 18:45:00	118.4	43.1
2013-08-12 19:00:00	0	0
2013-08-12 19:15:00	0	0
2013-08-12 19:30:00	0	0
2013-08-12 19:45:00	0	0
2013-08-12 20:00:00	0	0
2013-08-12 20:15:00	0	0
2013-08-12 20:30:00	0	0
2013-08-12 20:45:00	0	0
2013-08-12 21:00:00	0	0
2013-08-12 21:15:00	0	0
2013-08-12 21:30:00	0	0
2013-08-12 21:45:00	0	0
2013-08-12 22:00:00	0	0
2013-08-12 22:15:00	0	0
2013-08-12 22:30:00	0	0
2013-08-12 22:45:00	0	0
2013-08-12 23:00:00	0	0
2013-08-12 23:15:00	0	0
2013-08-12 23:30:00	0	0
2013-08-12 23:45:00	0	0
2013-08-13	0	0
2013-08-13 00:15:00	0	0
2013-08-13 00:30:00	0	0
2013-08-13 00:45:00	0	0
2013-08-13 01:00:00	0	0
2013-08-13 01:15:00	0	0
2013-08-13 01:30:00	0	0
2013-08-13 01:45:00	0	0
2013-08-13 02:00:00	0	0
2013-08-13 02:15:00	0	0
2013-08-13 02:30:00	0	0
2013-08-13 02:45:00	0	0
2013-08-13 03:00:00	0	0
2013-08-13 03:15:00	0	0
2013-08-13 03:30:00	0	0
2013-08-13 03:45:00	0	0
2013-08-13 04:00:00	0	0
2013-08-13 04:15:00	0	0
2013-08-13 04:30:00	0	0
2013-08-13 04:45:00	0	0
2013-08-13 05:00:00	0	0
2013-08-13 05:15:00	0	0
2013-08-13 05:30:00	0	0
2013-08-13 05:45:00	0	0
2013-08-13 06:00:00	64.6	10.8
2013-08-13 06:15:00	312.2	118.4
2013-08-13 06:30:00	818.1	312.2
2013-08-13 06:45:00	1130.2	430.6
2013-08-13 07:00:00	1463.9	570.5
2013-08-13 07:15:00	2152.8	904.2
2013-08-13 07:30:00	2927.8	1334.7
2013-08-13 07:45:00	4477.8	2066.7
2013-08-13 08:00:00	4994.5	2411.1
2013-08-13 08:15:00	5511.1	2927.8
2013-08-13 08:30:00	6544.5	3444.5
2013-08-13 08:45:00	8611.2	3444.5
2013-08-13 09:00:00	11022.3	3444.5
2013-08-13 09:15:00	7577.8	3272.2
2013-08-13 09:30:00	13089	4477.8
2013-08-13 09:45:00	17911.2	6544.5
2013-08-13 10:00:00	21355.7	6544.5
2013-08-13 10:15:00	19977.9	6544.5
2013-08-13 10:30:00	14466.8	6544.5
2013-08-13 10:45:00	19977.9	8611.2
2013-08-13 11:00:00	23422.4	8611.2
2013-08-13 11:15:00	30311.3	10333.4
2013-08-13 11:30:00	26178	8611.2
2013-08-13 11:45:00	20666.8	9300.1
2013-08-13 12:00:00	22044.6	11711.2
2013-08-13 12:15:00	26178	11022.3
2013-08-13 12:30:00	28933.5	10333.4
2013-08-13 12:45:00	30311.3	11022.3
2013-08-13 13:00:00	38578	11022.3
2013-08-13 13:15:00	37200.2	9300.1
2013-08-13 13:30:00	27555.7	8611.2
2013-08-13 13:45:00	24800.2	8611.2
2013-08-13 14:00:00	19289	7233.4
2013-08-13 14:15:00	21355.7	7233.4
2013-08-13 14:30:00	16533.4	6200
2013-08-13 14:45:00	26178	5511.1
2013-08-13 15:00:00	18600.1	5166.7
2013-08-13 15:15:00	18600.1	5166.7
2013-08-13 15:30:00	15155.7	3788.9
2013-08-13 15:45:00	16533.4	4305.6
2013-08-13 16:00:00	17911.2	3616.7
2013-08-13 16:15:00	13089	3272.2
2013-08-13 16:30:00	11711.2	2325
2013-08-13 16:45:00	9644.5	1980.6
2013-08-13 17:00:00	8266.7	1636.1
2013-08-13 17:15:00	5166.7	1334.7
2013-08-13 17:30:00	4650	1033.3
2013-08-13 17:45:00	3788.9	775
2013-08-13 18:00:00	2152.8	538.2
2013-08-13 18:15:00	1173.3	322.9
2013-08-13 18:30:00	613.5	193.8
2013-08-13 18:45:00	183	53.8
2013-08-13 19:00:00	0	0
2013-08-13 19:15:00	0	0
2013-08-13 19:30:00	0	0
2013-08-13 19:45:00	0	0
2013-08-13 20:00:00	0	0
2013-08-13 20:15:00	0	0
2013-08-13 20:30:00	0	0
2013-08-13 20:45:00	0	0
2013-08-13 21:00:00	0	0
2013-08-13 21:15:00	0	0
2013-08-13 21:30:00	0	0
2013-08-13 21:45:00	0	0
2013-08-13 22:00:00	0	0
2013-08-13 22:15:00	0	0
2013-08-13 22:30:00	0	0
2013-08-13 22:45:00	0	0
2013-08-13 23:00:00	0	0
2013-08-13 23:15:00	0	0
2013-08-13 23:30:00	0	0
2013-08-13 23:45:00	0	0
2013-08-14	0	0
2013-08-14 00:15:00	0	0
2013-08-14 00:30:00	0	0
2013-08-14 00:45:00	0	0
2013-08-14 01:00:00	0	0
2013-08-14 01:15:00	0	0
2013-08-14 01:30:00	0	0
2013-08-14 01:45:00	0	0
2013-08-14 02:00:00	0	0
2013-08-14 02:15:00	0	0
2013-08-14 02:30:00	0	0
2013-08-14 02:45:00	0	0
2013-08-14 03:00:00	0	0
2013-08-14 03:15:00	0	0
2013-08-14 03:30:00	0	0
2013-08-14 03:45:00	0	0
2013-08-14 04:00:00	0	0
2013-08-14 04:15:00	0	0
2013-08-14 04:30:00	0	0
2013-08-14 04:45:00	0	0
2013-08-14 05:00:00	0	0
2013-08-14 05:15:00	0	0
2013-08-14 05:30:00	0	0
2013-08-14 05:45:00	0	0
2013-08-14 06:00:00	43.1	10.8
2013-08-14 06:15:00	312.2	107.6
2013-08-14 06:30:00	775	269.1
2013-08-14 06:45:00	1636.1	592
2013-08-14 07:00:00	2066.7	818.1
2013-08-14 07:15:00	2497.2	1130.2
2013-08-14 07:30:00	3961.1	1722.2
2013-08-14 07:45:00	3788.9	1270.1
2013-08-14 08:00:00	2927.8	1173.3
2013-08-14 08:15:00	7577.8	2927.8
2013-08-14 08:30:00	8611.2	3788.9
2013-08-14 08:45:00	7577.8	3788.9
2013-08-14 09:00:00	9300.1	4305.6
2013-08-14 09:15:00	13777.9	4994.5
2013-08-14 09:30:00	14466.8	6200
2013-08-14 09:45:00	14466.8	6200
2013-08-14 10:00:00	17911.2	6544.5
2013-08-14 10:15:00	13089	6544.5
2013-08-14 10:30:00	22044.6	7233.4
2013-08-14 10:45:00	23422.4	8611.2
2013-08-14 11:00:00	20666.8	8611.2
2013-08-14 11:15:00	30311.3	8266.7
2013-08-14 11:30:00	22044.6	10333.4
2013-08-14 11:45:00	23422.4	11022.3
2013-08-14 12:00:00	23422.4	10333.4
2013-08-14 12:15:00	26178	9300.1
2013-08-14 12:30:00	34444.7	12400.1
2013-08-14 12:45:00	28933.5	11022.3
2013-08-14 13:00:00	31689.1	9300.1
2013-08-14 13:15:00	30311.3	10333.4
2013-08-14 13:30:00	23422.4	9300.1
2013-08-14 13:45:00	23422.4	8266.7
2013-08-14 14:00:00	24800.2	8266.7
2013-08-14 14:15:00	19977.9	7577.8
2013-08-14 14:30:00	18600.1	5511.1
2013-08-14 14:45:00	16533.4	5166.7
2013-08-14 15:00:00	14466.8	4994.5
2013-08-14 15:15:00	18600.1	3961.1
2013-08-14 15:30:00	16533.4	4133.4
2013-08-14 15:45:00	12400.1	3788.9
2013-08-14 16:00:00	12400.1	2755.6
2013-08-14 16:15:00	11711.2	2755.6
2013-08-14 16:30:00	11711.2	2152.8
2013-08-14 16:45:00	9644.5	1808.3
2013-08-14 17:00:00	6544.5	1636.1
2013-08-14 17:15:00	5511.1	1345.5
2013-08-14 17:30:00	3961.1	1033.3
2013-08-14 17:45:00	2755.6	764.2
2013-08-14 18:00:00	1722.2	484.4
2013-08-14 18:15:00	979.5	301.4
2013-08-14 18:30:00	549	172.2
2013-08-14 18:45:00	118.4	32.3
2013-08-14 19:00:00	0	0
2013-08-14 19:15:00	0	0
2013-08-14 19:30:00	0	0
2013-08-14 19:45:00	0	0
2013-08-14 20:00:00	0	0
2013-08-14 20:15:00	0	0
2013-08-14 20:30:00	0	0
2013-08-14 20:45:00	0	0
2013-08-14 21:00:00	0	0
2013-08-14 21:15:00	0	0
2013-08-14 21:30:00	0	0
2013-08-14 21:45:00	0	0
2013-08-14 22:00:00	0	0
2013-08-14 22:15:00	0	0
2013-08-14 22:30:00	0	0
2013-08-14 22:45:00	0	0
2013-08-14 23:00:00	0	0
2013-08-14 23:15:00	0	0
2013-08-14 23:30:00	0	0
2013-08-14 23:45:00	0	0
2013-08-15	0	0
2013-08-15 00:15:00	0	0
2013-08-15 00:30:00	0	0
2013-08-15 00:45:00	0	0
2013-08-15 01:00:00	0	0
2013-08-15 01:15:00	0	0
2013-08-15 01:30:00	0	0
2013-08-15 01:45:00	0	0
2013-08-15 02:00:00	0	0
2013-08-15 02:15:00	0	0
2013-08-15 02:30:00	0	0
2013-08-15 02:45:00	0	0
2013-08-15 03:00:00	0	0
2013-08-15 03:15:00	0	0
2013-08-15 03:30:00	0	0
2013-08-15 03:45:00	0	0
2013-08-15 04:00:00	0	0
2013-08-15 04:15:00	0	0
2013-08-15 04:30:00	0	0
2013-08-15 04:45:00	0	0
2013-08-15 05:00:00	0	0
2013-08-15 05:15:00	0	0
2013-08-15 05:30:00	0	0
2013-08-15 05:45:00	0	0
2013-08-15 06:00:00	32.3	10.8
2013-08-15 06:15:00	290.6	96.9
2013-08-15 06:30:00	688.9	258.3
2013-08-15 06:45:00	1334.7	527.4
2013-08-15 07:00:00	2238.9	753.5
2013-08-15 07:15:00	3100	1087.2
2013-08-15 07:30:00	4477.8	1463.9
2013-08-15 07:45:00	5511.1	1980.6
2013-08-15 08:00:00	6544.5	2669.5
2013-08-15 08:15:00	6200	2325
2013-08-15 08:30:00	8266.7	3272.2
2013-08-15 08:45:00	9644.5	3788.9
2013-08-15 09:00:00	10677.8	3616.7
2013-08-15 09:15:00	12400.1	4477.8
2013-08-15 09:30:00	11711.2	6200
2013-08-15 09:45:00	22044.6	7233.4
2013-08-15 10:00:00	22044.6	7577.8
2013-08-15 10:15:00	18600.1	6544.5
2013-08-15 10:30:00	23422.4	6544.5
2013-08-15 10:45:00	16533.4	6544.5
2013-08-15 11:00:00	19289	8266.7
2013-08-15 11:15:00	22044.6	9644.5
2013-08-15 11:30:00	27555.7	9644.5
2013-08-15 11:45:00	26178	10677.8
2013-08-15 12:00:00	14466.8	10333.4
2013-08-15 12:15:00	34444.7	10333.4
2013-08-15 12:30:00	55111.5	10333.4
2013-08-15 12:45:00	14466.8	12400.1
2013-08-15 13:00:00	23422.4	10677.8
2013-08-15 13:15:00	22044.6	8266.7
2013-08-15 13:30:00	39955.8	9300.1
2013-08-15 13:45:00	30311.3	9300.1
2013-08-15 14:00:00	28933.5	8611.2
2013-08-15 14:15:00	22044.6	7233.4
2013-08-15 14:30:00	17911.2	6200
2013-08-15 14:45:00	4650	1894.5
2013-08-15 15:00:00	15155.7	4994.5
2013-08-15 15:15:00	6200	2669.5
2013-08-15 15:30:00	6544.5	2755.6
2013-08-15 15:45:00	6200	2497.2
2013-08-15 16:00:00	12400.1	3961.1
2013-08-15 16:15:00	4305.6	1550
2013-08-15 16:30:00	5166.7	2066.7
2013-08-15 16:45:00	4133.4	1636.1
2013-08-15 17:00:00	3961.1	1550
2013-08-15 17:15:00	3961.1	1291.7
2013-08-15 17:30:00	3272.2	1130.2
2013-08-15 17:45:00	2325	839.6
2013-08-15 18:00:00	1377.8	613.5
2013-08-15 18:15:00	785.8	322.9
2013-08-15 18:30:00	344.4	129.2
2013-08-15 18:45:00	118.4	43.1
2013-08-15 19:00:00	0	0
2013-08-15 19:15:00	0	0
2013-08-15 19:30:00	0	0
2013-08-15 19:45:00	0	0
2013-08-15 20:00:00	0	0
2013-08-15 20:15:00	0	0
2013-08-15 20:30:00	0	0
2013-08-15 20:45:00	0	0
2013-08-15 21:00:00	0	0
2013-08-15 21:15:00	0	0
2013-08-15 21:30:00	0	0
2013-08-15 21:45:00	0	0
2013-08-15 22:00:00	0	0
2013-08-15 22:15:00	0	0
2013-08-15 22:30:00	0	0
2013-08-15 22:45:00	0	0
2013-08-15 23:00:00	0	0
2013-08-15 23:15:00	0	0
2013-08-15 23:30:00	0	0
2013-08-15 23:45:00	0	0
2013-08-16	0	0
2013-08-16 00:15:00	0	0
2013-08-16 00:30:00	0	0
2013-08-16 00:45:00	0	0
2013-08-16 01:00:00	0	0
2013-08-16 01:15:00	0	0
2013-08-16 01:30:00	0	0
2013-08-16 01:45:00	0	0
2013-08-16 02:00:00	0	0
2013-08-16 02:15:00	0	0
2013-08-16 02:30:00	0	0
2013-08-16 02:45:00	0	0
2013-08-16 03:00:00	0	0
2013-08-16 03:15:00	0	0
2013-08-16 03:30:00	0	0
2013-08-16 03:45:00	0	0
2013-08-16 04:00:00	0	0
2013-08-16 04:15:00	0	0
2013-08-16 04:30:00	0	0
2013-08-16 04:45:00	0	0
2013-08-16 05:00:00	0	0
2013-08-16 05:15:00	0	0
2013-08-16 05:30:00	0	0
2013-08-16 05:45:00	0	0
2013-08-16 06:00:00	32.3	0
2013-08-16 06:15:00	183	64.6
2013-08-16 06:30:00	1216.3	419.8
2013-08-16 06:45:00	2066.7	775
2013-08-16 07:00:00	1980.6	904.2
2013-08-16 07:15:00	1808.3	753.5
2013-08-16 07:30:00	2152.8	882.6
2013-08-16 07:45:00	5511.1	2411.1
2013-08-16 08:00:00	4994.5	2755.6
2013-08-16 08:15:00	10333.4	2927.8
2013-08-16 08:30:00	9300.1	4822.3
2013-08-16 08:45:00	11022.3	5511.1
2013-08-16 09:00:00	7577.8	2755.6
2013-08-16 09:15:00	7577.8	3272.2
2013-08-16 09:30:00	1808.3	785.8
2013-08-16 09:45:00	15844.5	9300.1
2013-08-16 10:00:00	19289	7233.4
2013-08-16 10:15:00	3272.2	1356.3
2013-08-16 10:30:00	22044.6	9644.5
2013-08-16 10:45:00	44089.2	9300.1
2013-08-16 11:00:00	22044.6	10333.4
2013-08-16 11:15:00	11022.3	10333.4
2013-08-16 11:30:00	31689.1	10333.4
2013-08-16 11:45:00	11022.3	4650
2013-08-16 12:00:00	31689.1	10677.8
2013-08-16 12:15:00	16533.4	10333.4
2013-08-16 12:30:00	28933.5	10333.4
2013-08-16 12:45:00	20666.8	11711.2
2013-08-16 13:00:00	11022.3	4650
2013-08-16 13:15:00	11022.3	4477.8
2013-08-16 13:30:00	27555.7	10333.4
2013-08-16 13:45:00	11711.2	5511.1
2013-08-16 14:00:00	11022.3	7233.4
2013-08-16 14:15:00	14466.8	6200
2013-08-16 14:30:00	19977.9	7233.4
2013-08-16 14:45:00	26178	5166.7
2013-08-16 15:00:00	22044.6	4133.4
2013-08-16 15:15:00	22044.6	4650
2013-08-16 15:30:00	11022.3	3788.9
2013-08-16 15:45:00	3961.1	1550
2013-08-16 16:00:00	5166.7	1808.3
2013-08-16 16:15:00	9644.5	2755.6
2013-08-16 16:30:00	10333.4	3272.2
2013-08-16 16:45:00	3444.5	1173.3
2013-08-16 17:00:00	3961.1	1980.6
2013-08-16 17:15:00	4133.4	1463.9
2013-08-16 17:30:00	2325	882.6
2013-08-16 17:45:00	2669.5	871.9
2013-08-16 18:00:00	1054.9	430.6
2013-08-16 18:15:00	710.4	301.4
2013-08-16 18:30:00	366	139.9
2013-08-16 18:45:00	86.1	32.3
2013-08-16 19:00:00	0	0
2013-08-16 19:15:00	0	0
2013-08-16 19:30:00	0	0
2013-08-16 19:45:00	0	0
2013-08-16 20:00:00	0	0
2013-08-16 20:15:00	0	0
2013-08-16 20:30:00	0	0
2013-08-16 20:45:00	0	0
2013-08-16 21:00:00	0	0
2013-08-16 21:15:00	0	0
2013-08-16 21:30:00	0	0
2013-08-16 21:45:00	0	0
2013-08-16 22:00:00	0	0
2013-08-16 22:15:00	0	0
2013-08-16 22:30:00	0	0
2013-08-16 22:45:00	0	0
2013-08-16 23:00:00	0	0
2013-08-16 23:15:00	0	0
2013-08-16 23:30:00	0	0
2013-08-16 23:45:00	0	0
2013-08-17	0	0
2013-08-17 00:15:00	0	0
2013-08-17 00:30:00	0	0
2013-08-17 00:45:00	0	0
2013-08-17 01:00:00	0	0
2013-08-17 01:15:00	0	0
2013-08-17 01:30:00	0	0
2013-08-17 01:45:00	0	0
2013-08-17 02:00:00	0	0
2013-08-17 02:15:00	0	0
2013-08-17 02:30:00	0	0
2013-08-17 02:45:00	0	0
2013-08-17 03:00:00	0	0
2013-08-17 03:15:00	0	0
2013-08-17 03:30:00	0	0
2013-08-17 03:45:00	0	0
2013-08-17 04:00:00	0	0
2013-08-17 04:15:00	0	0
2013-08-17 04:30:00	0	0
2013-08-17 04:45:00	0	0
2013-08-17 05:00:00	0	0
2013-08-17 05:15:00	0	0
2013-08-17 05:30:00	0	0
2013-08-17 05:45:00	0	0
2013-08-17 06:00:00	21.5	0
2013-08-17 06:15:00	236.8	96.9
2013-08-17 06:30:00	581.3	236.8
2013-08-17 06:45:00	1216.3	462.9
2013-08-17 07:00:00	1722.2	796.5
2013-08-17 07:15:00	3616.7	1184
2013-08-17 07:30:00	4133.4	1550
2013-08-17 07:45:00	4822.3	1808.3
2013-08-17 08:00:00	4994.5	2669.5
2013-08-17 08:15:00	4650	2927.8
2013-08-17 08:30:00	5511.1	3100
2013-08-17 08:45:00	8266.7	4477.8
2013-08-17 09:00:00	6544.5	5338.9
2013-08-17 09:15:00	9644.5	6200
2013-08-17 09:30:00	10677.8	7233.4
2013-08-17 09:45:00	13777.9	6544.5
2013-08-17 10:00:00	14466.8	7233.4
2013-08-17 10:15:00	21355.7	7577.8
2013-08-17 10:30:00	10333.4	7233.4
2013-08-17 10:45:00	10677.8	8266.7
2013-08-17 11:00:00	22044.6	9300.1
2013-08-17 11:15:00	28933.5	10333.4
2013-08-17 11:30:00	18600.1	9300.1
2013-08-17 11:45:00	18600.1	8266.7
2013-08-17 12:00:00	16533.4	10333.4
2013-08-17 12:15:00	41333.6	9300.1
2013-08-17 12:30:00	28933.5	9300.1
2013-08-17 12:45:00	28933.5	9300.1
2013-08-17 13:00:00	24800.2	9644.5
2013-08-17 13:15:00	26178	9300.1
2013-08-17 13:30:00	21355.7	8266.7
2013-08-17 13:45:00	15844.5	7233.4
2013-08-17 14:00:00	21355.7	5338.9
2013-08-17 14:15:00	26178	5338.9
2013-08-17 14:30:00	14466.8	4305.6
2013-08-17 14:45:00	18600.1	4822.3
2013-08-17 15:00:00	12400.1	3788.9
2013-08-17 15:15:00	14466.8	3616.7
2013-08-17 15:30:00	14466.8	2927.8
2013-08-17 15:45:00	17222.3	2755.6
2013-08-17 16:00:00	7577.8	2583.4
2013-08-17 16:15:00	6544.5	2152.8
2013-08-17 16:30:00	8611.2	1980.6
2013-08-17 16:45:00	5338.9	1550
2013-08-17 17:00:00	4477.8	1313.2
2013-08-17 17:15:00	3616.7	1173.3
2013-08-17 17:30:00	2411.1	753.5
2013-08-17 17:45:00	1722.2	516.7
2013-08-17 18:00:00	1130.2	376.7
2013-08-17 18:15:00	753.5	258.3
2013-08-17 18:30:00	333.7	118.4
2013-08-17 18:45:00	75.3	21.5
2013-08-17 19:00:00	0	0
2013-08-17 19:15:00	0	0
2013-08-17 19:30:00	0	0
2013-08-17 19:45:00	0	0
2013-08-17 20:00:00	0	0
2013-08-17 20:15:00	0	0
2013-08-17 20:30:00	0	0
2013-08-17 20:45:00	0	0
2013-08-17 21:00:00	0	0
2013-08-17 21:15:00	0	0
2013-08-17 21:30:00	0	0
2013-08-17 21:45:00	0	0
2013-08-17 22:00:00	0	0
2013-08-17 22:15:00	0	0
2013-08-17 22:30:00	0	0
2013-08-17 22:45:00	0	0
2013-08-17 23:00:00	0	0
2013-08-17 23:15:00	0	0
2013-08-17 23:30:00	0	0
2013-08-17 23:45:00	0	0
2013-08-18	0	0
2013-08-18 00:15:00	0	0
2013-08-18 00:30:00	0	0
2013-08-18 00:45:00	0	0
2013-08-18 01:00:00	0	0
2013-08-18 01:15:00	0	0
2013-08-18 01:30:00	0	0
2013-08-18 01:45:00	0	0
2013-08-18 02:00:00	0	0
2013-08-18 02:15:00	0	0
2013-08-18 02:30:00	0	0
2013-08-18 02:45:00	0	0
2013-08-18 03:00:00	0	0
2013-08-18 03:15:00	0	0
2013-08-18 03:30:00	0	0
2013-08-18 03:45:00	0	0
2013-08-18 04:00:00	0	0
2013-08-18 04:15:00	0	0
2013-08-18 04:30:00	0	0
2013-08-18 04:45:00	0	0
2013-08-18 05:00:00	0	0
2013-08-18 05:15:00	0	0
2013-08-18 05:30:00	0	0
2013-08-18 05:45:00	0	0
2013-08-18 06:00:00	0	0
2013-08-18 06:15:00	21.5	0
2013-08-18 06:30:00	183	53.8
2013-08-18 06:45:00	258.3	86.1
2013-08-18 07:00:00	871.9	269.1
2013-08-18 07:15:00	1463.9	473.6
2013-08-18 07:30:00	1722.2	559.7
2013-08-18 07:45:00	2238.9	699.7
2013-08-18 08:00:00	2583.4	850.4
2013-08-18 08:15:00	4133.4	1377.8
2013-08-18 08:30:00	4650	1550
2013-08-18 08:45:00	5166.7	1808.3
2013-08-18 09:00:00	10333.4	4650
2013-08-18 09:15:00	7577.8	4477.8
2013-08-18 09:30:00	7233.4	4305.6
2013-08-18 09:45:00	16533.4	6200
2013-08-18 10:00:00	15155.7	4994.5
2013-08-18 10:15:00	23422.4	5511.1
2013-08-18 10:30:00	8611.2	3100
2013-08-18 10:45:00	21355.7	6544.5
2013-08-18 11:00:00	9300.1	3961.1
2013-08-18 11:15:00	11022.3	4305.6
2013-08-18 11:30:00	12400.1	5511.1
2013-08-18 11:45:00	12400.1	4305.6
2013-08-18 12:00:00	5338.9	1980.6
2013-08-18 12:15:00	28933.5	7233.4
2013-08-18 12:30:00	22044.6	9300.1
2013-08-18 12:45:00	9300.1	2927.8
2013-08-18 13:00:00	2325	731.9
2013-08-18 13:15:00	2755.6	818.1
2013-08-18 13:30:00	11711.2	3616.7
2013-08-18 13:45:00	5166.7	1463.9
2013-08-18 14:00:00	3100	990.3
2013-08-18 14:15:00	4477.8	1216.3
2013-08-18 14:30:00	3961.1	1065.6
2013-08-18 14:45:00	5338.9	1280.9
2013-08-18 15:00:00	3444.5	1033.3
2013-08-18 15:15:00	2325	753.5
2013-08-18 15:30:00	2325	710.4
2013-08-18 15:45:00	2325	710.4
2013-08-18 16:00:00	1894.5	602.8
2013-08-18 16:15:00	2066.7	667.4
2013-08-18 16:30:00	1636.1	516.7
2013-08-18 16:45:00	2238.9	731.9
2013-08-18 17:00:00	2066.7	645.8
2013-08-18 17:15:00	1980.6	570.5
2013-08-18 17:30:00	1108.7	398.3
2013-08-18 17:45:00	1324	387.5
2013-08-18 18:00:00	947.2	279.9
2013-08-18 18:15:00	430.6	118.4
2013-08-18 18:30:00	247.6	64.6
2013-08-18 18:45:00	43.1	10.8
2013-08-18 19:00:00	0	0
2013-08-18 19:15:00	0	0
2013-08-18 19:30:00	0	0
2013-08-18 19:45:00	0	0
2013-08-18 20:00:00	0	0
2013-08-18 20:15:00	0	0
2013-08-18 20:30:00	0	0
2013-08-18 20:45:00	0	0
2013-08-18 21:00:00	0	0
2013-08-18 21:15:00	0	0
2013-08-18 21:30:00	0	0
2013-08-18 21:45:00	0	0
2013-08-18 22:00:00	0	0
2013-08-18 22:15:00	0	0
2013-08-18 22:30:00	0	0
2013-08-18 22:45:00	0	0
2013-08-18 23:00:00	0	0
2013-08-18 23:15:00	0	0
2013-08-18 23:30:00	0	0
2013-08-18 23:45:00	0	0
2013-08-19	0	0
2013-08-19 00:15:00	0	0
2013-08-19 00:30:00	0	0
2013-08-19 00:45:00	0	0
2013-08-19 01:00:00	0	0
2013-08-19 01:15:00	0	0
2013-08-19 01:30:00	0	0
2013-08-19 01:45:00	0	0
2013-08-19 02:00:00	0	0
2013-08-19 02:15:00	0	0
2013-08-19 02:30:00	0	0
2013-08-19 02:45:00	0	0
2013-08-19 03:00:00	0	0
2013-08-19 03:15:00	0	0
2013-08-19 03:30:00	0	0
2013-08-19 03:45:00	0	0
2013-08-19 04:00:00	0	0
2013-08-19 04:15:00	0	0
2013-08-19 04:30:00	0	0
2013-08-19 04:45:00	0	0
2013-08-19 05:00:00	0	0
2013-08-19 05:15:00	0	0
2013-08-19 05:30:00	0	0
2013-08-19 05:45:00	0	0
2013-08-19 06:00:00	21.5	0
2013-08-19 06:15:00	172.2	43.1
2013-08-19 06:30:00	398.3	86.1
2013-08-19 06:45:00	796.5	183
2013-08-19 07:00:00	3444.5	742.7
2013-08-19 07:15:00	2669.5	581.3
2013-08-19 07:30:00	3272.2	807.3
2013-08-19 07:45:00	2411.1	678.1
2013-08-19 08:00:00	7233.4	1894.5
2013-08-19 08:15:00	4133.4	1808.3
2013-08-19 08:30:00	4822.3	850.4
2013-08-19 08:45:00	1377.8	366
2013-08-19 09:00:00	16533.4	3272.2
2013-08-19 09:15:00	7577.8	2066.7
2013-08-19 09:30:00	6200	1808.3
2013-08-19 09:45:00	16533.4	4477.8
2013-08-19 10:00:00	16533.4	3616.7
2013-08-19 10:15:00	14466.8	3100
2013-08-19 10:30:00	17222.3	4650
2013-08-19 10:45:00	10333.4	4305.6
2013-08-19 11:00:00	21355.7	5166.7
2013-08-19 11:15:00	15155.7	5338.9
2013-08-19 11:30:00	19289	5511.1
2013-08-19 11:45:00	13089	5166.7
2013-08-19 12:00:00	15155.7	5511.1
2013-08-19 12:15:00	55111.5	5338.9
2013-08-19 12:30:00	11711.2	5166.7
2013-08-19 12:45:00	18600.1	5511.1
2013-08-19 13:00:00	22044.6	6200
2013-08-19 13:15:00	14466.8	5338.9
2013-08-19 13:30:00	16533.4	5166.7
2013-08-19 13:45:00	22044.6	5338.9
2013-08-19 14:00:00	24800.2	4305.6
2013-08-19 14:15:00	27555.7	3444.5
2013-08-19 14:30:00	11022.3	3272.2
2013-08-19 14:45:00	12400.1	2755.6
2013-08-19 15:00:00	11711.2	2669.5
2013-08-19 15:15:00	14466.8	2325
2013-08-19 15:30:00	11711.2	2152.8
2013-08-19 15:45:00	9644.5	1894.5
2013-08-19 16:00:00	9644.5	1550
2013-08-19 16:15:00	4650	968.8
2013-08-19 16:30:00	2755.6	570.5
2013-08-19 16:45:00	2669.5	570.5
2013-08-19 17:00:00	2497.2	549
2013-08-19 17:15:00	2066.7	430.6
2013-08-19 17:30:00	1636.1	376.7
2013-08-19 17:45:00	1302.4	312.2
2013-08-19 18:00:00	968.8	204.5
2013-08-19 18:15:00	570.5	118.4
2013-08-19 18:30:00	226	43.1
2013-08-19 18:45:00	32.3	0
2013-08-19 19:00:00	0	0
2013-08-19 19:15:00	0	0
2013-08-19 19:30:00	0	0
2013-08-19 19:45:00	0	0
2013-08-19 20:00:00	0	0
2013-08-19 20:15:00	0	0
2013-08-19 20:30:00	0	0
2013-08-19 20:45:00	0	0
2013-08-19 21:00:00	0	0
2013-08-19 21:15:00	0	0
2013-08-19 21:30:00	0	0
2013-08-19 21:45:00	0	0
2013-08-19 22:00:00	0	0
2013-08-19 22:15:00	0	0
2013-08-19 22:30:00	0	0
2013-08-19 22:45:00	0	0
2013-08-19 23:00:00	0	0
2013-08-19 23:15:00	0	0
2013-08-19 23:30:00	0	0
2013-08-19 23:45:00	0	0
2013-08-20	0	0
2013-08-20 00:15:00	0	0
2013-08-20 00:30:00	0	0
2013-08-20 00:45:00	0	0
2013-08-20 01:00:00	0	0
2013-08-20 01:15:00	0	0
2013-08-20 01:30:00	0	0
2013-08-20 01:45:00	0	0
2013-08-20 02:00:00	0	0
2013-08-20 02:15:00	0	0
2013-08-20 02:30:00	0	0
2013-08-20 02:45:00	0	0
2013-08-20 03:00:00	0	0
2013-08-20 03:15:00	0	0
2013-08-20 03:30:00	0	0
2013-08-20 03:45:00	0	0
2013-08-20 04:00:00	0	0
2013-08-20 04:15:00	0	0
2013-08-20 04:30:00	0	0
2013-08-20 04:45:00	0	0
2013-08-20 05:00:00	0	0
2013-08-20 05:15:00	0	0
2013-08-20 05:30:00	0	0
2013-08-20 05:45:00	0	0
2013-08-20 06:00:00	10.8	0
2013-08-20 06:15:00	226	43.1
2013-08-20 06:30:00	742.7	161.5
2013-08-20 06:45:00	1550	312.2
2013-08-20 07:00:00	2411.1	452.1
2013-08-20 07:15:00	2152.8	441.3
2013-08-20 07:30:00	2152.8	430.6
2013-08-20 07:45:00	1894.5	387.5
2013-08-20 08:00:00	2152.8	376.7
2013-08-20 08:15:00	3272.2	624.3
2013-08-20 08:30:00	4305.6	861.1
2013-08-20 08:45:00	2669.5	559.7
2013-08-20 09:00:00	2325	419.8
2013-08-20 09:15:00	3616.7	688.9
2013-08-20 09:30:00	1980.6	398.3
2013-08-20 09:45:00	1550	301.4
2013-08-20 10:00:00	3100	624.3
2013-08-20 10:15:00	3444.5	688.9
2013-08-20 10:30:00	4822.3	958
2013-08-20 10:45:00	4994.5	936.5
2013-08-20 11:00:00	6200	1259.4
2013-08-20 11:15:00	4305.6	882.6
2013-08-20 11:30:00	8266.7	1463.9
2013-08-20 11:45:00	10333.4	2066.7
2013-08-20 12:00:00	6544.5	1377.8
2013-08-20 12:15:00	19977.9	3961.1
2013-08-20 12:30:00	22044.6	3961.1
2013-08-20 12:45:00	23422.4	3961.1
2013-08-20 13:00:00	5166.7	1194.8
2013-08-20 13:15:00	10333.4	2066.7
2013-08-20 13:30:00	11711.2	2238.9
2013-08-20 13:45:00	6200	1291.7
2013-08-20 14:00:00	5511.1	1162.5
2013-08-20 14:15:00	2497.2	516.7
2013-08-20 14:30:00	2669.5	538.2
2013-08-20 14:45:00	3100	656.6
2013-08-20 15:00:00	1636.1	344.4
2013-08-20 15:15:00	936.5	183
2013-08-20 15:30:00	1550	333.7
2013-08-20 15:45:00	1270.1	236.8
2013-08-20 16:00:00	1377.8	279.9
2013-08-20 16:15:00	1356.3	269.1
2013-08-20 16:30:00	1108.7	215.3
2013-08-20 16:45:00	893.4	172.2
2013-08-20 17:00:00	742.7	150.7
2013-08-20 17:15:00	688.9	118.4
2013-08-20 17:30:00	570.5	96.9
2013-08-20 17:45:00	581.3	96.9
2013-08-20 18:00:00	452.1	75.3
2013-08-20 18:15:00	236.8	32.3
2013-08-20 18:30:00	139.9	21.5
2013-08-20 18:45:00	10.8	0
2013-08-20 19:00:00	0	0
2013-08-20 19:15:00	0	0
2013-08-20 19:30:00	0	0
2013-08-20 19:45:00	0	0
2013-08-20 20:00:00	0	0
2013-08-20 20:15:00	0	0
2013-08-20 20:30:00	0	0
2013-08-20 20:45:00	0	0
2013-08-20 21:00:00	0	0
2013-08-20 21:15:00	0	0
2013-08-20 21:30:00	0	0
2013-08-20 21:45:00	0	0
2013-08-20 22:00:00	0	0
2013-08-20 22:15:00	0	0
2013-08-20 22:30:00	0	0
2013-08-20 22:45:00	0	0
2013-08-20 23:00:00	0	0
2013-08-20 23:15:00	0	0
2013-08-20 23:30:00	0	0
2013-08-20 23:45:00	0	0
2013-08-21	0	0
2013-08-21 00:15:00	0	0
2013-08-21 00:30:00	0	0
2013-08-21 00:45:00	0	0
2013-08-21 01:00:00	0	0
2013-08-21 01:15:00	0	0
2013-08-21 01:30:00	0	0
2013-08-21 01:45:00	0	0
2013-08-21 02:00:00	0	0
2013-08-21 02:15:00	0	0
2013-08-21 02:30:00	0	0
2013-08-21 02:45:00	0	0
2013-08-21 03:00:00	0	0
2013-08-21 03:15:00	0	0
2013-08-21 03:30:00	0	0
2013-08-21 03:45:00	0	0
2013-08-21 04:00:00	0	0
2013-08-21 04:15:00	0	0
2013-08-21 04:30:00	0	0
2013-08-21 04:45:00	0	0
2013-08-21 05:00:00	0	0
2013-08-21 05:15:00	0	0
2013-08-21 05:30:00	0	0
2013-08-21 05:45:00	0	0
2013-08-21 06:00:00	10.8	0
2013-08-21 06:15:00	161.5	21.5
2013-08-21 06:30:00	624.3	86.1
2013-08-21 06:45:00	1377.8	226
2013-08-21 07:00:00	1722.2	279.9
2013-08-21 07:15:00	1636.1	312.2
2013-08-21 07:30:00	2497.2	452.1
2013-08-21 07:45:00	2927.8	570.5
2013-08-21 08:00:00	3616.7	710.4
2013-08-21 08:15:00	5511.1	1119.5
2013-08-21 08:30:00	8266.7	1722.2
2013-08-21 08:45:00	9300.1	2238.9
2013-08-21 09:00:00	7577.8	1550
2013-08-21 09:15:00	8611.2	1550
2013-08-21 09:30:00	9300.1	1722.2
2013-08-21 09:45:00	8611.2	1636.1
2013-08-21 10:00:00	10333.4	1980.6
2013-08-21 10:15:00	10333.4	1808.3
2013-08-21 10:30:00	6200	1237.9
2013-08-21 10:45:00	6200	1141
2013-08-21 11:00:00	4650	893.4
2013-08-21 11:15:00	17911.2	3788.9
2013-08-21 11:30:00	11711.2	2325
2013-08-21 11:45:00	7577.8	1463.9
2013-08-21 12:00:00	4305.6	850.4
2013-08-21 12:15:00	5338.9	990.3
2013-08-21 12:30:00	7233.4	1367
2013-08-21 12:45:00	5166.7	914.9
2013-08-21 13:00:00	6544.5	1162.5
2013-08-21 13:15:00	8266.7	1356.3
2013-08-21 13:30:00	9300.1	3444.5
2013-08-21 13:45:00	9644.5	3444.5
2013-08-21 14:00:00	8611.2	3100
2013-08-21 14:15:00	10333.4	3616.7
2013-08-21 14:30:00	13777.9	4650
2013-08-21 14:45:00	12400.1	4133.4
2013-08-21 15:00:00	9300.1	3272.2
2013-08-21 15:15:00	6200	2325
2013-08-21 15:30:00	6200	2238.9
2013-08-21 15:45:00	6544.5	2152.8
2013-08-21 16:00:00	6544.5	2152.8
2013-08-21 16:15:00	5511.1	1808.3
2013-08-21 16:30:00	4477.8	1463.9
2013-08-21 16:45:00	8266.7	2411.1
2013-08-21 17:00:00	5511.1	1722.2
2013-08-21 17:15:00	4650	1248.6
2013-08-21 17:30:00	2669.5	861.1
2013-08-21 17:45:00	2411.1	656.6
2013-08-21 18:00:00	1636.1	462.9
2013-08-21 18:15:00	828.8	247.6
2013-08-21 18:30:00	355.2	107.6
2013-08-21 18:45:00	53.8	10.8
2013-08-21 19:00:00	0	0
2013-08-21 19:15:00	0	0
2013-08-21 19:30:00	0	0
2013-08-21 19:45:00	0	0
2013-08-21 20:00:00	0	0
2013-08-21 20:15:00	0	0
2013-08-21 20:30:00	0	0
2013-08-21 20:45:00	0	0
2013-08-21 21:00:00	0	0
2013-08-21 21:15:00	0	0
2013-08-21 21:30:00	0	0
2013-08-21 21:45:00	0	0
2013-08-21 22:00:00	0	0
2013-08-21 22:15:00	0	0
2013-08-21 22:30:00	0	0
2013-08-21 22:45:00	0	0
2013-08-21 23:00:00	0	0
2013-08-21 23:15:00	0	0
2013-08-21 23:30:00	0	0
2013-08-21 23:45:00	0	0
2013-08-22	0	0
2013-08-22 00:15:00	0	0
2013-08-22 00:30:00	0	0
2013-08-22 00:45:00	0	0
2013-08-22 01:00:00	0	0
2013-08-22 01:15:00	0	0
2013-08-22 01:30:00	0	0
2013-08-22 01:45:00	0	0
2013-08-22 02:00:00	0	0
2013-08-22 02:15:00	0	0
2013-08-22 02:30:00	0	0
2013-08-22 02:45:00	0	0
2013-08-22 03:00:00	0	0
2013-08-22 03:15:00	0	0
2013-08-22 03:30:00	0	0
2013-08-22 03:45:00	0	0
2013-08-22 04:00:00	0	0
2013-08-22 04:15:00	0	0
2013-08-22 04:30:00	0	0
2013-08-22 04:45:00	0	0
2013-08-22 05:00:00	0	0
2013-08-22 05:15:00	0	0
2013-08-22 05:30:00	0	0
2013-08-22 05:45:00	0	0
2013-08-22 06:00:00	21.5	0
2013-08-22 06:15:00	226	64.6
2013-08-22 06:30:00	635.1	204.5
2013-08-22 06:45:00	958	333.7
2013-08-22 07:00:00	1636.1	645.8
2013-08-22 07:15:00	1280.9	452.1
2013-08-22 07:30:00	1550	613.5
2013-08-22 07:45:00	2755.6	1076.4
2013-08-22 08:00:00	3272.2	1227.1
2013-08-22 08:15:00	5166.7	1808.3
2013-08-22 08:30:00	5338.9	1894.5
2013-08-22 08:45:00	9300.1	3788.9
2013-08-22 09:00:00	6200	2238.9
2013-08-22 09:15:00	5511.1	1980.6
2013-08-22 09:30:00	7233.4	2411.1
2013-08-22 09:45:00	7577.8	2669.5
2013-08-22 10:00:00	13089	4994.5
2013-08-22 10:15:00	15155.7	4994.5
2013-08-22 10:30:00	10677.8	3616.7
2013-08-22 10:45:00	22044.6	6544.5
2013-08-22 11:00:00	17222.3	5511.1
2013-08-22 11:15:00	16533.4	5166.7
2013-08-22 11:30:00	12400.1	3961.1
2013-08-22 11:45:00	10333.4	3272.2
2013-08-22 12:00:00	8611.2	2755.6
2013-08-22 12:15:00	13777.9	4650
2013-08-22 12:30:00	11022.3	3444.5
2013-08-22 12:45:00	6544.5	2497.2
2013-08-22 13:00:00	14466.8	4650
2013-08-22 13:15:00	8611.2	2927.8
2013-08-22 13:30:00	6544.5	2066.7
2013-08-22 13:45:00	7233.4	2325
2013-08-22 14:00:00	5511.1	1808.3
2013-08-22 14:15:00	3616.7	1151.7
2013-08-22 14:30:00	2755.6	861.1
2013-08-22 14:45:00	3100	882.6
2013-08-22 15:00:00	2927.8	882.6
2013-08-22 15:15:00	2755.6	882.6
2013-08-22 15:30:00	2152.8	699.7
2013-08-22 15:45:00	2497.2	775
2013-08-22 16:00:00	2755.6	828.8
2013-08-22 16:15:00	3100	947.2
2013-08-22 16:30:00	3616.7	947.2
2013-08-22 16:45:00	2927.8	785.8
2013-08-22 17:00:00	2325	624.3
2013-08-22 17:15:00	2325	592
2013-08-22 17:30:00	2669.5	721.2
2013-08-22 17:45:00	2325	624.3
2013-08-22 18:00:00	1550	430.6
2013-08-22 18:15:00	947.2	269.1
2013-08-22 18:30:00	290.6	86.1
2013-08-22 18:45:00	75.3	10.8
2013-08-22 19:00:00	0	0
2013-08-22 19:15:00	0	0
2013-08-22 19:30:00	0	0
2013-08-22 19:45:00	0	0
2013-08-22 20:00:00	0	0
2013-08-22 20:15:00	0	0
2013-08-22 20:30:00	0	0
2013-08-22 20:45:00	0	0
2013-08-22 21:00:00	0	0
2013-08-22 21:15:00	0	0
2013-08-22 21:30:00	0	0
2013-08-22 21:45:00	0	0
2013-08-22 22:00:00	0	0
2013-08-22 22:15:00	0	0
2013-08-22 22:30:00	0	0
2013-08-22 22:45:00	0	0
2013-08-22 23:00:00	0	0
2013-08-22 23:15:00	0	0
2013-08-22 23:30:00	0	0
2013-08-22 23:45:00	0	0
2013-08-23	0	0
2013-08-23 00:15:00	0	0
2013-08-23 00:30:00	0	0
2013-08-23 00:45:00	0	0
2013-08-23 01:00:00	0	0
2013-08-23 01:15:00	0	0
2013-08-23 01:30:00	0	0
2013-08-23 01:45:00	0	0
2013-08-23 02:00:00	0	0
2013-08-23 02:15:00	0	0
2013-08-23 02:30:00	0	0
2013-08-23 02:45:00	0	0
2013-08-23 03:00:00	0	0
2013-08-23 03:15:00	0	0
2013-08-23 03:30:00	0	0
2013-08-23 03:45:00	0	0
2013-08-23 04:00:00	0	0
2013-08-23 04:15:00	0	0
2013-08-23 04:30:00	0	0
2013-08-23 04:45:00	0	0
2013-08-23 05:00:00	0	0
2013-08-23 05:15:00	0	0
2013-08-23 05:30:00	0	0
2013-08-23 05:45:00	0	0
2013-08-23 06:00:00	10.8	0
2013-08-23 06:15:00	161.5	43.1
2013-08-23 06:30:00	678.1	193.8
2013-08-23 06:45:00	1001	279.9
2013-08-23 07:00:00	1130.2	312.2
2013-08-23 07:15:00	1550	452.1
2013-08-23 07:30:00	2238.9	688.9
2013-08-23 07:45:00	5511.1	2066.7
2013-08-23 08:00:00	5511.1	1808.3
2013-08-23 08:15:00	4822.3	1550
2013-08-23 08:30:00	6200	2066.7
2013-08-23 08:45:00	5166.7	1722.2
2013-08-23 09:00:00	7233.4	2238.9
2013-08-23 09:15:00	12400.1	4133.4
2013-08-23 09:30:00	22044.6	5511.1
2013-08-23 09:45:00	24800.2	6200
2013-08-23 10:00:00	23422.4	7233.4
2013-08-23 10:15:00	22044.6	8266.7
2013-08-23 10:30:00	19977.9	6200
2013-08-23 10:45:00	17222.3	8266.7
2013-08-23 11:00:00	23422.4	8611.2
2013-08-23 11:15:00	19289	7233.4
2013-08-23 11:30:00	18600.1	7233.4
2013-08-23 11:45:00	18600.1	9644.5
2013-08-23 12:00:00	17911.2	10333.4
2013-08-23 12:15:00	44089.2	9644.5
2013-08-23 12:30:00	19289	8266.7
2013-08-23 12:45:00	33066.9	9300.1
2013-08-23 13:00:00	19289	8266.7
2013-08-23 13:15:00	30311.3	7577.8
2013-08-23 13:30:00	33066.9	7233.4
2013-08-23 13:45:00	9300.1	2583.4
2013-08-23 14:00:00	18600.1	3616.7
2013-08-23 14:15:00	19977.9	4994.5
2013-08-23 14:30:00	15844.5	3788.9
2013-08-23 14:45:00	14466.8	5166.7
2013-08-23 15:00:00	26178	5166.7
2013-08-23 15:15:00	5166.7	1636.1
2013-08-23 15:30:00	20666.8	3444.5
2013-08-23 15:45:00	9644.5	3100
2013-08-23 16:00:00	4994.5	1377.8
2013-08-23 16:15:00	3788.9	1044.1
2013-08-23 16:30:00	6544.5	1894.5
2013-08-23 16:45:00	3788.9	1011.8
2013-08-23 17:00:00	1894.5	538.2
2013-08-23 17:15:00	3100	904.2
2013-08-23 17:30:00	2411.1	613.5
2013-08-23 17:45:00	2152.8	602.8
2013-08-23 18:00:00	1463.9	398.3
2013-08-23 18:15:00	731.9	193.8
2013-08-23 18:30:00	301.4	75.3
2013-08-23 18:45:00	43.1	10.8

## Sheet: MoviAgua-Llano-Profundo
Plot Title: CayoLargoLLano-Enero15-14								Plot Title: CayoLargoProfundo-Enero15-14
#	Date Time, GMT-04:00	X Accel, m/s²	Y Accel, m/s²	Z Accel, m/s²	Sum Vector, m/s²			#	Date Time, GMT-04:00	X Accel, m/s²	Y Accel, m/s²	Z Accel, m/s²	Sum Vector, m/s²
541	2014-01-15 16:30:00	-9.81	1.96	0.25	10			541	2014-01-15 16:30:00	-9.32	-1.47	2.21	9.69
542	2014-01-15 16:30:10	-10.3	1.96	0.25	10.48			542	2014-01-15 16:30:10	-9.56	-1.23	2.45	9.94
543	2014-01-15 16:30:20	-9.81	1.96	0	10			543	2014-01-15 16:30:20	-9.32	-1.47	2.21	9.69
544	2014-01-15 16:30:30	-10.05	1.47	0	10.16			544	2014-01-15 16:30:30	-9.32	-0.98	1.96	9.57
545	2014-01-15 16:30:40	-9.81	2.21	0.25	10.05			545	2014-01-15 16:30:40	-9.32	-1.47	2.21	9.69
546	2014-01-15 16:30:50	-10.05	2.21	0.25	10.3			546	2014-01-15 16:30:50	-9.81	-1.47	1.96	10.11
547	2014-01-15 16:31:00	-10.3	1.72	0	10.43			547	2014-01-15 16:31:00	-9.32	-1.47	2.21	9.69
548	2014-01-15 16:31:10	-10.05	2.45	0	10.35			548	2014-01-15 16:31:10	-9.56	-1.23	2.45	9.94
549	2014-01-15 16:31:20	-10.05	2.21	0.25	10.3			549	2014-01-15 16:31:20	-9.81	-0.98	1.96	10.05
550	2014-01-15 16:31:30	-9.81	1.72	0	9.95			550	2014-01-15 16:31:30	-9.56	-1.47	2.45	9.98
551	2014-01-15 16:31:40	-9.81	2.21	0.25	10.05			551	2014-01-15 16:31:40	-9.32	-1.47	2.21	9.69
552	2014-01-15 16:31:50	-9.81	1.72	0	9.95			552	2014-01-15 16:31:50	-9.81	-0.98	2.21	10.1
553	2014-01-15 16:32:00	-9.81	1.96	0.25	10			553	2014-01-15 16:32:00	-9.32	-1.47	2.45	9.75
554	2014-01-15 16:32:10	-9.81	1.96	0.25	10			554	2014-01-15 16:32:10	-9.81	-1.47	2.21	10.16
555	2014-01-15 16:32:20	-9.81	1.72	0.25	9.96			555	2014-01-15 16:32:20	-9.81	-0.98	1.96	10.05
556	2014-01-15 16:32:30	-10.3	1.72	0.25	10.44			556	2014-01-15 16:32:30	-9.32	-1.47	2.21	9.69
557	2014-01-15 16:32:40	-10.3	1.72	-0.25	10.44			557	2014-01-15 16:32:40	-9.32	-0.98	1.96	9.57
558	2014-01-15 16:32:50	-10.05	1.47	0	10.16			558	2014-01-15 16:32:50	-9.81	-0.98	1.96	10.05
559	2014-01-15 16:33:00	-9.81	1.96	0	10			559	2014-01-15 16:33:00	-9.32	-1.47	2.21	9.69
560	2014-01-15 16:33:10	-9.81	1.96	0	10			560	2014-01-15 16:33:10	-9.81	-1.47	2.21	10.16
561	2014-01-15 16:33:20	-9.81	1.96	0.25	10			561	2014-01-15 16:33:20	-9.81	-1.23	1.96	10.07
562	2014-01-15 16:33:30	-9.81	1.96	0	10			562	2014-01-15 16:33:30	-9.32	-1.47	2.21	9.69
563	2014-01-15 16:33:40	-10.05	2.45	-0.25	10.35			563	2014-01-15 16:33:40	-9.32	-1.47	2.45	9.75
564	2014-01-15 16:33:50	-10.3	1.72	0.25	10.44			564	2014-01-15 16:33:50	-9.32	-1.47	2.21	9.69
565	2014-01-15 16:34:00	-9.81	1.96	0.25	10			565	2014-01-15 16:34:00	-9.32	-1.47	2.21	9.69
566	2014-01-15 16:34:10	-9.81	1.96	0.25	10			566	2014-01-15 16:34:10	-9.32	-1.47	2.21	9.69
567	2014-01-15 16:34:20	-10.3	1.47	0	10.4			567	2014-01-15 16:34:20	-9.81	-0.98	1.96	10.05
568	2014-01-15 16:34:30	-10.3	1.72	0	10.43			568	2014-01-15 16:34:30	-9.32	-1.47	2.21	9.69
569	2014-01-15 16:34:40	-9.81	1.72	0	9.95			569	2014-01-15 16:34:40	-9.81	-0.98	2.21	10.1
570	2014-01-15 16:34:50	-10.3	1.72	0	10.43			570	2014-01-15 16:34:50	-9.32	-1.47	2.45	9.75
571	2014-01-15 16:35:00	-10.3	1.96	0.25	10.48			571	2014-01-15 16:35:00	-9.32	-1.47	2.21	9.69
572	2014-01-15 16:35:10	-10.05	1.47	0.25	10.16			572	2014-01-15 16:35:10	-9.32	-1.47	2.21	9.69
573	2014-01-15 16:35:20	-10.3	1.96	0.25	10.48			573	2014-01-15 16:35:20	-9.32	-1.47	1.96	9.63
574	2014-01-15 16:35:30	-9.81	2.45	0	10.11			574	2014-01-15 16:35:30	-9.32	-1.47	2.21	9.69
575	2014-01-15 16:35:40	-9.81	1.96	0.25	10			575	2014-01-15 16:35:40	-9.32	-1.47	2.21	9.69
576	2014-01-15 16:35:50	-9.81	2.21	0	10.05			576	2014-01-15 16:35:50	-9.32	-1.47	2.21	9.69
577	2014-01-15 16:36:00	-10.3	1.47	0.25	10.4			577	2014-01-15 16:36:00	-9.81	-1.47	1.96	10.11
578	2014-01-15 16:36:10	-9.81	1.96	0	10			578	2014-01-15 16:36:10	-9.32	-1.47	2.21	9.69
579	2014-01-15 16:36:20	-10.3	1.96	-0.25	10.48			579	2014-01-15 16:36:20	-9.32	-1.47	1.96	9.63
580	2014-01-15 16:36:30	-9.81	1.96	0.25	10			580	2014-01-15 16:36:30	-9.81	-1.23	1.72	10.03
581	2014-01-15 16:36:40	-9.81	1.96	0	10			581	2014-01-15 16:36:40	-9.32	-1.47	2.21	9.69
582	2014-01-15 16:36:50	-10.05	2.21	-0.25	10.3			582	2014-01-15 16:36:50	-9.32	-0.98	1.96	9.57
583	2014-01-15 16:37:00	-10.3	1.47	0.49	10.41			583	2014-01-15 16:37:00	-9.32	-1.47	1.96	9.63
584	2014-01-15 16:37:10	-10.3	1.47	0.25	10.4			584	2014-01-15 16:37:10	-9.32	-1.47	2.21	9.69
585	2014-01-15 16:37:20	-10.3	1.72	0	10.43			585	2014-01-15 16:37:20	-9.32	-1.47	2.21	9.69
586	2014-01-15 16:37:30	-9.81	1.96	0.25	10			586	2014-01-15 16:37:30	-9.32	-0.98	2.21	9.62
587	2014-01-15 16:37:40	-10.05	1.96	0.25	10.25			587	2014-01-15 16:37:40	-9.81	-1.47	2.21	10.16
588	2014-01-15 16:37:50	-9.81	1.47	0.25	9.91			588	2014-01-15 16:37:50	-9.81	-1.23	1.96	10.07
589	2014-01-15 16:38:00	-10.3	1.47	0	10.4			589	2014-01-15 16:38:00	-9.81	-0.98	1.96	10.05
590	2014-01-15 16:38:10	-10.05	2.21	-0.25	10.3			590	2014-01-15 16:38:10	-9.32	-1.47	2.21	9.69
591	2014-01-15 16:38:20	-9.81	1.96	0.25	10			591	2014-01-15 16:38:20	-9.32	-1.47	2.21	9.69
592	2014-01-15 16:38:30	-10.3	1.72	0.25	10.44			592	2014-01-15 16:38:30	-9.32	-1.47	2.21	9.69
593	2014-01-15 16:38:40	-9.81	1.96	0.25	10			593	2014-01-15 16:38:40	-9.32	-1.47	2.45	9.75
594	2014-01-15 16:38:50	-9.81	1.96	0.25	10			594	2014-01-15 16:38:50	-9.81	-1.47	1.96	10.11
595	2014-01-15 16:39:00	-10.3	1.72	0.25	10.44			595	2014-01-15 16:39:00	-9.81	-1.47	1.96	10.11
596	2014-01-15 16:39:10	-10.3	1.72	0	10.43			596	2014-01-15 16:39:10	-9.32	-1.47	2.21	9.69
597	2014-01-15 16:39:20	-10.05	1.72	-0.25	10.2			597	2014-01-15 16:39:20	-9.81	-0.98	2.21	10.1
598	2014-01-15 16:39:30	-9.81	1.96	0.25	10			598	2014-01-15 16:39:30	-9.32	-1.47	2.21	9.69
599	2014-01-15 16:39:40	-9.81	2.21	-0.74	10.08			599	2014-01-15 16:39:40	-9.32	-1.47	2.21	9.69
600	2014-01-15 16:39:50	-9.81	1.96	0	10			600	2014-01-15 16:39:50	-9.32	-1.47	2.21	9.69
601	2014-01-15 16:40:00	-9.81	1.96	0	10			601	2014-01-15 16:40:00	-9.81	-1.23	1.96	10.07
602	2014-01-15 16:40:10	-10.3	1.96	0	10.48			602	2014-01-15 16:40:10	-9.32	-1.47	2.21	9.69
603	2014-01-15 16:40:20	-9.81	1.96	0	10			603	2014-01-15 16:40:20	-9.32	-0.98	2.21	9.62
604	2014-01-15 16:40:30	-10.3	1.72	0	10.43			604	2014-01-15 16:40:30	-9.32	-1.47	2.21	9.69
605	2014-01-15 16:40:40	-10.3	1.96	0.25	10.48			605	2014-01-15 16:40:40	-9.56	-1.47	2.45	9.98
606	2014-01-15 16:40:50	-10.05	2.45	0	10.35			606	2014-01-15 16:40:50	-9.81	-0.98	1.96	10.05
607	2014-01-15 16:41:00	-9.81	1.96	-0.25	10			607	2014-01-15 16:41:00	-9.32	-1.47	2.21	9.69
608	2014-01-15 16:41:10	-9.81	1.96	0	10			608	2014-01-15 16:41:10	-9.81	-1.47	2.21	10.16
609	2014-01-15 16:41:20	-9.81	1.96	0.25	10			609	2014-01-15 16:41:20	-9.32	-1.47	1.96	9.63
610	2014-01-15 16:41:30	-9.81	1.47	0.49	9.92			610	2014-01-15 16:41:30	-9.81	-1.23	1.96	10.07
611	2014-01-15 16:41:40	-10.3	1.47	0	10.4			611	2014-01-15 16:41:40	-9.32	-1.23	2.21	9.65
612	2014-01-15 16:41:50	-9.56	2.94	0	10			612	2014-01-15 16:41:50	-9.32	-1.47	2.21	9.69
613	2014-01-15 16:42:00	-10.05	0.98	0.25	10.1			613	2014-01-15 16:42:00	-9.81	-0.98	1.96	10.05
614	2014-01-15 16:42:10	-9.81	1.96	0.25	10			614	2014-01-15 16:42:10	-9.81	-1.23	1.96	10.07
615	2014-01-15 16:42:20	-9.81	1.96	0	10			615	2014-01-15 16:42:20	-9.56	-1.47	2.45	9.98
616	2014-01-15 16:42:30	-9.81	1.96	0.25	10			616	2014-01-15 16:42:30	-9.32	-1.47	2.21	9.69
617	2014-01-15 16:42:40	-10.05	2.21	0.25	10.3			617	2014-01-15 16:42:40	-9.32	-1.47	2.21	9.69
618	2014-01-15 16:42:50	-10.3	1.96	0	10.48			618	2014-01-15 16:42:50	-9.32	-1.47	2.21	9.69
619	2014-01-15 16:43:00	-9.81	1.96	0.25	10			619	2014-01-15 16:43:00	-9.32	-1.47	2.21	9.69
620	2014-01-15 16:43:10	-9.81	2.21	0	10.05			620	2014-01-15 16:43:10	-9.32	-1.23	2.45	9.71
621	2014-01-15 16:43:20	-9.81	1.96	0	10			621	2014-01-15 16:43:20	-9.32	-1.47	2.21	9.69
622	2014-01-15 16:43:30	-9.81	1.72	0	9.95			622	2014-01-15 16:43:30	-9.81	-0.98	1.96	10.05
623	2014-01-15 16:43:40	-9.81	1.96	0.25	10			623	2014-01-15 16:43:40	-9.32	-1.47	2.21	9.69
624	2014-01-15 16:43:50	-9.81	1.96	0.25	10			624	2014-01-15 16:43:50	-9.32	-1.47	2.21	9.69
625	2014-01-15 16:44:00	-9.81	1.96	0	10			625	2014-01-15 16:44:00	-9.32	-1.47	2.21	9.69
626	2014-01-15 16:44:10	-9.81	1.96	0.25	10			626	2014-01-15 16:44:10	-9.32	-1.47	1.96	9.63
627	2014-01-15 16:44:20	-9.81	2.21	0.25	10.05			627	2014-01-15 16:44:20	-9.32	-1.47	2.21	9.69
628	2014-01-15 16:44:30	-9.81	1.96	0.25	10			628	2014-01-15 16:44:30	-9.32	-0.98	2.21	9.62
629	2014-01-15 16:44:40	-9.81	1.96	0	10			629	2014-01-15 16:44:40	-9.32	-0.98	1.96	9.57
630	2014-01-15 16:44:50	-9.81	1.72	0.25	9.96			630	2014-01-15 16:44:50	-9.32	-0.98	1.96	9.57
631	2014-01-15 16:45:00	-10.3	1.72	0.25	10.44			631	2014-01-15 16:45:00	-9.32	-1.23	2.45	9.71
632	2014-01-15 16:45:10	-9.81	1.96	0.25	10			632	2014-01-15 16:45:10	-9.32	-1.47	2.21	9.69
633	2014-01-15 16:45:20	-10.3	1.47	0	10.4			633	2014-01-15 16:45:20	-9.32	-1.47	2.45	9.75
634	2014-01-15 16:45:30	-10.05	2.21	0	10.29			634	2014-01-15 16:45:30	-9.32	-1.47	1.96	9.63
635	2014-01-15 16:45:40	-9.81	1.96	0.25	10			635	2014-01-15 16:45:40	-9.81	-0.98	1.96	10.05
636	2014-01-15 16:45:50	-9.81	1.72	0	9.95			636	2014-01-15 16:45:50	-9.32	-1.47	2.21	9.69
637	2014-01-15 16:46:00	-9.81	2.21	0	10.05			637	2014-01-15 16:46:00	-9.32	-1.47	2.21	9.69
638	2014-01-15 16:46:10	-9.81	1.96	0	10			638	2014-01-15 16:46:10	-9.81	-1.23	1.96	10.07
639	2014-01-15 16:46:20	-10.3	1.96	0	10.48			639	2014-01-15 16:46:20	-9.32	-1.47	1.96	9.63
640	2014-01-15 16:46:30	-10.05	2.45	0	10.35			640	2014-01-15 16:46:30	-9.81	-1.47	1.96	10.11
641	2014-01-15 16:46:40	-9.81	1.96	0	10			641	2014-01-15 16:46:40	-9.56	-1.23	2.45	9.94
642	2014-01-15 16:46:50	-9.81	1.96	0.25	10			642	2014-01-15 16:46:50	-9.32	-1.47	2.21	9.69
643	2014-01-15 16:47:00	-10.3	1.47	0.25	10.4			643	2014-01-15 16:47:00	-9.32	-1.23	1.96	9.6
644	2014-01-15 16:47:10	-9.81	1.96	0.25	10			644	2014-01-15 16:47:10	-9.32	-0.98	2.21	9.62
645	2014-01-15 16:47:20	-9.81	1.96	0.25	10			645	2014-01-15 16:47:20	-9.32	-1.47	2.45	9.75
646	2014-01-15 16:47:30	-9.81	1.96	-0.25	10			646	2014-01-15 16:47:30	-9.32	-1.47	2.45	9.75
647	2014-01-15 16:47:40	-9.81	1.96	0.25	10			647	2014-01-15 16:47:40	-9.32	-1.47	2.21	9.69
648	2014-01-15 16:47:50	-10.3	1.72	0	10.43			648	2014-01-15 16:47:50	-9.81	-0.98	1.96	10.05
649	2014-01-15 16:48:00	-10.05	2.45	0.25	10.35			649	2014-01-15 16:48:00	-9.32	-0.98	2.21	9.62
650	2014-01-15 16:48:10	-10.3	1.72	0.25	10.44			650	2014-01-15 16:48:10	-9.32	-1.47	2.21	9.69
651	2014-01-15 16:48:20	-10.3	1.72	0.49	10.45			651	2014-01-15 16:48:20	-9.32	-0.98	2.21	9.62
652	2014-01-15 16:48:30	-9.56	2.7	0.25	9.93			652	2014-01-15 16:48:30	-9.32	-0.98	2.21	9.62
653	2014-01-15 16:48:40	-9.81	1.96	0.25	10			653	2014-01-15 16:48:40	-9.32	-0.98	1.96	9.57
654	2014-01-15 16:48:50	-10.3	1.72	0.25	10.44			654	2014-01-15 16:48:50	-9.32	-1.47	2.45	9.75
655	2014-01-15 16:49:00	-10.3	1.96	-0.25	10.48			655	2014-01-15 16:49:00	-9.81	-0.98	1.96	10.05
656	2014-01-15 16:49:10	-10.3	1.47	0.25	10.4			656	2014-01-15 16:49:10	-9.32	-1.47	2.21	9.69
657	2014-01-15 16:49:20	-9.56	2.21	0.25	9.82			657	2014-01-15 16:49:20	-9.32	-1.47	1.96	9.63
658	2014-01-15 16:49:30	-9.81	1.96	0	10			658	2014-01-15 16:49:30	-9.32	-1.47	2.21	9.69
659	2014-01-15 16:49:40	-10.3	1.72	0.25	10.44			659	2014-01-15 16:49:40	-9.56	-1.23	2.21	9.89
660	2014-01-15 16:49:50	-10.05	1.47	0.25	10.16			660	2014-01-15 16:49:50	-9.32	-1.47	2.45	9.75
661	2014-01-15 16:50:00	-9.81	1.96	0.25	10			661	2014-01-15 16:50:00	-9.81	-0.98	1.96	10.05
662	2014-01-15 16:50:10	-9.81	1.96	0.25	10			662	2014-01-15 16:50:10	-9.32	-1.47	2.21	9.69
663	2014-01-15 16:50:20	-10.05	2.7	0	10.4			663	2014-01-15 16:50:20	-9.32	-1.47	2.45	9.75
664	2014-01-15 16:50:30	-10.3	1.72	0.25	10.44			664	2014-01-15 16:50:30	-9.32	-1.47	2.21	9.69
665	2014-01-15 16:50:40	-10.05	1.47	-0.25	10.16			665	2014-01-15 16:50:40	-9.32	-0.98	1.96	9.57
666	2014-01-15 16:50:50	-9.81	1.96	0	10			666	2014-01-15 16:50:50	-9.81	-1.47	2.21	10.16
667	2014-01-15 16:51:00	-9.81	1.96	0.25	10			667	2014-01-15 16:51:00	-9.32	-1.47	2.21	9.69
668	2014-01-15 16:51:10	-10.3	1.47	0.25	10.4			668	2014-01-15 16:51:10	-9.32	-1.47	2.21	9.69
669	2014-01-15 16:51:20	-9.81	1.96	0.25	10			669	2014-01-15 16:51:20	-9.32	-1.47	2.45	9.75
670	2014-01-15 16:51:30	-10.05	1.47	0	10.16			670	2014-01-15 16:51:30	-9.81	-1.47	2.21	10.16
671	2014-01-15 16:51:40	-10.3	1.96	-0.25	10.48			671	2014-01-15 16:51:40	-9.32	-1.47	2.21	9.69
672	2014-01-15 16:51:50	-9.81	1.96	0	10			672	2014-01-15 16:51:50	-9.81	-0.98	1.96	10.05
673	2014-01-15 16:52:00	-10.3	1.72	0	10.43			673	2014-01-15 16:52:00	-9.81	-1.47	1.96	10.11
674	2014-01-15 16:52:10	-10.05	2.45	-0.25	10.35			674	2014-01-15 16:52:10	-9.32	-1.47	2.21	9.69
675	2014-01-15 16:52:20	-9.81	2.21	0	10.05			675	2014-01-15 16:52:20	-9.81	-1.47	2.21	10.16
676	2014-01-15 16:52:30	-10.05	2.21	0.25	10.3			676	2014-01-15 16:52:30	-9.81	-1.23	1.96	10.07
677	2014-01-15 16:52:40	-10.05	2.21	0	10.29			677	2014-01-15 16:52:40	-9.32	-1.47	2.21	9.69
678	2014-01-15 16:52:50	-10.3	1.72	0.25	10.44			678	2014-01-15 16:52:50	-9.81	-1.47	2.21	10.16
679	2014-01-15 16:53:00	-9.81	1.72	0	9.95			679	2014-01-15 16:53:00	-9.32	-1.47	2.21	9.69
680	2014-01-15 16:53:10	-9.81	1.72	0.74	9.98			680	2014-01-15 16:53:10	-9.32	-1.23	2.21	9.65
681	2014-01-15 16:53:20	-9.81	2.21	0	10.05			681	2014-01-15 16:53:20	-9.32	-1.47	2.21	9.69
682	2014-01-15 16:53:30	-10.3	1.72	-0.25	10.44			682	2014-01-15 16:53:30	-9.32	-1.47	2.21	9.69
683	2014-01-15 16:53:40	-10.05	1.23	0	10.13			683	2014-01-15 16:53:40	-9.32	-1.47	2.21	9.69
684	2014-01-15 16:53:50	-10.3	1.47	0	10.4			684	2014-01-15 16:53:50	-9.32	-1.47	2.45	9.75
685	2014-01-15 16:54:00	-9.81	1.96	0	10			685	2014-01-15 16:54:00	-9.81	-0.98	2.21	10.1
686	2014-01-15 16:54:10	-10.3	1.47	0	10.4			686	2014-01-15 16:54:10	-9.32	-0.98	2.21	9.62
687	2014-01-15 16:54:20	-9.81	2.21	0	10.05			687	2014-01-15 16:54:20	-9.81	-1.47	2.21	10.16
688	2014-01-15 16:54:30	-10.3	1.96	0	10.48			688	2014-01-15 16:54:30	-9.32	-1.47	2.45	9.75
689	2014-01-15 16:54:40	-10.3	1.47	0.25	10.4			689	2014-01-15 16:54:40	-9.32	-0.98	2.21	9.62
690	2014-01-15 16:54:50	-10.3	1.72	0	10.43			690	2014-01-15 16:54:50	-9.81	-1.47	2.21	10.16
691	2014-01-15 16:55:00	-10.3	1.96	0	10.48			691	2014-01-15 16:55:00	-9.32	-0.98	2.45	9.68
692	2014-01-15 16:55:10	-10.3	1.72	0	10.43			692	2014-01-15 16:55:10	-9.32	-1.47	2.21	9.69
693	2014-01-15 16:55:20	-9.81	1.96	0	10			693	2014-01-15 16:55:20	-9.32	-1.47	2.21	9.69
694	2014-01-15 16:55:30	-10.3	1.72	-0.25	10.44			694	2014-01-15 16:55:30	-9.32	-1.47	2.21	9.69
695	2014-01-15 16:55:40	-10.05	2.21	0	10.29			695	2014-01-15 16:55:40	-9.81	-0.98	1.96	10.05
696	2014-01-15 16:55:50	-9.81	1.96	-0.25	10			696	2014-01-15 16:55:50	-9.32	-1.47	2.21	9.69
697	2014-01-15 16:56:00	-9.81	1.96	-0.25	10			697	2014-01-15 16:56:00	-9.32	-1.47	2.21	9.69
698	2014-01-15 16:56:10	-9.56	2.45	0	9.88			698	2014-01-15 16:56:10	-9.81	-1.23	1.96	10.07
699	2014-01-15 16:56:20	-9.81	1.96	-0.74	10.03			699	2014-01-15 16:56:20	-9.32	-1.47	2.45	9.75
700	2014-01-15 16:56:30	-9.81	1.96	0	10			700	2014-01-15 16:56:30	-9.32	-1.47	2.21	9.69
701	2014-01-15 16:56:40	-10.3	1.47	0.49	10.41			701	2014-01-15 16:56:40	-9.32	-1.47	2.21	9.69
702	2014-01-15 16:56:50	-10.3	1.96	0.25	10.48			702	2014-01-15 16:56:50	-9.81	-0.98	1.96	10.05
703	2014-01-15 16:57:00	-10.3	1.72	0	10.43			703	2014-01-15 16:57:00	-9.32	-1.23	2.21	9.65
704	2014-01-15 16:57:10	-10.3	1.72	0.25	10.44			704	2014-01-15 16:57:10	-9.81	-1.47	2.21	10.16
705	2014-01-15 16:57:20	-10.3	1.72	0.25	10.44			705	2014-01-15 16:57:20	-9.32	-1.47	2.21	9.69
706	2014-01-15 16:57:30	-9.81	1.96	0.25	10			706	2014-01-15 16:57:30	-9.32	-1.47	1.96	9.63
707	2014-01-15 16:57:40	-9.81	2.21	0	10.05			707	2014-01-15 16:57:40	-9.32	-0.98	1.96	9.57
708	2014-01-15 16:57:50	-10.05	2.21	-0.25	10.3			708	2014-01-15 16:57:50	-9.32	-1.47	2.21	9.69
709	2014-01-15 16:58:00	-9.56	2.21	0	9.82			709	2014-01-15 16:58:00	-9.81	-1.23	1.72	10.03
710	2014-01-15 16:58:10	-10.3	1.96	0.25	10.48			710	2014-01-15 16:58:10	-9.32	-1.47	2.21	9.69
711	2014-01-15 16:58:20	-10.3	1.47	0	10.4			711	2014-01-15 16:58:20	-9.32	-1.47	2.21	9.69
712	2014-01-15 16:58:30	-10.3	1.72	0.25	10.44			712	2014-01-15 16:58:30	-9.56	-1.23	2.45	9.94
713	2014-01-15 16:58:40	-10.05	1.47	0.25	10.16			713	2014-01-15 16:58:40	-9.32	-0.98	1.96	9.57
714	2014-01-15 16:58:50	-9.81	2.21	0	10.05			714	2014-01-15 16:58:50	-9.32	-0.98	2.21	9.62
715	2014-01-15 16:59:00	-10.05	2.21	0	10.29			715	2014-01-15 16:59:00	-9.32	-1.47	2.21	9.69
716	2014-01-15 16:59:10	-10.3	1.96	0.25	10.48			716	2014-01-15 16:59:10	-9.32	-1.47	2.21	9.69
717	2014-01-15 16:59:20	-9.81	1.72	-0.25	9.96			717	2014-01-15 16:59:20	-9.56	-1.47	2.45	9.98
718	2014-01-15 16:59:30	-9.81	1.96	0.25	10			718	2014-01-15 16:59:30	-9.32	-1.47	2.21	9.69
719	2014-01-15 16:59:40	-9.81	2.21	0	10.05			719	2014-01-15 16:59:40	-9.32	-1.47	2.21	9.69
720	2014-01-15 16:59:50	-10.3	1.72	0.25	10.44			720	2014-01-15 16:59:50	-9.32	-1.47	2.21	9.69
721	2014-01-15 17:00:00	-10.05	2.45	0	10.35			721	2014-01-15 17:00:00	-9.32	-1.47	2.21	9.69
722	2014-01-15 17:00:10	-10.3	1.72	0.25	10.44			722	2014-01-15 17:00:10	-9.32	-1.47	1.96	9.63
723	2014-01-15 17:00:20	-10.05	1.23	0.25	10.13			723	2014-01-15 17:00:20	-9.32	-1.47	2.21	9.69
724	2014-01-15 17:00:30	-9.81	1.96	0	10			724	2014-01-15 17:00:30	-9.81	-1.23	1.96	10.07
725	2014-01-15 17:00:40	-9.81	1.72	0	9.95			725	2014-01-15 17:00:40	-9.32	-0.98	1.96	9.57
726	2014-01-15 17:00:50	-10.05	2.21	0.25	10.3			726	2014-01-15 17:00:50	-9.32	-1.47	2.21	9.69
727	2014-01-15 17:01:00	-9.81	1.96	0.25	10			727	2014-01-15 17:01:00	-9.32	-0.98	1.96	9.57
728	2014-01-15 17:01:10	-9.81	2.21	0.25	10.05			728	2014-01-15 17:01:10	-9.32	-1.47	2.21	9.69
729	2014-01-15 17:01:20	-9.81	2.21	-0.25	10.05			729	2014-01-15 17:01:20	-9.81	-1.23	1.96	10.07
730	2014-01-15 17:01:30	-10.3	1.47	0.25	10.4			730	2014-01-15 17:01:30	-9.32	-1.47	1.96	9.63
731	2014-01-15 17:01:40	-10.3	1.72	0.25	10.44			731	2014-01-15 17:01:40	-9.32	-1.23	2.45	9.71
732	2014-01-15 17:01:50	-10.05	1.47	0.25	10.16			732	2014-01-15 17:01:50	-9.32	-1.47	2.21	9.69
733	2014-01-15 17:02:00	-9.81	1.96	0.25	10			733	2014-01-15 17:02:00	-9.32	-1.47	2.21	9.69
734	2014-01-15 17:02:10	-10.3	1.72	0	10.43			734	2014-01-15 17:02:10	-9.32	-1.47	2.21	9.69
735	2014-01-15 17:02:20	-10.3	1.47	0.25	10.4			735	2014-01-15 17:02:20	-9.81	-0.98	1.96	10.05
736	2014-01-15 17:02:30	-10.3	1.47	-0.25	10.4			736	2014-01-15 17:02:30	-9.32	-1.47	2.21	9.69
737	2014-01-15 17:02:40	-10.3	1.47	0.25	10.4			737	2014-01-15 17:02:40	-9.32	-1.47	2.45	9.75
738	2014-01-15 17:02:50	-10.3	1.47	0	10.4			738	2014-01-15 17:02:50	-9.32	-1.47	1.96	9.63
739	2014-01-15 17:03:00	-10.3	1.72	0.25	10.44			739	2014-01-15 17:03:00	-9.32	-1.47	2.45	9.75
740	2014-01-15 17:03:10	-9.81	2.21	0.25	10.05			740	2014-01-15 17:03:10	-9.81	-0.98	1.96	10.05
741	2014-01-15 17:03:20	-9.81	1.96	0	10			741	2014-01-15 17:03:20	-9.32	-1.47	2.45	9.75
742	2014-01-15 17:03:30	-10.05	2.21	0	10.29			742	2014-01-15 17:03:30	-9.81	-0.98	2.21	10.1
743	2014-01-15 17:03:40	-10.3	1.72	0	10.43			743	2014-01-15 17:03:40	-9.56	-1.72	2.45	10.02
744	2014-01-15 17:03:50	-10.3	1.47	0.25	10.4			744	2014-01-15 17:03:50	-9.32	-1.47	2.21	9.69
745	2014-01-15 17:04:00	-10.05	2.45	-0.74	10.38			745	2014-01-15 17:04:00	-9.32	-0.98	2.21	9.62
746	2014-01-15 17:04:10	-9.81	2.21	-0.74	10.08			746	2014-01-15 17:04:10	-9.81	-0.98	1.96	10.05
747	2014-01-15 17:04:20	-10.3	1.72	0	10.43			747	2014-01-15 17:04:20	-9.32	-1.47	2.21	9.69
748	2014-01-15 17:04:30	-10.3	1.72	-0.25	10.44			748	2014-01-15 17:04:30	-9.81	-0.98	1.96	10.05
749	2014-01-15 17:04:40	-9.81	1.96	0	10			749	2014-01-15 17:04:40	-9.32	-1.47	2.21	9.69
750	2014-01-15 17:04:50	-10.3	1.72	0	10.43			750	2014-01-15 17:04:50	-9.32	-1.23	2.45	9.71
751	2014-01-15 17:05:00	-10.3	1.47	0.49	10.41			751	2014-01-15 17:05:00	-9.32	-1.47	2.21	9.69
752	2014-01-15 17:05:10	-10.3	1.47	0.25	10.4			752	2014-01-15 17:05:10	-9.32	-1.47	1.96	9.63
753	2014-01-15 17:05:20	-10.05	2.21	0.25	10.3			753	2014-01-15 17:05:20	-9.32	-1.47	1.96	9.63
754	2014-01-15 17:05:30	-10.3	1.72	0	10.43			754	2014-01-15 17:05:30	-9.32	-1.47	2.21	9.69
755	2014-01-15 17:05:40	-9.81	1.96	0	10			755	2014-01-15 17:05:40	-9.32	-1.47	2.21	9.69
756	2014-01-15 17:05:50	-9.81	1.96	0.25	10			756	2014-01-15 17:05:50	-9.32	-1.47	2.21	9.69
757	2014-01-15 17:06:00	-10.3	1.72	-0.25	10.44			757	2014-01-15 17:06:00	-9.81	-1.47	1.96	10.11
758	2014-01-15 17:06:10	-10.3	1.96	0	10.48			758	2014-01-15 17:06:10	-9.81	-0.98	1.96	10.05
759	2014-01-15 17:06:20	-10.3	1.96	0.25	10.48			759	2014-01-15 17:06:20	-9.32	-1.47	2.21	9.69
760	2014-01-15 17:06:30	-10.3	1.47	0.25	10.4			760	2014-01-15 17:06:30	-9.32	-1.47	2.21	9.69
761	2014-01-15 17:06:40	-10.3	1.96	-0.25	10.48			761	2014-01-15 17:06:40	-9.81	-1.47	1.96	10.11
762	2014-01-15 17:06:50	-10.3	1.96	0	10.48			762	2014-01-15 17:06:50	-9.32	-0.98	1.96	9.57
763	2014-01-15 17:07:00	-9.81	1.72	0.25	9.96			763	2014-01-15 17:07:00	-9.81	-1.47	2.21	10.16
764	2014-01-15 17:07:10	-10.3	1.72	0	10.43			764	2014-01-15 17:07:10	-9.32	-0.98	2.21	9.62
765	2014-01-15 17:07:20	-10.3	1.72	0.25	10.44			765	2014-01-15 17:07:20	-9.32	-1.47	2.21	9.69
766	2014-01-15 17:07:30	-10.3	1.72	0	10.43			766	2014-01-15 17:07:30	-9.32	-1.47	2.21	9.69
767	2014-01-15 17:07:40	-9.81	1.72	-0.25	9.96			767	2014-01-15 17:07:40	-9.32	-1.47	2.21	9.69
768	2014-01-15 17:07:50	-10.05	2.45	-0.25	10.35			768	2014-01-15 17:07:50	-9.32	-1.47	2.21	9.69
769	2014-01-15 17:08:00	-10.3	1.72	0	10.43			769	2014-01-15 17:08:00	-9.32	-1.47	2.21	9.69
770	2014-01-15 17:08:10	-10.3	1.72	0	10.43			770	2014-01-15 17:08:10	-9.81	-0.98	2.21	10.1
771	2014-01-15 17:08:20	-10.3	1.72	0.25	10.44			771	2014-01-15 17:08:20	-9.81	-0.98	1.96	10.05
772	2014-01-15 17:08:30	-9.81	1.96	-0.25	10			772	2014-01-15 17:08:30	-9.32	-1.47	2.21	9.69
773	2014-01-15 17:08:40	-10.3	1.96	0	10.48			773	2014-01-15 17:08:40	-9.32	-1.23	1.96	9.6
774	2014-01-15 17:08:50	-10.3	1.47	0.25	10.4			774	2014-01-15 17:08:50	-9.32	-1.47	1.96	9.63
775	2014-01-15 17:09:00	-9.81	1.96	0	10			775	2014-01-15 17:09:00	-9.32	-1.47	2.45	9.75
776	2014-01-15 17:09:10	-10.3	1.47	0.25	10.4			776	2014-01-15 17:09:10	-9.32	-1.23	2.45	9.71
777	2014-01-15 17:09:20	-9.81	1.96	0.74	10.03			777	2014-01-15 17:09:20	-9.32	-1.47	2.21	9.69
778	2014-01-15 17:09:30	-10.05	2.21	0	10.29			778	2014-01-15 17:09:30	-9.81	-0.98	2.21	10.1
779	2014-01-15 17:09:40	-10.05	2.21	0	10.29			779	2014-01-15 17:09:40	-9.32	-1.47	2.21	9.69
780	2014-01-15 17:09:50	-10.3	1.96	0	10.48			780	2014-01-15 17:09:50	-9.56	-1.47	2.45	9.98
781	2014-01-15 17:10:00	-9.81	1.72	0	9.95			781	2014-01-15 17:10:00	-9.32	-1.47	2.45	9.75
782	2014-01-15 17:10:10	-10.3	1.47	0	10.4			782	2014-01-15 17:10:10	-9.32	-1.47	2.21	9.69
783	2014-01-15 17:10:20	-10.3	1.72	0	10.43			783	2014-01-15 17:10:20	-9.32	-1.47	2.21	9.69
784	2014-01-15 17:10:30	-10.3	1.47	0.25	10.4			784	2014-01-15 17:10:30	-9.32	-1.47	2.21	9.69
785	2014-01-15 17:10:40	-9.81	1.96	-0.25	10			785	2014-01-15 17:10:40	-9.32	-1.47	2.21	9.69
786	2014-01-15 17:10:50	-10.3	1.72	0	10.43			786	2014-01-15 17:10:50	-9.32	-1.23	2.21	9.65
787	2014-01-15 17:11:00	-10.05	2.45	0	10.35			787	2014-01-15 17:11:00	-9.81	-1.47	1.96	10.11
788	2014-01-15 17:11:10	-10.3	1.72	0	10.43			788	2014-01-15 17:11:10	-9.32	-1.47	1.96	9.63
789	2014-01-15 17:11:20	-9.81	1.96	0	10			789	2014-01-15 17:11:20	-9.81	-1.47	1.96	10.11
790	2014-01-15 17:11:30	-9.81	1.96	-0.25	10			790	2014-01-15 17:11:30	-9.56	-1.23	2.45	9.94
791	2014-01-15 17:11:40	-9.81	1.96	0	10			791	2014-01-15 17:11:40	-9.32	-1.47	2.21	9.69
792	2014-01-15 17:11:50	-9.81	1.96	0.25	10			792	2014-01-15 17:11:50	-9.32	-1.47	2.21	9.69
793	2014-01-15 17:12:00	-10.3	1.72	0	10.43			793	2014-01-15 17:12:00	-9.81	-1.47	2.21	10.16
794	2014-01-15 17:12:10	-10.3	1.72	0	10.43			794	2014-01-15 17:12:10	-9.32	-1.47	2.45	9.75
795	2014-01-15 17:12:20	-9.81	2.21	-0.74	10.08			795	2014-01-15 17:12:20	-9.81	-1.23	1.96	10.07
796	2014-01-15 17:12:30	-10.3	1.72	0.25	10.44			796	2014-01-15 17:12:30	-9.32	-1.47	1.96	9.63
797	2014-01-15 17:12:40	-9.81	2.45	0	10.11			797	2014-01-15 17:12:40	-9.32	-1.47	1.96	9.63
798	2014-01-15 17:12:50	-9.81	1.96	0.25	10			798	2014-01-15 17:12:50	-9.32	-1.47	2.21	9.69
799	2014-01-15 17:13:00	-9.81	1.96	0.25	10			799	2014-01-15 17:13:00	-9.81	-0.98	1.96	10.05
800	2014-01-15 17:13:10	-10.3	1.96	0.25	10.48			800	2014-01-15 17:13:10	-9.32	-1.47	2.21	9.69
801	2014-01-15 17:13:20	-10.3	1.47	0.25	10.4			801	2014-01-15 17:13:20	-9.81	-1.47	1.96	10.11
802	2014-01-15 17:13:30	-10.05	2.21	0	10.29			802	2014-01-15 17:13:30	-9.81	-0.98	1.96	10.05
803	2014-01-15 17:13:40	-9.81	1.96	0.25	10			803	2014-01-15 17:13:40	-9.81	-1.47	2.21	10.16
804	2014-01-15 17:13:50	-10.3	1.72	0.25	10.44			804	2014-01-15 17:13:50	-9.32	-1.47	2.45	9.75
805	2014-01-15 17:14:00	-9.81	1.96	0.25	10			805	2014-01-15 17:14:00	-9.81	-1.23	1.96	10.07
806	2014-01-15 17:14:10	-10.05	1.23	0.25	10.13			806	2014-01-15 17:14:10	-9.32	-1.47	1.96	9.63
807	2014-01-15 17:14:20	-10.3	1.72	0	10.43			807	2014-01-15 17:14:20	-9.32	-1.47	2.45	9.75
808	2014-01-15 17:14:30	-9.81	1.72	0.25	9.96			808	2014-01-15 17:14:30	-9.81	-1.47	1.96	10.11
809	2014-01-15 17:14:40	-9.81	1.72	0	9.95			809	2014-01-15 17:14:40	-9.32	-1.47	2.21	9.69
810	2014-01-15 17:14:50	-9.81	1.96	0	10			810	2014-01-15 17:14:50	-9.32	-1.47	2.21	9.69
811	2014-01-15 17:15:00	-9.81	1.96	0.25	10			811	2014-01-15 17:15:00	-9.32	-1.47	1.96	9.63
812	2014-01-15 17:15:10	-10.3	1.72	0.25	10.44			812	2014-01-15 17:15:10	-9.32	-0.98	1.96	9.57
813	2014-01-15 17:15:20	-10.3	1.47	-0.25	10.4			813	2014-01-15 17:15:20	-9.32	-1.23	2.45	9.71
814	2014-01-15 17:15:30	-10.05	2.21	0	10.29			814	2014-01-15 17:15:30	-9.32	-1.47	2.45	9.75
815	2014-01-15 17:15:40	-9.81	1.96	0	10			815	2014-01-15 17:15:40	-9.32	-1.47	2.45	9.75
816	2014-01-15 17:15:50	-9.81	1.96	0.25	10			816	2014-01-15 17:15:50	-9.32	-1.23	2.45	9.71
817	2014-01-15 17:16:00	-9.81	2.21	0	10.05			817	2014-01-15 17:16:00	-9.32	-1.47	2.21	9.69
818	2014-01-15 17:16:10	-10.05	2.21	0	10.29			818	2014-01-15 17:16:10	-9.32	-1.47	2.21	9.69
819	2014-01-15 17:16:20	-10.05	2.45	0	10.35			819	2014-01-15 17:16:20	-9.81	-1.47	2.21	10.16
820	2014-01-15 17:16:30	-10.3	1.47	0.25	10.4			820	2014-01-15 17:16:30	-9.32	-0.98	1.96	9.57
821	2014-01-15 17:16:40	-9.81	1.96	0.25	10			821	2014-01-15 17:16:40	-9.32	-1.47	2.21	9.69
822	2014-01-15 17:16:50	-9.81	1.96	0	10			822	2014-01-15 17:16:50	-9.32	-1.47	2.21	9.69
823	2014-01-15 17:17:00	-10.3	1.96	0	10.48			823	2014-01-15 17:17:00	-9.32	-0.98	2.21	9.62
824	2014-01-15 17:17:10	-10.3	1.72	0	10.43			824	2014-01-15 17:17:10	-9.81	-0.98	1.96	10.05
825	2014-01-15 17:17:20	-9.81	2.21	-0.25	10.05			825	2014-01-15 17:17:20	-9.32	-1.47	2.21	9.69
826	2014-01-15 17:17:30	-9.81	1.96	0	10			826	2014-01-15 17:17:30	-9.81	-0.98	1.96	10.05
827	2014-01-15 17:17:40	-9.81	1.96	0	10			827	2014-01-15 17:17:40	-9.32	-0.98	2.21	9.62
828	2014-01-15 17:17:50	-10.3	1.72	0.25	10.44			828	2014-01-15 17:17:50	-9.81	-0.98	1.96	10.05
829	2014-01-15 17:18:00	-9.81	2.21	0	10.05			829	2014-01-15 17:18:00	-9.32	-1.47	2.21	9.69
830	2014-01-15 17:18:10	-9.81	2.21	0	10.05			830	2014-01-15 17:18:10	-9.81	-1.47	1.96	10.11
831	2014-01-15 17:18:20	-9.81	1.96	0.25	10			831	2014-01-15 17:18:20	-9.81	-1.47	2.21	10.16
832	2014-01-15 17:18:30	-10.3	1.47	0.25	10.4			832	2014-01-15 17:18:30	-9.81	-0.98	1.96	10.05
833	2014-01-15 17:18:40	-9.81	1.96	0.25	10			833	2014-01-15 17:18:40	-9.32	-0.98	2.21	9.62
834	2014-01-15 17:18:50	-9.81	1.96	0	10			834	2014-01-15 17:18:50	-9.81	-0.98	1.96	10.05
835	2014-01-15 17:19:00	-9.81	2.21	0	10.05			835	2014-01-15 17:19:00	-9.81	-1.47	1.96	10.11
836	2014-01-15 17:19:10	-10.3	1.72	0.25	10.44			836	2014-01-15 17:19:10	-9.32	-1.47	2.21	9.69
837	2014-01-15 17:19:20	-9.81	1.96	-0.25	10			837	2014-01-15 17:19:20	-9.81	-0.98	1.96	10.05
838	2014-01-15 17:19:30	-10.05	1.47	0.25	10.16			838	2014-01-15 17:19:30	-9.32	-1.47	2.21	9.69
839	2014-01-15 17:19:40	-10.05	2.21	0.25	10.3			839	2014-01-15 17:19:40	-9.32	-0.98	2.21	9.62
840	2014-01-15 17:19:50	-10.3	1.72	0	10.43			840	2014-01-15 17:19:50	-9.32	-1.47	2.21	9.69
841	2014-01-15 17:20:00	-10.05	1.72	0	10.2			841	2014-01-15 17:20:00	-9.32	-1.47	2.45	9.75
842	2014-01-15 17:20:10	-10.3	1.96	0	10.48			842	2014-01-15 17:20:10	-9.32	-0.98	1.96	9.57
843	2014-01-15 17:20:20	-9.81	1.96	0.25	10			843	2014-01-15 17:20:20	-9.32	-1.47	2.21	9.69
844	2014-01-15 17:20:30	-10.05	2.21	0.25	10.3			844	2014-01-15 17:20:30	-9.32	-1.47	2.21	9.69
845	2014-01-15 17:20:40	-10.05	0.98	0	10.1			845	2014-01-15 17:20:40	-9.81	-0.98	1.96	10.05
846	2014-01-15 17:20:50	-10.3	1.96	0.25	10.48			846	2014-01-15 17:20:50	-9.81	-1.23	1.96	10.07
847	2014-01-15 17:21:00	-9.81	1.96	-0.25	10			847	2014-01-15 17:21:00	-9.81	-1.23	1.96	10.07
848	2014-01-15 17:21:10	-10.05	2.21	0	10.29			848	2014-01-15 17:21:10	-9.32	-1.47	1.96	9.63
849	2014-01-15 17:21:20	-10.05	1.23	0.25	10.13			849	2014-01-15 17:21:20	-9.32	-0.98	2.21	9.62
850	2014-01-15 17:21:30	-10.3	1.47	0	10.4			850	2014-01-15 17:21:30	-9.32	-1.47	2.21	9.69
851	2014-01-15 17:21:40	-10.3	1.23	0.25	10.38			851	2014-01-15 17:21:40	-9.32	-1.23	2.45	9.71
852	2014-01-15 17:21:50	-9.81	1.96	0	10			852	2014-01-15 17:21:50	-9.32	-1.47	2.21	9.69
853	2014-01-15 17:22:00	-10.3	1.72	0.25	10.44			853	2014-01-15 17:22:00	-9.32	-1.47	2.45	9.75
854	2014-01-15 17:22:10	-9.81	1.96	0	10			854	2014-01-15 17:22:10	-9.32	-1.47	2.21	9.69
855	2014-01-15 17:22:20	-10.3	1.96	0	10.48			855	2014-01-15 17:22:20	-9.56	-1.47	2.45	9.98
856	2014-01-15 17:22:30	-10.3	1.72	0	10.43			856	2014-01-15 17:22:30	-9.32	-1.23	2.45	9.71
857	2014-01-15 17:22:40	-10.3	1.72	0	10.43			857	2014-01-15 17:22:40	-9.32	-1.47	2.21	9.69
858	2014-01-15 17:22:50	-9.81	1.96	0	10			858	2014-01-15 17:22:50	-9.32	-1.47	2.45	9.75
859	2014-01-15 17:23:00	-10.05	2.21	0.25	10.3			859	2014-01-15 17:23:00	-9.32	-1.47	2.45	9.75
860	2014-01-15 17:23:10	-10.05	2.21	0	10.29			860	2014-01-15 17:23:10	-9.81	-1.47	2.21	10.16
861	2014-01-15 17:23:20	-9.81	1.96	0	10			861	2014-01-15 17:23:20	-9.81	-0.98	1.96	10.05
862	2014-01-15 17:23:30	-9.81	1.96	0.25	10			862	2014-01-15 17:23:30	-9.81	-1.47	1.96	10.11
863	2014-01-15 17:23:40	-9.81	1.72	0	9.95			863	2014-01-15 17:23:40	-9.81	-1.47	1.96	10.11
864	2014-01-15 17:23:50	-9.81	2.21	0	10.05			864	2014-01-15 17:23:50	-9.32	-1.23	2.45	9.71
865	2014-01-15 17:24:00	-10.3	1.23	0	10.37			865	2014-01-15 17:24:00	-9.32	-1.47	2.21	9.69
866	2014-01-15 17:24:10	-9.81	1.96	0.25	10			866	2014-01-15 17:24:10	-9.56	-1.72	2.45	10.02
867	2014-01-15 17:24:20	-10.05	2.21	0	10.29			867	2014-01-15 17:24:20	-9.32	-1.47	2.21	9.69
868	2014-01-15 17:24:30	-10.3	1.72	0	10.43			868	2014-01-15 17:24:30	-9.32	-1.47	2.21	9.69
869	2014-01-15 17:24:40	-10.05	2.7	0	10.4			869	2014-01-15 17:24:40	-9.81	-0.98	2.21	10.1
870	2014-01-15 17:24:50	-9.81	2.21	0.25	10.05			870	2014-01-15 17:24:50	-9.32	-1.47	2.21	9.69
871	2014-01-15 17:25:00	-10.05	2.21	0	10.29			871	2014-01-15 17:25:00	-9.81	-1.47	1.96	10.11
872	2014-01-15 17:25:10	-10.3	1.72	0.25	10.44			872	2014-01-15 17:25:10	-9.81	-1.47	1.96	10.11
873	2014-01-15 17:25:20	-10.3	1.72	0.25	10.44			873	2014-01-15 17:25:20	-9.81	-0.98	2.21	10.1
874	2014-01-15 17:25:30	-9.81	1.96	0	10			874	2014-01-15 17:25:30	-9.32	-1.47	2.21	9.69
875	2014-01-15 17:25:40	-9.81	2.21	0	10.05			875	2014-01-15 17:25:40	-9.32	-1.23	1.72	9.55
876	2014-01-15 17:25:50	-10.3	1.47	0	10.4			876	2014-01-15 17:25:50	-9.32	-1.47	1.96	9.63
877	2014-01-15 17:26:00	-8.83	3.92	2.94	10.1			877	2014-01-15 17:26:00	-9.32	-1.47	2.21	9.69
878	2014-01-15 17:26:10	-9.81	2.21	-0.25	10.05			878	2014-01-15 17:26:10	-9.32	-1.47	2.21	9.69
879	2014-01-15 17:26:20	-10.3	1.72	0.25	10.44			879	2014-01-15 17:26:20	-9.32	-1.47	2.45	9.75
880	2014-01-15 17:26:30	-10.05	2.21	0	10.29			880	2014-01-15 17:26:30	-9.32	-1.47	2.21	9.69
881	2014-01-15 17:26:40	-10.3	1.47	0	10.4			881	2014-01-15 17:26:40	-9.32	-1.23	1.96	9.6
882	2014-01-15 17:26:50	-9.81	1.96	0.25	10			882	2014-01-15 17:26:50	-9.32	-1.47	2.21	9.69
883	2014-01-15 17:27:00	-10.3	1.72	0.25	10.44			883	2014-01-15 17:27:00	-9.81	-0.98	1.96	10.05
884	2014-01-15 17:27:10	-9.81	1.96	0	10			884	2014-01-15 17:27:10	-9.81	-0.98	2.21	10.1
885	2014-01-15 17:27:20	-9.81	1.96	0.25	10			885	2014-01-15 17:27:20	-9.32	-1.47	2.21	9.69
886	2014-01-15 17:27:30	-9.81	1.96	0	10			886	2014-01-15 17:27:30	-9.81	-1.47	2.21	10.16
887	2014-01-15 17:27:40	-9.81	1.96	0	10			887	2014-01-15 17:27:40	-9.32	-0.98	1.96	9.57
888	2014-01-15 17:27:50	-9.81	1.96	0	10			888	2014-01-15 17:27:50	-9.32	-1.47	2.21	9.69
889	2014-01-15 17:28:00	-10.3	1.47	0.25	10.4			889	2014-01-15 17:28:00	-9.32	-0.98	1.96	9.57
890	2014-01-15 17:28:10	-10.3	1.96	0	10.48			890	2014-01-15 17:28:10	-9.32	-1.47	2.21	9.69
891	2014-01-15 17:28:20	-10.05	2.21	-0.25	10.3			891	2014-01-15 17:28:20	-9.56	-1.47	2.45	9.98
892	2014-01-15 17:28:30	-10.05	1.47	0.25	10.16			892	2014-01-15 17:28:30	-9.32	-0.98	2.21	9.62
893	2014-01-15 17:28:40	-10.3	1.96	0	10.48			893	2014-01-15 17:28:40	-9.32	-1.47	2.21	9.69
894	2014-01-15 17:28:50	-10.05	2.21	0	10.29			894	2014-01-15 17:28:50	-9.32	-1.47	2.21	9.69
895	2014-01-15 17:29:00	-9.81	1.96	0.25	10			895	2014-01-15 17:29:00	-9.32	-1.47	1.96	9.63
896	2014-01-15 17:29:10	-10.3	1.72	0	10.43			896	2014-01-15 17:29:10	-9.81	-1.47	1.96	10.11
897	2014-01-15 17:29:20	-10.3	1.72	0	10.43			897	2014-01-15 17:29:20	-9.81	-1.47	2.21	10.16
898	2014-01-15 17:29:30	-9.81	1.96	0	10			898	2014-01-15 17:29:30	-9.81	-1.47	1.96	10.11
899	2014-01-15 17:29:40	-10.3	1.47	0	10.4			899	2014-01-15 17:29:40	-9.32	-1.47	2.21	9.69
900	2014-01-15 17:29:50	-9.81	1.96	0.25	10			900	2014-01-15 17:29:50	-9.32	-1.47	2.21	9.69
901	2014-01-15 17:30:00	-10.05	2.21	0.25	10.3			901	2014-01-15 17:30:00	-9.81	-1.23	1.96	10.07
902	2014-01-15 17:30:10	-10.3	1.96	0	10.48			902	2014-01-15 17:30:10	-9.32	-1.47	1.96	9.63
903	2014-01-15 17:30:20	-9.81	2.21	0	10.05			903	2014-01-15 17:30:20	-9.56	-1.47	2.45	9.98
904	2014-01-15 17:30:30	-9.81	1.96	0	10			904	2014-01-15 17:30:30	-9.81	-0.98	1.96	10.05
905	2014-01-15 17:30:40	-10.3	1.72	0	10.43			905	2014-01-15 17:30:40	-9.32	-1.47	2.21	9.69
906	2014-01-15 17:30:50	-10.05	2.21	0.25	10.3			906	2014-01-15 17:30:50	-9.81	-1.23	1.96	10.07
907	2014-01-15 17:31:00	-9.81	1.96	0	10			907	2014-01-15 17:31:00	-9.32	-1.47	2.21	9.69
908	2014-01-15 17:31:10	-9.81	1.72	0	9.95			908	2014-01-15 17:31:10	-9.32	-1.47	2.21	9.69
909	2014-01-15 17:31:20	-9.81	1.96	0	10			909	2014-01-15 17:31:20	-9.32	-1.47	2.21	9.69
910	2014-01-15 17:31:30	-10.05	1.23	0.25	10.13			910	2014-01-15 17:31:30	-9.81	-0.98	1.96	10.05
911	2014-01-15 17:31:40	-10.3	1.72	0	10.43			911	2014-01-15 17:31:40	-9.32	-0.98	2.21	9.62
912	2014-01-15 17:31:50	-10.3	1.47	0.25	10.4			912	2014-01-15 17:31:50	-9.32	-1.47	2.21	9.69
913	2014-01-15 17:32:00	-10.05	1.96	0.25	10.25			913	2014-01-15 17:32:00	-9.81	-0.98	1.96	10.05
914	2014-01-15 17:32:10	-10.3	1.96	0.25	10.48			914	2014-01-15 17:32:10	-9.32	-1.47	2.21	9.69
915	2014-01-15 17:32:20	-10.05	2.21	0.49	10.31			915	2014-01-15 17:32:20	-9.32	-1.47	2.21	9.69
916	2014-01-15 17:32:30	-9.81	1.96	0	10			916	2014-01-15 17:32:30	-9.81	-0.98	1.72	10
917	2014-01-15 17:32:40	-10.05	2.21	0	10.29			917	2014-01-15 17:32:40	-9.32	-1.47	2.21	9.69
918	2014-01-15 17:32:50	-9.56	2.7	0.25	9.93			918	2014-01-15 17:32:50	-9.32	-1.47	2.21	9.69
919	2014-01-15 17:33:00	-10.05	2.21	0	10.29			919	2014-01-15 17:33:00	-9.32	-1.23	2.45	9.71
920	2014-01-15 17:33:10	-10.3	1.72	0	10.43			920	2014-01-15 17:33:10	-9.32	-1.23	2.21	9.65
921	2014-01-15 17:33:20	-9.81	2.21	0	10.05			921	2014-01-15 17:33:20	-9.32	-1.47	2.21	9.69
922	2014-01-15 17:33:30	-9.81	1.96	-0.25	10			922	2014-01-15 17:33:30	-9.32	-1.47	2.45	9.75
923	2014-01-15 17:33:40	-10.3	1.47	0.25	10.4			923	2014-01-15 17:33:40	-9.81	-0.98	1.96	10.05
924	2014-01-15 17:33:50	-9.81	1.96	0.25	10			924	2014-01-15 17:33:50	-9.81	-0.98	1.96	10.05
925	2014-01-15 17:34:00	-9.81	1.72	0	9.95			925	2014-01-15 17:34:00	-9.81	-1.23	1.96	10.07
926	2014-01-15 17:34:10	-10.05	2.21	0	10.29			926	2014-01-15 17:34:10	-9.81	-0.74	1.96	10.03
927	2014-01-15 17:34:20	-10.3	1.72	0	10.43			927	2014-01-15 17:34:20	-9.32	-1.23	2.21	9.65
928	2014-01-15 17:34:30	-9.81	1.96	-0.25	10			928	2014-01-15 17:34:30	-9.56	-1.47	2.45	9.98
929	2014-01-15 17:34:40	-10.3	1.72	0.25	10.44			929	2014-01-15 17:34:40	-9.32	-1.47	2.21	9.69
930	2014-01-15 17:34:50	-10.3	1.47	0.25	10.4			930	2014-01-15 17:34:50	-9.32	-1.47	2.21	9.69
931	2014-01-15 17:35:00	-10.3	1.96	0.25	10.48			931	2014-01-15 17:35:00	-9.32	-1.47	2.21	9.69
932	2014-01-15 17:35:10	-10.3	1.96	0	10.48			932	2014-01-15 17:35:10	-9.32	-1.47	2.21	9.69
933	2014-01-15 17:35:20	-10.3	1.72	0.25	10.44			933	2014-01-15 17:35:20	-9.32	-1.47	1.96	9.63
934	2014-01-15 17:35:30	-9.81	1.72	0.25	9.96			934	2014-01-15 17:35:30	-9.32	-1.47	2.45	9.75
935	2014-01-15 17:35:40	-9.81	1.96	0	10			935	2014-01-15 17:35:40	-9.32	-1.47	2.21	9.69
936	2014-01-15 17:35:50	-10.3	1.47	0	10.4			936	2014-01-15 17:35:50	-9.32	-1.47	2.45	9.75
937	2014-01-15 17:36:00	-9.81	1.96	0	10			937	2014-01-15 17:36:00	-9.32	-0.98	2.21	9.62
938	2014-01-15 17:36:10	-10.3	1.72	0	10.43			938	2014-01-15 17:36:10	-9.32	-0.98	2.21	9.62
939	2014-01-15 17:36:20	-10.3	1.72	0.25	10.44			939	2014-01-15 17:36:20	-9.32	-1.47	2.45	9.75
940	2014-01-15 17:36:30	-10.3	1.47	0.25	10.4			940	2014-01-15 17:36:30	-9.81	-0.98	2.21	10.1
941	2014-01-15 17:36:40	-10.3	1.47	0.49	10.41			941	2014-01-15 17:36:40	-9.32	-1.47	2.45	9.75
942	2014-01-15 17:36:50	-9.81	2.21	-0.25	10.05			942	2014-01-15 17:36:50	-9.32	-1.47	2.21	9.69
943	2014-01-15 17:37:00	-10.3	1.72	0.25	10.44			943	2014-01-15 17:37:00	-9.56	-1.47	2.21	9.92
944	2014-01-15 17:37:10	-9.81	2.21	0	10.05			944	2014-01-15 17:37:10	-9.32	-1.47	2.21	9.69
945	2014-01-15 17:37:20	-10.3	1.47	0.25	10.4			945	2014-01-15 17:37:20	-9.32	-1.47	2.45	9.75
946	2014-01-15 17:37:30	-9.81	1.96	0	10			946	2014-01-15 17:37:30	-9.56	-1.47	2.45	9.98
947	2014-01-15 17:37:40	-9.81	1.96	0.25	10			947	2014-01-15 17:37:40	-9.32	-1.47	2.21	9.69
948	2014-01-15 17:37:50	-9.81	1.72	0	9.95			948	2014-01-15 17:37:50	-9.32	-0.98	2.21	9.62
949	2014-01-15 17:38:00	-10.3	1.47	0	10.4			949	2014-01-15 17:38:00	-9.32	-1.47	2.21	9.69
950	2014-01-15 17:38:10	-9.81	1.96	0.25	10			950	2014-01-15 17:38:10	-9.81	-1.47	1.96	10.11
951	2014-01-15 17:38:20	-9.81	1.72	0.25	9.96			951	2014-01-15 17:38:20	-9.32	-1.47	2.21	9.69
952	2014-01-15 17:38:30	-9.81	1.96	0	10			952	2014-01-15 17:38:30	-9.81	-1.23	1.72	10.03
953	2014-01-15 17:38:40	-9.81	1.96	0	10			953	2014-01-15 17:38:40	-9.81	-0.98	1.96	10.05
954	2014-01-15 17:38:50	-10.3	1.47	0	10.4			954	2014-01-15 17:38:50	-9.32	-1.47	2.21	9.69
955	2014-01-15 17:39:00	-9.81	2.21	0	10.05			955	2014-01-15 17:39:00	-9.32	-1.47	2.21	9.69
956	2014-01-15 17:39:10	-10.05	1.96	0.25	10.25			956	2014-01-15 17:39:10	-9.32	-1.47	2.21	9.69
957	2014-01-15 17:39:20	-10.3	1.72	0	10.43			957	2014-01-15 17:39:20	-9.32	-0.98	1.96	9.57
958	2014-01-15 17:39:30	-9.81	2.21	0.25	10.05			958	2014-01-15 17:39:30	-9.32	-0.98	2.21	9.62
959	2014-01-15 17:39:40	-10.05	2.21	0	10.29			959	2014-01-15 17:39:40	-9.32	-1.23	1.72	9.55
960	2014-01-15 17:39:50	-10.3	1.96	0	10.48			960	2014-01-15 17:39:50	-9.32	-1.47	2.21	9.69
961	2014-01-15 17:40:00	-10.3	1.72	0	10.43			961	2014-01-15 17:40:00	-9.32	-1.23	2.45	9.71
962	2014-01-15 17:40:10	-9.81	1.72	0.25	9.96			962	2014-01-15 17:40:10	-9.32	-1.47	2.21	9.69
963	2014-01-15 17:40:20	-10.3	1.72	0.49	10.45			963	2014-01-15 17:40:20	-9.32	-1.23	2.21	9.65
964	2014-01-15 17:40:30	-10.3	1.72	0.25	10.44			964	2014-01-15 17:40:30	-9.56	-1.23	2.45	9.94
965	2014-01-15 17:40:40	-10.3	1.72	0.25	10.44			965	2014-01-15 17:40:40	-9.32	-1.72	2.45	9.79
966	2014-01-15 17:40:50	-9.81	1.96	0.25	10			966	2014-01-15 17:40:50	-9.81	-1.23	1.96	10.07
967	2014-01-15 17:41:00	-9.81	1.96	0.25	10			967	2014-01-15 17:41:00	-9.32	-1.47	2.21	9.69
968	2014-01-15 17:41:10	-9.56	2.45	-0.25	9.88			968	2014-01-15 17:41:10	-9.32	-1.47	2.21	9.69
969	2014-01-15 17:41:20	-10.3	1.47	0.25	10.4			969	2014-01-15 17:41:20	-9.56	-1.47	2.45	9.98
970	2014-01-15 17:41:30	-10.05	2.21	0	10.29			970	2014-01-15 17:41:30	-9.32	-1.47	2.21	9.69
971	2014-01-15 17:41:40	-10.3	1.47	0	10.4			971	2014-01-15 17:41:40	-9.32	-1.47	2.45	9.75
972	2014-01-15 17:41:50	-10.3	1.72	0	10.43			972	2014-01-15 17:41:50	-9.81	-1.23	1.96	10.07
973	2014-01-15 17:42:00	-10.3	1.47	0.25	10.4			973	2014-01-15 17:42:00	-9.32	-0.98	2.21	9.62
974	2014-01-15 17:42:10	-10.05	2.21	0	10.29			974	2014-01-15 17:42:10	-9.32	-0.98	2.21	9.62
975	2014-01-15 17:42:20	-10.05	2.21	0	10.29			975	2014-01-15 17:42:20	-9.32	-0.98	1.96	9.57
976	2014-01-15 17:42:30	-10.3	1.47	0.25	10.4			976	2014-01-15 17:42:30	-9.32	-1.47	2.21	9.69
977	2014-01-15 17:42:40	-9.81	1.96	0	10			977	2014-01-15 17:42:40	-9.32	-0.98	2.21	9.62
978	2014-01-15 17:42:50	-9.81	1.96	0	10			978	2014-01-15 17:42:50	-9.32	-1.47	2.21	9.69
979	2014-01-15 17:43:00	-9.81	1.72	0.25	9.96			979	2014-01-15 17:43:00	-9.81	-0.98	1.96	10.05
980	2014-01-15 17:43:10	-10.3	1.72	0	10.43			980	2014-01-15 17:43:10	-9.32	-1.47	2.21	9.69
981	2014-01-15 17:43:20	-9.81	2.21	0	10.05			981	2014-01-15 17:43:20	-9.81	-0.98	1.96	10.05
982	2014-01-15 17:43:30	-9.81	2.21	0	10.05			982	2014-01-15 17:43:30	-9.32	-0.98	1.96	9.57
983	2014-01-15 17:43:40	-9.56	2.45	0	9.88			983	2014-01-15 17:43:40	-9.81	-0.98	1.96	10.05
984	2014-01-15 17:43:50	-9.56	2.45	0.49	9.89			984	2014-01-15 17:43:50	-9.32	-1.23	2.45	9.71
985	2014-01-15 17:44:00	-9.81	1.72	0.25	9.96			985	2014-01-15 17:44:00	-9.32	-0.98	2.21	9.62
986	2014-01-15 17:44:10	-10.3	1.72	0	10.43			986	2014-01-15 17:44:10	-9.32	-1.47	2.21	9.69
987	2014-01-15 17:44:20	-10.3	1.47	0.25	10.4			987	2014-01-15 17:44:20	-9.32	-0.98	2.21	9.62
988	2014-01-15 17:44:30	-9.81	2.21	0.25	10.05			988	2014-01-15 17:44:30	-9.32	-0.98	2.21	9.62
989	2014-01-15 17:44:40	-10.3	1.72	0.25	10.44			989	2014-01-15 17:44:40	-9.32	-1.47	2.21	9.69
990	2014-01-15 17:44:50	-9.81	1.96	0.25	10			990	2014-01-15 17:44:50	-9.81	-0.98	1.96	10.05
991	2014-01-15 17:45:00	-10.3	1.96	0.25	10.48			991	2014-01-15 17:45:00	-9.32	-1.23	2.45	9.71
992	2014-01-15 17:45:10	-9.81	1.96	0.25	10			992	2014-01-15 17:45:10	-9.81	-0.74	1.96	10.03
993	2014-01-15 17:45:20	-10.3	1.72	0.25	10.44			993	2014-01-15 17:45:20	-9.81	-1.47	2.21	10.16
994	2014-01-15 17:45:30	-9.81	1.96	0	10			994	2014-01-15 17:45:30	-9.56	-1.23	2.45	9.94
995	2014-01-15 17:45:40	-9.81	1.96	0	10			995	2014-01-15 17:45:40	-9.32	-1.47	2.21	9.69
996	2014-01-15 17:45:50	-9.81	1.96	0	10			996	2014-01-15 17:45:50	-9.32	-1.47	2.21	9.69
997	2014-01-15 17:46:00	-9.81	1.96	0	10			997	2014-01-15 17:46:00	-9.81	-0.74	1.72	9.98
998	2014-01-15 17:46:10	-9.81	1.96	0.25	10			998	2014-01-15 17:46:10	-9.81	-1.47	2.21	10.16
999	2014-01-15 17:46:20	-10.3	1.72	-0.25	10.44			999	2014-01-15 17:46:20	-9.32	-1.47	2.21	9.69
1000	2014-01-15 17:46:30	-10.3	1.72	0	10.43			1000	2014-01-15 17:46:30	-9.32	-0.98	1.96	9.57
1001	2014-01-15 17:46:40	-9.81	1.96	0	10			1001	2014-01-15 17:46:40	-9.56	-1.47	2.45	9.98
1002	2014-01-15 17:46:50	-10.3	1.96	0.25	10.48			1002	2014-01-15 17:46:50	-9.32	-1.47	2.45	9.75
1003	2014-01-15 17:47:00	-10.3	1.72	0.25	10.44			1003	2014-01-15 17:47:00	-9.32	-0.98	2.21	9.62
1004	2014-01-15 17:47:10	-9.56	2.7	-0.25	9.93			1004	2014-01-15 17:47:10	-9.32	-1.47	2.21	9.69
1005	2014-01-15 17:47:20	-9.81	2.45	0	10.11			1005	2014-01-15 17:47:20	-9.81	-1.47	2.21	10.16
1006	2014-01-15 17:47:30	-9.81	1.96	0	10			1006	2014-01-15 17:47:30	-9.32	-1.47	1.96	9.63
1007	2014-01-15 17:47:40	-10.05	2.21	0.25	10.3			1007	2014-01-15 17:47:40	-9.32	-1.47	2.21	9.69
1008	2014-01-15 17:47:50	-10.05	2.21	-0.25	10.3			1008	2014-01-15 17:47:50	-9.81	-0.98	1.96	10.05
1009	2014-01-15 17:48:00	-9.81	1.96	0	10			1009	2014-01-15 17:48:00	-9.81	-1.23	1.96	10.07
1010	2014-01-15 17:48:10	-10.3	1.96	0.25	10.48			1010	2014-01-15 17:48:10	-9.81	-0.98	1.96	10.05
1011	2014-01-15 17:48:20	-10.3	1.72	0	10.43			1011	2014-01-15 17:48:20	-9.81	-1.47	2.21	10.16
1012	2014-01-15 17:48:30	-9.81	1.96	0	10			1012	2014-01-15 17:48:30	-9.81	-0.98	1.96	10.05
1013	2014-01-15 17:48:40	-10.3	1.47	0.25	10.4			1013	2014-01-15 17:48:40	-9.32	-1.47	2.21	9.69
1014	2014-01-15 17:48:50	-9.81	1.96	0	10			1014	2014-01-15 17:48:50	-9.32	-1.47	2.21	9.69
1015	2014-01-15 17:49:00	-10.3	1.47	0	10.4			1015	2014-01-15 17:49:00	-9.32	-0.98	1.96	9.57
1016	2014-01-15 17:49:10	-9.81	1.96	0.25	10			1016	2014-01-15 17:49:10	-9.81	-0.98	1.96	10.05
1017	2014-01-15 17:49:20	-10.3	1.96	0.25	10.48			1017	2014-01-15 17:49:20	-9.32	-0.98	2.21	9.62
1018	2014-01-15 17:49:30	-10.05	2.45	-0.25	10.35			1018	2014-01-15 17:49:30	-9.81	-0.74	2.21	10.08
1019	2014-01-15 17:49:40	-9.81	1.47	0.25	9.91			1019	2014-01-15 17:49:40	-9.81	-1.23	1.96	10.07
1020	2014-01-15 17:49:50	-9.81	2.21	0	10.05			1020	2014-01-15 17:49:50	-9.32	-1.47	2.21	9.69
1021	2014-01-15 17:50:00	-10.3	1.47	0.25	10.4			1021	2014-01-15 17:50:00	-9.32	-1.47	2.21	9.69
1022	2014-01-15 17:50:10	-10.3	1.72	0	10.43			1022	2014-01-15 17:50:10	-9.32	-1.47	2.21	9.69
1023	2014-01-15 17:50:20	-10.3	1.72	0	10.43			1023	2014-01-15 17:50:20	-9.32	-0.98	2.21	9.62
1024	2014-01-15 17:50:30	-9.81	1.96	0.25	10			1024	2014-01-15 17:50:30	-9.32	-1.47	2.21	9.69
1025	2014-01-15 17:50:40	-9.81	1.96	0.25	10			1025	2014-01-15 17:50:40	-9.32	-1.47	2.21	9.69
1026	2014-01-15 17:50:50	-10.05	2.21	0	10.29			1026	2014-01-15 17:50:50	-9.81	-0.98	2.21	10.1
1027	2014-01-15 17:51:00	-10.3	1.47	0.25	10.4			1027	2014-01-15 17:51:00	-9.32	-0.98	1.96	9.57
1028	2014-01-15 17:51:10	-10.3	1.96	0.25	10.48			1028	2014-01-15 17:51:10	-9.81	-0.98	1.96	10.05
1029	2014-01-15 17:51:20	-10.3	1.47	0	10.4			1029	2014-01-15 17:51:20	-9.81	-1.47	2.21	10.16
1030	2014-01-15 17:51:30	-10.05	2.45	0	10.35			1030	2014-01-15 17:51:30	-9.81	-0.98	1.96	10.05
1031	2014-01-15 17:51:40	-9.81	2.21	0.25	10.05			1031	2014-01-15 17:51:40	-9.32	-1.23	2.45	9.71
1032	2014-01-15 17:51:50	-10.3	1.96	0	10.48			1032	2014-01-15 17:51:50	-9.32	-0.98	2.21	9.62
1033	2014-01-15 17:52:00	-10.3	1.96	0.25	10.48			1033	2014-01-15 17:52:00	-9.81	-0.98	2.21	10.1
1034	2014-01-15 17:52:10	-10.3	1.72	0	10.43			1034	2014-01-15 17:52:10	-9.32	-1.23	1.96	9.6
1035	2014-01-15 17:52:20	-9.81	2.21	0	10.05			1035	2014-01-15 17:52:20	-9.81	-1.23	1.72	10.03
1036	2014-01-15 17:52:30	-9.81	1.96	0	10			1036	2014-01-15 17:52:30	-9.32	-1.47	2.21	9.69
1037	2014-01-15 17:52:40	-9.81	1.96	0.25	10			1037	2014-01-15 17:52:40	-9.32	-0.98	1.96	9.57
1038	2014-01-15 17:52:50	-9.81	1.72	0.25	9.96			1038	2014-01-15 17:52:50	-9.32	-0.98	1.96	9.57
1039	2014-01-15 17:53:00	-9.81	1.96	0	10			1039	2014-01-15 17:53:00	-9.32	-1.47	2.45	9.75
1040	2014-01-15 17:53:10	-10.3	1.47	0.25	10.4			1040	2014-01-15 17:53:10	-9.32	-0.98	1.96	9.57
1041	2014-01-15 17:53:20	-10.3	1.47	0.25	10.4			1041	2014-01-15 17:53:20	-9.32	-1.47	2.21	9.69
1042	2014-01-15 17:53:30	-9.81	1.96	0	10			1042	2014-01-15 17:53:30	-9.32	-1.47	2.21	9.69
1043	2014-01-15 17:53:40	-10.3	1.72	0	10.43			1043	2014-01-15 17:53:40	-9.81	-1.23	1.96	10.07
1044	2014-01-15 17:53:50	-9.81	1.96	0.25	10			1044	2014-01-15 17:53:50	-9.32	-1.47	2.45	9.75
1045	2014-01-15 17:54:00	-9.81	1.72	0.25	9.96			1045	2014-01-15 17:54:00	-9.81	-1.47	1.96	10.11
1046	2014-01-15 17:54:10	-10.3	1.96	-0.25	10.48			1046	2014-01-15 17:54:10	-9.32	-1.47	2.21	9.69
1047	2014-01-15 17:54:20	-9.81	1.96	0	10			1047	2014-01-15 17:54:20	-9.32	-1.47	2.21	9.69
1048	2014-01-15 17:54:30	-9.81	1.72	0.25	9.96			1048	2014-01-15 17:54:30	-9.32	-1.47	2.21	9.69
1049	2014-01-15 17:54:40	-9.81	1.72	0.25	9.96			1049	2014-01-15 17:54:40	-9.32	-0.98	1.96	9.57
1050	2014-01-15 17:54:50	-10.3	1.47	0.25	10.4			1050	2014-01-15 17:54:50	-9.32	-0.98	2.21	9.62
1051	2014-01-15 17:55:00	-10.05	2.45	-0.25	10.35			1051	2014-01-15 17:55:00	-9.32	-0.98	2.45	9.68
1052	2014-01-15 17:55:10	-10.3	1.47	0	10.4			1052	2014-01-15 17:55:10	-9.32	-1.47	2.45	9.75
1053	2014-01-15 17:55:20	-9.81	1.72	0.25	9.96			1053	2014-01-15 17:55:20	-9.81	-0.98	1.96	10.05
1054	2014-01-15 17:55:30	-10.3	1.47	0.25	10.4			1054	2014-01-15 17:55:30	-9.81	-0.98	1.72	10
1055	2014-01-15 17:55:40	-10.05	1.96	0	10.24			1055	2014-01-15 17:55:40	-9.32	-1.47	2.21	9.69
1056	2014-01-15 17:55:50	-10.05	2.21	0	10.29			1056	2014-01-15 17:55:50	-9.32	-0.98	2.21	9.62
1057	2014-01-15 17:56:00	-9.81	1.96	0	10			1057	2014-01-15 17:56:00	-9.32	-0.98	1.96	9.57
1058	2014-01-15 17:56:10	-9.81	1.96	0.25	10			1058	2014-01-15 17:56:10	-9.32	-0.98	2.21	9.62
1059	2014-01-15 17:56:20	-9.81	1.96	0.25	10			1059	2014-01-15 17:56:20	-9.32	-1.47	1.96	9.63
1060	2014-01-15 17:56:30	-10.05	1.47	0.25	10.16			1060	2014-01-15 17:56:30	-9.32	-1.47	2.21	9.69
1061	2014-01-15 17:56:40	-10.05	2.21	-0.25	10.3			1061	2014-01-15 17:56:40	-9.32	-1.47	2.21	9.69
1062	2014-01-15 17:56:50	-9.81	1.72	0.25	9.96			1062	2014-01-15 17:56:50	-9.32	-1.23	1.96	9.6
1063	2014-01-15 17:57:00	-10.3	1.47	0	10.4			1063	2014-01-15 17:57:00	-9.32	-1.47	2.21	9.69
1064	2014-01-15 17:57:10	-10.05	2.21	0.25	10.3			1064	2014-01-15 17:57:10	-9.81	-1.47	1.96	10.11
1065	2014-01-15 17:57:20	-10.3	1.72	0.25	10.44			1065	2014-01-15 17:57:20	-9.81	-1.47	2.21	10.16
1066	2014-01-15 17:57:30	-10.3	1.47	0	10.4			1066	2014-01-15 17:57:30	-9.32	-1.47	2.21	9.69
1067	2014-01-15 17:57:40	-10.05	1.23	0.25	10.13			1067	2014-01-15 17:57:40	-9.81	-1.47	2.21	10.16
1068	2014-01-15 17:57:50	-9.81	1.47	0.25	9.91			1068	2014-01-15 17:57:50	-9.32	-1.47	2.21	9.69
1069	2014-01-15 17:58:00	-9.81	1.96	0	10			1069	2014-01-15 17:58:00	-9.32	-1.47	2.45	9.75
1070	2014-01-15 17:58:10	-10.3	1.72	0	10.43			1070	2014-01-15 17:58:10	-9.81	-0.98	1.96	10.05
1071	2014-01-15 17:58:20	-9.81	1.72	0.25	9.96			1071	2014-01-15 17:58:20	-9.81	-0.98	1.96	10.05
1072	2014-01-15 17:58:30	-9.81	2.21	0	10.05			1072	2014-01-15 17:58:30	-9.32	-1.47	1.96	9.63
1073	2014-01-15 17:58:40	-9.81	1.72	0	9.95			1073	2014-01-15 17:58:40	-9.32	-1.47	1.96	9.63
1074	2014-01-15 17:58:50	-9.81	1.96	0.25	10			1074	2014-01-15 17:58:50	-9.32	-0.98	1.96	9.57
1075	2014-01-15 17:59:00	-10.3	1.72	0.25	10.44			1075	2014-01-15 17:59:00	-9.32	-1.47	2.45	9.75
1076	2014-01-15 17:59:10	-10.3	1.72	0	10.43			1076	2014-01-15 17:59:10	-9.56	-1.47	2.45	9.98
1077	2014-01-15 17:59:20	-10.3	1.96	0.25	10.48			1077	2014-01-15 17:59:20	-9.56	-1.47	2.45	9.98
1078	2014-01-15 17:59:30	-10.3	1.72	0.25	10.44			1078	2014-01-15 17:59:30	-9.32	-1.47	2.21	9.69
1079	2014-01-15 17:59:40	-9.81	1.96	0	10			1079	2014-01-15 17:59:40	-9.32	-0.98	2.21	9.62
1080	2014-01-15 17:59:50	-10.05	2.45	-0.25	10.35			1080	2014-01-15 17:59:50	-9.32	-0.98	1.96	9.57
1081	2014-01-15 18:00:00	-10.05	2.45	0.25	10.35			1081	2014-01-15 18:00:00	-9.81	-0.98	1.96	10.05
1082	2014-01-15 18:00:10	-10.3	1.72	0	10.43			1082	2014-01-15 18:00:10	-9.81	-1.23	1.96	10.07
1083	2014-01-15 18:00:20	-9.81	2.21	0	10.05			1083	2014-01-15 18:00:20	-9.81	-1.23	2.21	10.13
1084	2014-01-15 18:00:30	-9.81	2.21	-0.25	10.05			1084	2014-01-15 18:00:30	-9.32	-1.47	2.21	9.69
1085	2014-01-15 18:00:40	-10.3	1.96	-0.25	10.48			1085	2014-01-15 18:00:40	-9.32	-1.23	2.45	9.71
1086	2014-01-15 18:00:50	-10.3	1.47	0	10.4			1086	2014-01-15 18:00:50	-9.32	-0.98	2.21	9.62
1087	2014-01-15 18:01:00	-10.3	1.72	0.25	10.44			1087	2014-01-15 18:01:00	-9.32	-1.47	2.21	9.69
1088	2014-01-15 18:01:10	-9.81	1.96	0.25	10			1088	2014-01-15 18:01:10	-9.32	-0.98	1.96	9.57
1089	2014-01-15 18:01:20	-9.81	1.96	0	10			1089	2014-01-15 18:01:20	-9.32	-0.98	2.21	9.62
1090	2014-01-15 18:01:30	-9.81	1.72	0.25	9.96			1090	2014-01-15 18:01:30	-9.32	-1.47	2.21	9.69
1091	2014-01-15 18:01:40	-10.05	1.47	0.25	10.16			1091	2014-01-15 18:01:40	-9.32	-1.47	2.21	9.69
1092	2014-01-15 18:01:50	-10.3	1.72	0	10.43			1092	2014-01-15 18:01:50	-9.32	-1.47	2.21	9.69
1093	2014-01-15 18:02:00	-10.3	1.72	0	10.43			1093	2014-01-15 18:02:00	-9.32	-0.98	2.21	9.62
1094	2014-01-15 18:02:10	-10.05	2.21	0.25	10.3			1094	2014-01-15 18:02:10	-9.81	-0.74	1.96	10.03
1095	2014-01-15 18:02:20	-9.81	2.21	0	10.05			1095	2014-01-15 18:02:20	-9.32	-1.47	2.21	9.69
1096	2014-01-15 18:02:30	-10.05	2.21	0.25	10.3			1096	2014-01-15 18:02:30	-9.56	-1.47	2.45	9.98
1097	2014-01-15 18:02:40	-10.3	1.47	0.25	10.4			1097	2014-01-15 18:02:40	-9.81	-1.23	1.96	10.07
1098	2014-01-15 18:02:50	-9.81	1.72	0.25	9.96			1098	2014-01-15 18:02:50	-9.32	-1.47	2.45	9.75
1099	2014-01-15 18:03:00	-9.81	1.96	0.25	10			1099	2014-01-15 18:03:00	-9.32	-1.47	2.21	9.69
1100	2014-01-15 18:03:10	-9.81	1.47	0.25	9.91			1100	2014-01-15 18:03:10	-9.32	-1.47	2.21	9.69
1101	2014-01-15 18:03:20	-9.81	1.96	0.25	10			1101	2014-01-15 18:03:20	-9.81	-0.98	2.21	10.1
1102	2014-01-15 18:03:30	-10.3	1.72	0.25	10.44			1102	2014-01-15 18:03:30	-9.32	-0.98	2.21	9.62
1103	2014-01-15 18:03:40	-10.05	2.21	0.25	10.3			1103	2014-01-15 18:03:40	-9.32	-1.47	2.45	9.75
1104	2014-01-15 18:03:50	-10.3	1.72	0.25	10.44			1104	2014-01-15 18:03:50	-9.81	-1.47	2.45	10.22
1105	2014-01-15 18:04:00	-10.05	2.21	0.25	10.3			1105	2014-01-15 18:04:00	-9.32	-1.47	2.21	9.69
1106	2014-01-15 18:04:10	-9.81	1.96	0	10			1106	2014-01-15 18:04:10	-9.81	-0.98	2.21	10.1
1107	2014-01-15 18:04:20	-9.81	1.96	0.25	10			1107	2014-01-15 18:04:20	-9.32	-0.98	1.96	9.57
1108	2014-01-15 18:04:30	-10.05	1.96	0.25	10.25			1108	2014-01-15 18:04:30	-9.32	-0.98	1.96	9.57
1109	2014-01-15 18:04:40	-10.3	1.72	0.25	10.44			1109	2014-01-15 18:04:40	-9.32	-1.47	2.21	9.69
1110	2014-01-15 18:04:50	-10.3	1.72	0	10.43			1110	2014-01-15 18:04:50	-9.32	-1.23	2.21	9.65
1111	2014-01-15 18:05:00	-10.3	1.47	0	10.4			1111	2014-01-15 18:05:00	-9.81	-0.98	1.96	10.05
1112	2014-01-15 18:05:10	-9.81	2.45	0	10.11			1112	2014-01-15 18:05:10	-9.32	-1.47	2.21	9.69
1113	2014-01-15 18:05:20	-9.81	1.96	0	10			1113	2014-01-15 18:05:20	-9.32	-1.47	2.21	9.69
1114	2014-01-15 18:05:30	-9.81	1.96	0	10			1114	2014-01-15 18:05:30	-9.32	-0.98	2.21	9.62
1115	2014-01-15 18:05:40	-9.81	1.96	-0.25	10			1115	2014-01-15 18:05:40	-9.32	-0.98	2.21	9.62
1116	2014-01-15 18:05:50	-9.81	1.96	0	10			1116	2014-01-15 18:05:50	-9.32	-1.23	2.21	9.65
1117	2014-01-15 18:06:00	-10.3	1.47	0.25	10.4			1117	2014-01-15 18:06:00	-9.32	-0.98	2.21	9.62
1118	2014-01-15 18:06:10	-10.3	1.72	0.25	10.44			1118	2014-01-15 18:06:10	-9.81	-1.47	2.21	10.16
1119	2014-01-15 18:06:20	-9.81	1.96	0	10			1119	2014-01-15 18:06:20	-9.32	-1.23	1.96	9.6
1120	2014-01-15 18:06:30	-10.05	2.21	0.25	10.3			1120	2014-01-15 18:06:30	-9.81	-0.98	1.96	10.05
1121	2014-01-15 18:06:40	-9.81	1.72	0.25	9.96			1121	2014-01-15 18:06:40	-9.32	-0.98	2.21	9.62
1122	2014-01-15 18:06:50	-10.05	1.72	0.25	10.2			1122	2014-01-15 18:06:50	-9.32	-1.47	1.96	9.63
1123	2014-01-15 18:07:00	-10.3	1.72	0.25	10.44			1123	2014-01-15 18:07:00	-9.32	-1.47	2.21	9.69
1124	2014-01-15 18:07:10	-9.81	1.96	0	10			1124	2014-01-15 18:07:10	-9.32	-1.47	2.21	9.69
1125	2014-01-15 18:07:20	-10.3	1.72	0.25	10.44			1125	2014-01-15 18:07:20	-9.32	-0.98	2.21	9.62
1126	2014-01-15 18:07:30	-10.05	2.21	0.25	10.3			1126	2014-01-15 18:07:30	-9.81	-1.23	1.96	10.07
1127	2014-01-15 18:07:40	-10.3	1.47	0	10.4			1127	2014-01-15 18:07:40	-9.32	-1.47	2.21	9.69
1128	2014-01-15 18:07:50	-10.3	1.72	0	10.43			1128	2014-01-15 18:07:50	-9.56	-1.23	1.96	9.84
1129	2014-01-15 18:08:00	-9.81	1.96	0	10			1129	2014-01-15 18:08:00	-9.32	-1.47	2.21	9.69
1130	2014-01-15 18:08:10	-10.05	2.45	-0.25	10.35			1130	2014-01-15 18:08:10	-9.56	-1.47	2.45	9.98
1131	2014-01-15 18:08:20	-9.81	1.96	0.25	10			1131	2014-01-15 18:08:20	-9.32	-1.47	2.21	9.69
1132	2014-01-15 18:08:30	-10.3	1.96	0	10.48			1132	2014-01-15 18:08:30	-9.81	-1.47	2.21	10.16
1133	2014-01-15 18:08:40	-9.81	1.96	-0.25	10			1133	2014-01-15 18:08:40	-9.81	-0.98	1.96	10.05
1134	2014-01-15 18:08:50	-10.05	2.21	0.25	10.3			1134	2014-01-15 18:08:50	-9.32	-0.98	1.96	9.57
1135	2014-01-15 18:09:00	-10.3	1.72	0	10.43			1135	2014-01-15 18:09:00	-9.32	-1.47	2.21	9.69
1136	2014-01-15 18:09:10	-10.3	1.47	0.25	10.4			1136	2014-01-15 18:09:10	-9.32	-1.47	2.45	9.75
1137	2014-01-15 18:09:20	-10.3	1.72	0.25	10.44			1137	2014-01-15 18:09:20	-9.81	-1.47	2.21	10.16
1138	2014-01-15 18:09:30	-10.3	1.72	0.25	10.44			1138	2014-01-15 18:09:30	-9.81	-0.98	1.96	10.05
1139	2014-01-15 18:09:40	-10.3	1.47	0	10.4			1139	2014-01-15 18:09:40	-9.32	-1.47	2.45	9.75
1140	2014-01-15 18:09:50	-10.05	2.21	0	10.29			1140	2014-01-15 18:09:50	-9.81	-1.47	2.21	10.16
1141	2014-01-15 18:10:00	-9.81	1.96	0.25	10			1141	2014-01-15 18:10:00	-9.32	-1.47	2.45	9.75
1142	2014-01-15 18:10:10	-10.3	1.47	0.25	10.4			1142	2014-01-15 18:10:10	-9.32	-1.23	1.96	9.6
1143	2014-01-15 18:10:20	-9.81	1.72	0	9.95			1143	2014-01-15 18:10:20	-9.32	-1.47	2.21	9.69
1144	2014-01-15 18:10:30	-10.3	1.72	0	10.43			1144	2014-01-15 18:10:30	-9.32	-1.47	2.45	9.75
1145	2014-01-15 18:10:40	-9.81	2.21	0.25	10.05			1145	2014-01-15 18:10:40	-9.32	-1.47	2.21	9.69
1146	2014-01-15 18:10:50	-10.3	1.72	-0.74	10.46			1146	2014-01-15 18:10:50	-9.32	-1.47	2.21	9.69
1147	2014-01-15 18:11:00	-9.81	1.96	0.25	10			1147	2014-01-15 18:11:00	-9.32	-1.47	2.21	9.69
1148	2014-01-15 18:11:10	-9.81	2.21	0	10.05			1148	2014-01-15 18:11:10	-9.32	-1.47	1.96	9.63
1149	2014-01-15 18:11:20	-10.3	1.72	0	10.43			1149	2014-01-15 18:11:20	-9.32	-1.47	2.21	9.69
1150	2014-01-15 18:11:30	-10.3	1.72	0.25	10.44			1150	2014-01-15 18:11:30	-9.32	-1.47	2.21	9.69
1151	2014-01-15 18:11:40	-10.3	1.72	0.25	10.44			1151	2014-01-15 18:11:40	-9.81	-1.47	2.21	10.16
1152	2014-01-15 18:11:50	-10.05	1.47	0	10.16			1152	2014-01-15 18:11:50	-9.81	-1.47	2.21	10.16
1153	2014-01-15 18:12:00	-10.3	1.47	0.25	10.4			1153	2014-01-15 18:12:00	-9.32	-1.23	2.45	9.71
1154	2014-01-15 18:12:10	-9.81	1.96	0	10			1154	2014-01-15 18:12:10	-9.32	-1.47	2.21	9.69
1155	2014-01-15 18:12:20	-10.3	1.47	0.25	10.4			1155	2014-01-15 18:12:20	-9.32	-1.47	2.21	9.69
1156	2014-01-15 18:12:30	-9.81	1.96	0	10			1156	2014-01-15 18:12:30	-9.81	-1.47	2.21	10.16
1157	2014-01-15 18:12:40	-10.3	1.72	0	10.43			1157	2014-01-15 18:12:40	-9.32	-1.47	2.45	9.75
1158	2014-01-15 18:12:50	-9.81	1.96	0.25	10			1158	2014-01-15 18:12:50	-9.32	-1.47	2.45	9.75
[truncated: 7,488 more rows]

## Sheet: CL-Llano
ID	Status	Date	Cali	AreaTotal	Cali	Area Raspada	AR/AT	Date	Cali	AreaTotal	Cali	Area Raspada	AR/ARI	Date	Cali	AreaTotal	Cali	Area Raspada	AR/ARI	Date		Cali	AreaTotal	Cali	Area Raspada	AR/ARI	Date		Cali	AreaTotal	Cali	Area Raspada	AR/ARI	Date		Cali	AreaTotal	Cali	Area Raspada	AR/ARI	Date		Cali	AreaTotal	Cali	Area Raspada	AR/ARI
[truncated: 33 more rows]

[truncated: 1 more sheets: CL-Prof]
